# Supplementary material for: Photogated two conductive pathways of donor-acceptor Stenhouse adducts in single-molecule junctions
Source: Nat Commun. 2026 Feb 16;17:2842. doi: 10.1038/s41467-026-69459-0 (PMC13022350; doi:10.1038/s41467-026-69459-0)
Supplement: Supplementary file 3 — Source Data [file 41467_2026_69459_MOESM3_ESM.xlsx]

## Sheet: Fig. 2c
	WL.(nm)	0 s	1 s	2 s	3 s	4 s	5 s	6 s	7 s	8 s	9 s	10 s
	250	0.06202	0.04251	0.01672	0.01603	0.00836	0.00836	0.00836	0.00836	0.00836	0.00836	0.00836
	251	0.07108	0.04251	0.02439	0.01603	0.01533	0.01603	0.01603	0.01603	0.00836	0.01603	0.00767
	252	0.07178	0.04181	0.02439	0.01603	0.01672	0.01672	0.01672	0.01672	0.00767	0.01603	0.01394
	253	0.07178	0.04808	0.02997	0.02091	0.01603	0.01672	0.01672	0.01672	0.01254	0.02091	0.01742
	254	0.07178	0.05017	0.03206	0.023	0.01603	0.01394	0.01394	0.01394	0.01463	0.023	0.01394
	255	0.07178	0.04251	0.02439	0.01603	0.01672	0.00836	0.00767	0.00836	0.00767	0.01603	0.00767
	256	0.07387	0.0439	0.02578	0.01672	0.01672	0.01672	0.00836	0.01672	0.00836	0.01672	0.00836
	257	0.06341	0.04251	0.02509	0.01672	0.01672	0.00906	0.01463	0.00906	0.00767	0.01672	0.00767
	258	0.06899	0.04948	0.02509	0.01672	0.01672	0.01324	0.01742	0.01324	0.01394	0.01742	0.01394
	259	0.07108	0.05087	0.02578	0.01672	0.01742	0.01463	0.01394	0.01463	0.01463	0.01394	0.01463
	260	0.06272	0.04321	0.02578	0.01672	0.01533	0.00767	0.00767	0.00767	0.00767	0.00767	0.00767
	261	0.06341	0.0439	0.02578	0.01672	0.00836	0.00836	0.00836	0.00836	0.00836	0.00836	0.00836
	262	0.06202	0.04321	0.02509	0.01672	0.01533	0.00836	0.00836	0.00836	0.00836	0.00836	0.00836
	263	0.06132	0.03624	0.02509	0.01603	0.01672	0.00767	0.00767	0.00767	0.00767	0.00767	0.00767
	264	0.06132	0.03693	0.02509	0.01603	0.01672	0.01185	0.01185	0.01185	0.01185	0.01185	0.01185
	265	0.06202	0.0439	0.02509	0.01672	0.01463	0.01533	0.01533	0.01533	0.01533	0.01533	0.01533
	266	0.06411	0.0439	0.02578	0.01672	0.00836	0.00836	0.00836	0.00836	0.00767	0.00836	0.00836
	267	0.07108	0.04251	0.03345	0.01672	0.01603	0.01603	0.01603	0.01603	0.00767	0.01603	0.01603
	268	0.0662	0.0439	0.02787	0.01672	0.01672	0.01742	0.01742	0.01742	0.01533	0.01672	0.01045
	269	0.06202	0.0439	0.02439	0.01672	0.01672	0.01185	0.01185	0.01185	0.01254	0.01672	0.00697
	270	0.0669	0.0439	0.02857	0.01672	0.01672	0.00976	0.01045	0.01045	0.01045	0.01672	0.01115
	271	0.07317	0.0439	0.03415	0.01672	0.01672	0.01742	0.01672	0.01672	0.01672	0.01672	0.01672
	272	0.06341	0.0439	0.02578	0.01672	0.01672	0.01672	0.00836	0.00836	0.00836	0.01672	0.00836
	273	0.07178	0.05157	0.02509	0.02369	0.01603	0.01672	0.01463	0.01463	0.01463	0.01603	0.01463
	274	0.07317	0.05296	0.03066	0.02578	0.0216	0.01672	0.01672	0.01672	0.01672	0.0223	0.01672
	275	0.07108	0.05157	0.03066	0.02509	0.02578	0.01603	0.01603	0.01603	0.01603	0.0223	0.01603
	276	0.07178	0.05226	0.02578	0.02509	0.02369	0.01603	0.01603	0.01603	0.01603	0.01603	0.01603
	277	0.07178	0.05226	0.03345	0.02509	0.01603	0.01603	0.01603	0.01603	0.01603	0.01603	0.01603
	278	0.07178	0.05296	0.02648	0.02578	0.02439	0.02439	0.01672	0.01672	0.01672	0.01672	0.01672
	279	0.07038	0.0453	0.02439	0.01812	0.01951	0.01951	0.01603	0.01603	0.01672	0.01603	0.01672
	280	0.06969	0.04111	0.02439	0.01882	0.01533	0.01533	0.01603	0.01603	0.01254	0.01603	0.01254
	281	0.06969	0.04111	0.02439	0.023	0.01603	0.01603	0.01603	0.01603	0.00697	0.01603	0.00697
	282	0.06969	0.04181	0.02439	0.01603	0.01603	0.01603	0.01603	0.01603	0.00836	0.01603	0.00836
	283	0.07456	0.04669	0.03066	0.0223	0.0223	0.0223	0.0223	0.0223	0.0223	0.0223	0.01394
	284	0.07387	0.05366	0.02997	0.0223	0.0223	0.023	0.023	0.023	0.01742	0.023	0.02091
	285	0.07178	0.05505	0.03345	0.02578	0.02578	0.0216	0.0223	0.0223	0.01742	0.0216	0.023
	286	0.07247	0.05296	0.03763	0.02997	0.02997	0.02369	0.0216	0.0216	0.0223	0.02369	0.0216
	287	0.07875	0.05296	0.03693	0.02927	0.02927	0.02927	0.0216	0.0216	0.0216	0.02927	0.0216
	288	0.08014	0.06411	0.04111	0.03345	0.03345	0.02718	0.02648	0.02648	0.02648	0.03345	0.02648
	289	0.08223	0.06132	0.0446	0.03763	0.03693	0.02997	0.02997	0.02997	0.02997	0.03763	0.03066
	290	0.08293	0.06063	0.04878	0.03833	0.04251	0.03554	0.03554	0.03554	0.03554	0.03833	0.03206
	291	0.08641	0.0676	0.05226	0.04181	0.04599	0.04181	0.04251	0.04251	0.04042	0.04181	0.03624
	292	0.09408	0.07526	0.05366	0.04878	0.04878	0.04878	0.04878	0.04878	0.0439	0.04878	0.0439
	293	0.09547	0.07108	0.05714	0.05296	0.05296	0.05296	0.04808	0.04808	0.04808	0.05296	0.04808
	294	0.10174	0.07666	0.06132	0.05714	0.05714	0.05714	0.05645	0.05296	0.05296	0.05714	0.05296
	295	0.10453	0.07944	0.06481	0.06132	0.06132	0.05993	0.05993	0.05854	0.05854	0.06132	0.05854
	296	0.10592	0.08084	0.0676	0.06481	0.06481	0.06132	0.06132	0.06202	0.06202	0.06481	0.06202
	297	0.10662	0.08293	0.06899	0.0662	0.0662	0.06341	0.06341	0.06341	0.06341	0.0662	0.06341
	298	0.10662	0.08502	0.07038	0.06829	0.06829	0.0662	0.0662	0.06411	0.06411	0.06829	0.06411
	299	0.10801	0.0878	0.07247	0.07108	0.07108	0.07038	0.06899	0.06899	0.06899	0.07108	0.0669
	300	0.1115	0.09059	0.07666	0.07387	0.07387	0.07387	0.07247	0.07247	0.07108	0.07387	0.07038
	301	0.11429	0.09199	0.07944	0.07666	0.07666	0.07666	0.07526	0.07456	0.07387	0.07666	0.07387
	302	0.11638	0.09338	0.08014	0.07875	0.07875	0.07875	0.07735	0.07666	0.07666	0.07875	0.07666
	303	0.11707	0.09408	0.08153	0.07944	0.08014	0.07944	0.07875	0.07805	0.07805	0.08014	0.07735
	304	0.11777	0.09547	0.08293	0.08084	0.08153	0.08084	0.08014	0.07944	0.07944	0.08223	0.07875
	305	0.11847	0.09547	0.08293	0.08153	0.08223	0.08153	0.08084	0.08014	0.08014	0.08293	0.07944
	306	0.11777	0.09547	0.08293	0.08153	0.08223	0.08153	0.08084	0.08014	0.08014	0.08223	0.07944
	307	0.11707	0.09477	0.08223	0.08084	0.08153	0.08084	0.08014	0.07944	0.07875	0.08153	0.07875
	308	0.11568	0.09338	0.08084	0.07944	0.08014	0.07944	0.07944	0.07805	0.07805	0.08084	0.07735
	309	0.11498	0.09199	0.08014	0.07875	0.07944	0.07875	0.07805	0.07735	0.07666	0.07944	0.07666
	310	0.11289	0.09059	0.07805	0.07735	0.07805	0.07735	0.07666	0.07596	0.07526	0.07805	0.07456
	311	0.1108	0.0885	0.07596	0.07456	0.07596	0.07526	0.07456	0.07387	0.07317	0.07596	0.07247
	312	0.10801	0.08571	0.07387	0.07247	0.07317	0.07247	0.07247	0.07108	0.07108	0.07387	0.07038
	313	0.10523	0.08362	0.07178	0.07038	0.07108	0.07038	0.06969	0.06899	0.06829	0.07108	0.0676
	314	0.10244	0.08084	0.06899	0.0676	0.06829	0.0676	0.0676	0.0662	0.0662	0.06899	0.06551
	315	0.09965	0.07805	0.0662	0.06481	0.0662	0.06551	0.06481	0.06341	0.06341	0.0662	0.06272
	316	0.09617	0.07526	0.06341	0.06202	0.06341	0.06272	0.06202	0.06132	0.06063	0.06341	0.05993
	317	0.09338	0.07178	0.06063	0.05923	0.06063	0.05993	0.05923	0.05854	0.05784	0.06063	0.05714
	318	0.0899	0.06899	0.05784	0.05645	0.05784	0.05714	0.05645	0.05575	0.05505	0.05784	0.05436
	319	0.08711	0.0662	0.05575	0.05436	0.05505	0.05436	0.05366	0.05296	0.05226	0.05505	0.05157
	320	0.08432	0.06341	0.05296	0.05157	0.05226	0.05157	0.05087	0.05017	0.04948	0.05226	0.04878
	321	0.08153	0.06132	0.05017	0.04948	0.05017	0.04948	0.04878	0.04808	0.04739	0.05017	0.04669
	322	0.07875	0.05854	0.04808	0.04739	0.04808	0.04739	0.04669	0.04599	0.0453	0.04808	0.0446
	323	0.07666	0.05645	0.04669	0.0453	0.04599	0.0453	0.0446	0.0439	0.04321	0.04599	0.04251
	324	0.07456	0.05505	0.0446	0.04321	0.0446	0.0439	0.04251	0.04181	0.04111	0.0439	0.04042
	325	0.07317	0.05366	0.04321	0.04181	0.04321	0.04251	0.04111	0.04042	0.03972	0.04251	0.03902
	326	0.07108	0.05157	0.04181	0.04042	0.04181	0.04042	0.03972	0.03902	0.03833	0.04111	0.03763
	327	0.06969	0.05087	0.04042	0.03902	0.04042	0.03972	0.03902	0.03763	0.03693	0.03972	0.03624
	328	0.06899	0.04948	0.03972	0.03833	0.03902	0.03833	0.03763	0.03693	0.03624	0.03902	0.03554
	329	0.0676	0.04878	0.03902	0.03763	0.03833	0.03763	0.03693	0.03624	0.03554	0.03833	0.03484
	330	0.0669	0.04739	0.03763	0.03624	0.03763	0.03693	0.03624	0.03484	0.03415	0.03693	0.03345
	331	0.06551	0.04669	0.03693	0.03554	0.03624	0.03554	0.03484	0.03415	0.03345	0.03624	0.03275
	332	0.06411	0.0453	0.03554	0.03415	0.03554	0.03484	0.03415	0.03275	0.03206	0.03484	0.03136
	333	0.06272	0.0446	0.03484	0.03345	0.03415	0.03345	0.03275	0.03206	0.03066	0.03415	0.02997
	334	0.06132	0.04321	0.03345	0.03206	0.03275	0.03206	0.03136	0.03066	0.02997	0.03275	0.02927
	335	0.06063	0.04181	0.03275	0.03136	0.03206	0.03136	0.03066	0.02927	0.02857	0.03206	0.02787
	336	0.05923	0.04111	0.03136	0.03066	0.03136	0.03066	0.02997	0.02857	0.02787	0.03066	0.02718
	337	0.05854	0.04042	0.03066	0.02927	0.03066	0.02927	0.02857	0.02787	0.02718	0.02997	0.02648
	338	0.05714	0.03902	0.02997	0.02857	0.02927	0.02857	0.02787	0.02718	0.02578	0.02927	0.02578
	339	0.05645	0.03833	0.02857	0.02787	0.02857	0.02787	0.02718	0.02578	0.02509	0.02857	0.02439
	340	0.05505	0.03693	0.02787	0.02648	0.02787	0.02718	0.02648	0.02509	0.02439	0.02718	0.02369
	341	0.05366	0.03624	0.02718	0.02578	0.02718	0.02578	0.02509	0.02439	0.02369	0.02648	0.023
	342	0.05296	0.03554	0.02648	0.02509	0.02648	0.02509	0.02439	0.02369	0.023	0.02578	0.0223
	343	0.05157	0.03415	0.02578	0.02439	0.02509	0.02439	0.02369	0.023	0.0223	0.02509	0.0216
	344	0.05017	0.03345	0.02509	0.02369	0.02439	0.02369	0.023	0.0223	0.0216	0.02439	0.02091
	345	0.04948	0.03275	0.02439	0.023	0.02439	0.023	0.0223	0.0216	0.02091	0.02369	0.02021
	346	0.04808	0.03206	0.02369	0.0223	0.02369	0.0223	0.0216	0.02091	0.02021	0.023	0.01951
	347	0.04739	0.03136	0.023	0.0216	0.023	0.0223	0.0216	0.02021	0.01951	0.0223	0.01882
	348	0.04669	0.03066	0.0223	0.0216	0.0223	0.0216	0.02091	0.02021	0.01882	0.0223	0.01812
	349	0.0453	0.02997	0.0216	0.02091	0.0216	0.02091	0.02021	0.01951	0.01882	0.0216	0.01812
	350	0.0446	0.02927	0.0216	0.02021	0.0216	0.02091	0.01951	0.01882	0.01812	0.02091	0.01742
	351	0.0439	0.02857	0.02091	0.01951	0.02091	0.02021	0.01951	0.01882	0.01812	0.02091	0.01742
	352	0.04251	0.02787	0.02021	0.01951	0.02021	0.01951	0.01882	0.01812	0.01742	0.02021	0.01672
	353	0.04181	0.02718	0.02021	0.01951	0.02021	0.01951	0.01812	0.01812	0.01742	0.02021	0.01603
	354	0.04111	0.02718	0.01951	0.01882	0.02021	0.01951	0.01812	0.01742	0.01672	0.01951	0.01603
	355	0.03972	0.02648	0.01951	0.01882	0.01951	0.01882	0.01812	0.01742	0.01672	0.01951	0.01603
	356	0.03902	0.02578	0.01951	0.01812	0.01951	0.01882	0.01742	0.01742	0.01672	0.01882	0.01533
	357	0.03833	0.02578	0.01882	0.01812	0.01951	0.01882	0.01742	0.01742	0.01672	0.01882	0.01533
	358	0.03763	0.02509	0.01882	0.01812	0.01951	0.01882	0.01742	0.01742	0.01672	0.01882	0.01533
	359	0.03693	0.02509	0.01882	0.01812	0.01951	0.01882	0.01742	0.01742	0.01672	0.01882	0.01533
	360	0.03624	0.02439	0.01882	0.01812	0.01951	0.01882	0.01742	0.01742	0.01672	0.01882	0.01533
	361	0.03624	0.02439	0.01882	0.01812	0.01951	0.01882	0.01742	0.01742	0.01672	0.01882	0.01533
	362	0.03554	0.02439	0.01882	0.01812	0.01951	0.01882	0.01742	0.01742	0.01672	0.01882	0.01533
	363	0.03484	0.02439	0.01882	0.01812	0.01951	0.01882	0.01812	0.01742	0.01672	0.01951	0.01603
	364	0.03415	0.02439	0.01882	0.01882	0.01951	0.01882	0.01812	0.01742	0.01672	0.01951	0.01603
	365	0.03345	0.02369	0.01882	0.01882	0.02021	0.01951	0.01812	0.01742	0.01672	0.01951	0.01603
	366	0.03345	0.02369	0.01882	0.01882	0.02021	0.01951	0.01812	0.01812	0.01742	0.01951	0.01603
	367	0.03275	0.02369	0.01882	0.01882	0.02021	0.01951	0.01882	0.01812	0.01742	0.02021	0.01672
	368	0.03206	0.02369	0.01882	0.01882	0.02021	0.01951	0.01882	0.01812	0.01742	0.02021	0.01672
	369	0.03136	0.02369	0.01951	0.01951	0.02021	0.02021	0.01882	0.01812	0.01742	0.02021	0.01672
	370	0.03066	0.02369	0.01951	0.01951	0.02091	0.02021	0.01951	0.01882	0.01812	0.02091	0.01742
	371	0.02997	0.023	0.01951	0.01951	0.02091	0.02021	0.01951	0.01882	0.01812	0.02091	0.01742
	372	0.02997	0.023	0.01951	0.01951	0.02091	0.02021	0.01951	0.01882	0.01812	0.02091	0.01742
	373	0.02927	0.023	0.01951	0.01951	0.02091	0.02021	0.01951	0.01882	0.01812	0.02091	0.01742
	374	0.02857	0.023	0.01951	0.01951	0.0216	0.02091	0.02021	0.01882	0.01812	0.02091	0.01742
	375	0.02787	0.023	0.01951	0.02021	0.0216	0.02091	0.02021	0.01951	0.01882	0.0216	0.01742
	376	0.02787	0.0223	0.01951	0.02021	0.0216	0.02091	0.02021	0.01951	0.01882	0.0216	0.01812
	377	0.02718	0.0223	0.01951	0.02021	0.0216	0.02091	0.02021	0.01951	0.01882	0.0216	0.01812
	378	0.02718	0.0223	0.01951	0.02021	0.0216	0.02091	0.02021	0.01951	0.01882	0.0216	0.01812
	379	0.02648	0.0223	0.01951	0.02021	0.0216	0.02091	0.02021	0.01951	0.01882	0.0216	0.01812
	380	0.02648	0.0223	0.01951	0.02021	0.0216	0.02091	0.02021	0.01951	0.01882	0.0216	0.01812
	381	0.02578	0.0223	0.01951	0.02021	0.0216	0.02091	0.02021	0.01951	0.01882	0.0216	0.01812
	382	0.02578	0.0223	0.01951	0.02021	0.0216	0.02091	0.02021	0.01951	0.01882	0.0216	0.01812
	383	0.02509	0.0216	0.01951	0.02021	0.0216	0.02091	0.02021	0.01951	0.01882	0.0216	0.01812
	384	0.02509	0.0216	0.01951	0.02021	0.0216	0.02091	0.02021	0.01951	0.01882	0.0216	0.01812
	385	0.02509	0.0216	0.01951	0.02021	0.0216	0.02091	0.02021	0.01951	0.01882	0.0216	0.01812
	386	0.02439	0.0216	0.01951	0.01951	0.0216	0.02091	0.02021	0.01951	0.01882	0.02091	0.01812
	387	0.02439	0.02091	0.01882	0.01951	0.0216	0.02091	0.01951	0.01951	0.01812	0.02091	0.01742
	388	0.02369	0.02091	0.01882	0.01951	0.02091	0.02021	0.01951	0.01882	0.01812	0.02091	0.01742
	389	0.02369	0.02091	0.01882	0.01951	0.02091	0.02021	0.01951	0.01882	0.01812	0.02091	0.01742
	390	0.02369	0.02021	0.01882	0.01882	0.02091	0.02021	0.01951	0.01882	0.01812	0.02021	0.01672
	391	0.023	0.02021	0.01812	0.01882	0.02021	0.02021	0.01882	0.01882	0.01742	0.02021	0.01672
	392	0.023	0.02021	0.01812	0.01882	0.02021	0.01951	0.01882	0.01812	0.01742	0.02021	0.01672
	393	0.0223	0.01951	0.01812	0.01812	0.02021	0.01951	0.01882	0.01812	0.01742	0.01951	0.01603
	394	0.0223	0.01951	0.01742	0.01812	0.01951	0.01882	0.01812	0.01742	0.01672	0.01951	0.01603
	395	0.0223	0.01882	0.01742	0.01812	0.01951	0.01882	0.01812	0.01742	0.01672	0.01951	0.01603
	396	0.0216	0.01882	0.01672	0.01742	0.01882	0.01882	0.01742	0.01672	0.01603	0.01882	0.01533
	397	0.0216	0.01882	0.01672	0.01742	0.01882	0.01812	0.01742	0.01672	0.01603	0.01882	0.01533
	398	0.02091	0.01812	0.01603	0.01672	0.01812	0.01742	0.01672	0.01603	0.01533	0.01812	0.01463
	399	0.02091	0.01742	0.01603	0.01603	0.01812	0.01742	0.01672	0.01603	0.01533	0.01742	0.01394
	400	0.02021	0.01742	0.01533	0.01603	0.01742	0.01672	0.01603	0.01533	0.01463	0.01742	0.01394
	401	0.02021	0.01672	0.01463	0.01533	0.01672	0.01672	0.01603	0.01463	0.01394	0.01672	0.01324
	402	0.02021	0.01672	0.01463	0.01533	0.01672	0.01603	0.01533	0.01463	0.01394	0.01603	0.01324
	403	0.01951	0.01603	0.01394	0.01463	0.01603	0.01533	0.01463	0.01394	0.01324	0.01603	0.01254
	404	0.01951	0.01603	0.01324	0.01394	0.01533	0.01463	0.01463	0.01324	0.01254	0.01533	0.01185
	405	0.01882	0.01533	0.01324	0.01324	0.01533	0.01463	0.01394	0.01254	0.01185	0.01463	0.01115
	406	0.01882	0.01463	0.01254	0.01324	0.01463	0.01394	0.01324	0.01254	0.01185	0.01394	0.01115
	407	0.01812	0.01463	0.01185	0.01254	0.01394	0.01324	0.01254	0.01185	0.01115	0.01394	0.01045
	408	0.01812	0.01394	0.01115	0.01185	0.01324	0.01254	0.01185	0.01115	0.01045	0.01324	0.00976
	409	0.01742	0.01324	0.01045	0.01115	0.01254	0.01185	0.01115	0.01045	0.00976	0.01254	0.00906
	410	0.01742	0.01254	0.00976	0.01045	0.01185	0.01115	0.01045	0.00976	0.00906	0.01185	0.00836
	411	0.01672	0.01185	0.00906	0.00976	0.01115	0.01045	0.00976	0.00906	0.00836	0.01045	0.00767
	412	0.01603	0.01115	0.00836	0.00906	0.01045	0.00976	0.00906	0.00767	0.00697	0.00976	0.00627
	413	0.01603	0.01045	0.00767	0.00767	0.00906	0.00906	0.00836	0.00697	0.00627	0.00906	0.00557
	414	0.01533	0.00976	0.00697	0.00697	0.00836	0.00836	0.00767	0.00627	0.00557	0.00836	0.00488
	415	0.01533	0.00906	0.00627	0.00627	0.00767	0.00767	0.00697	0.00557	0.00488	0.00767	0.00418
	416	0.01463	0.00906	0.00557	0.00557	0.00697	0.00697	0.00627	0.00488	0.00418	0.00697	0.00348
	417	0.01463	0.00836	0.00488	0.00557	0.00627	0.00627	0.00557	0.00418	0.00348	0.00627	0.00279
	418	0.01463	0.00836	0.00418	0.00488	0.00627	0.00557	0.00557	0.00418	0.00348	0.00557	0.00279
	419	0.01463	0.00767	0.00418	0.00418	0.00557	0.00557	0.00488	0.00348	0.00279	0.00557	0.00209
	420	0.01463	0.00767	0.00348	0.00418	0.00557	0.00488	0.00488	0.00348	0.00279	0.00488	0.00209
	421	0.01463	0.00767	0.00348	0.00418	0.00488	0.00488	0.00418	0.00279	0.00209	0.00488	0.00139
	422	0.01463	0.00767	0.00348	0.00348	0.00488	0.00488	0.00418	0.00279	0.00209	0.00488	0.00139
	423	0.01463	0.00697	0.00279	0.00348	0.00488	0.00418	0.00418	0.00279	0.00209	0.00418	0.00139
	424	0.01533	0.00697	0.00279	0.00348	0.00418	0.00418	0.00348	0.00209	0.00209	0.00418	0.000696864
	425	0.01533	0.00697	0.00279	0.00348	0.00418	0.00418	0.00348	0.00209	0.00139	0.00418	0.000696864
	426	0.01533	0.00767	0.00279	0.00279	0.00418	0.00418	0.00348	0.00209	0.00139	0.00418	0.000696864
	427	0.01603	0.00767	0.00279	0.00279	0.00418	0.00348	0.00348	0.00209	0.00139	0.00418	0.000696864
	428	0.01603	0.00767	0.00279	0.00279	0.00418	0.00348	0.00348	0.00139	0.00139	0.00348	0
	429	0.01603	0.00767	0.00279	0.00279	0.00348	0.00348	0.00279	0.00139	0.000696864	0.00348	0
	430	0.01672	0.00767	0.00209	0.00279	0.00348	0.00348	0.00279	0.00139	0.000696864	0.00348	0
	431	0.01672	0.00767	0.00209	0.00209	0.00348	0.00279	0.00279	0.00139	0.000696864	0.00279	0
	432	0.01742	0.00767	0.00209	0.00209	0.00348	0.00279	0.00209	0.000696864	0.000696864	0.00279	-0.000696864
	433	0.01812	0.00767	0.00209	0.00209	0.00279	0.00279	0.00209	0.000696864	0	0.00279	-0.000696864
	434	0.01812	0.00767	0.00209	0.00209	0.00279	0.00209	0.00209	0.000696864	0	0.00279	-0.000696864
	435	0.01882	0.00767	0.00209	0.00139	0.00279	0.00209	0.00139	0	0	0.00209	-0.000696864
	436	0.01951	0.00767	0.00139	0.00139	0.00209	0.00209	0.00139	0	-0.000696864	0.00209	-0.00139
	437	0.01951	0.00767	0.00139	0.00139	0.00209	0.00209	0.00139	0	-0.000696864	0.00209	-0.00139
	438	0.02021	0.00836	0.00139	0.00139	0.00209	0.00139	0.00139	0	-0.000696864	0.00139	-0.00139
	439	0.02091	0.00836	0.00139	0.00139	0.00209	0.00139	0.000696864	0	-0.000696864	0.00139	-0.00139
	440	0.02091	0.00836	0.00139	0.000696864	0.00209	0.00139	0.000696864	-0.000696864	-0.000696864	0.00139	-0.00209
	441	0.0216	0.00836	0.00139	0.000696864	0.00209	0.00139	0.000696864	-0.000696864	-0.00139	0.00139	-0.00209
	442	0.0223	0.00836	0.00139	0.000696864	0.00139	0.00139	0.000696864	-0.000696864	-0.00139	0.00139	-0.00209
	443	0.023	0.00836	0.00139	0.000696864	0.00139	0.00139	0.000696864	-0.000696864	-0.00139	0.00139	-0.00209
	444	0.023	0.00906	0.00139	0.000696864	0.00139	0.00139	0.000696864	-0.000696864	-0.00139	0.00139	-0.00209
	445	0.02369	0.00906	0.00139	0.000696864	0.00139	0.00139	0.000696864	-0.000696864	-0.00139	0.00139	-0.00209
	446	0.02439	0.00906	0.00139	0.000696864	0.00139	0.00139	0.000696864	-0.000696864	-0.00139	0.00139	-0.00209
	447	0.02509	0.00976	0.00139	0.000696864	0.00139	0.00139	0.000696864	-0.000696864	-0.00139	0.00139	-0.00209
	448	0.02509	0.00976	0.00139	0.000696864	0.00139	0.00139	0.000696864	-0.000696864	-0.00139	0.00139	-0.00209
	449	0.02578	0.00976	0.00209	0.000696864	0.00209	0.00139	0.000696864	-0.000696864	-0.00139	0.00139	-0.00209
	450	0.02648	0.01045	0.00209	0.000696864	0.00209	0.00139	0.000696864	-0.000696864	-0.00139	0.00139	-0.00209
	451	0.02718	0.01045	0.00209	0.00139	0.00209	0.00139	0.000696864	-0.000696864	-0.00139	0.00139	-0.00209
	452	0.02718	0.01045	0.00209	0.00139	0.00209	0.00139	0.000696864	-0.000696864	-0.00139	0.00139	-0.00209
	453	0.02787	0.01115	0.00209	0.00139	0.00209	0.00139	0.000696864	-0.000696864	-0.00139	0.00139	-0.00209
	454	0.02857	0.01115	0.00209	0.00139	0.00209	0.00139	0.000696864	-0.000696864	-0.00139	0.00139	-0.00209
	455	0.02927	0.01115	0.00209	0.00139	0.00209	0.00139	0.000696864	-0.000696864	-0.00139	0.00139	-0.00209
	456	0.02927	0.01185	0.00279	0.00139	0.00209	0.00139	0.000696864	-0.000696864	-0.00139	0.00139	-0.00209
	457	0.02997	0.01185	0.00279	0.00139	0.00209	0.00139	0.000696864	-0.000696864	-0.00139	0.00139	-0.00209
	458	0.03066	0.01185	0.00279	0.00139	0.00209	0.00139	0.000696864	-0.000696864	-0.00139	0.00139	-0.00209
	459	0.03066	0.01185	0.00279	0.00139	0.00209	0.00139	0.000696864	-0.000696864	-0.00139	0.00139	-0.00209
	460	0.03136	0.01254	0.00279	0.00139	0.00209	0.00139	0.000696864	-0.000696864	-0.00139	0.00139	-0.00209
	461	0.03136	0.01254	0.00279	0.00139	0.00209	0.00139	0.000696864	-0.000696864	-0.00139	0.00139	-0.00209
	462	0.03206	0.01254	0.00279	0.00139	0.00209	0.00139	0.000696864	-0.000696864	-0.000696864	0.00139	-0.00209
	463	0.03206	0.01254	0.00279	0.00139	0.00209	0.00139	0.000696864	0	-0.000696864	0.00139	-0.00139
	464	0.03275	0.01324	0.00348	0.00139	0.00209	0.00139	0.000696864	0	-0.000696864	0.00139	-0.00139
	465	0.03275	0.01324	0.00348	0.00139	0.00209	0.00139	0.000696864	0	-0.000696864	0.00139	-0.00139
	466	0.03345	0.01324	0.00348	0.00139	0.00209	0.00139	0.000696864	0	-0.000696864	0.00139	-0.00139
	467	0.03345	0.01324	0.00348	0.00139	0.00209	0.00139	0.000696864	0	-0.000696864	0.00139	-0.00139
	468	0.03345	0.01324	0.00348	0.00139	0.00209	0.00139	0.000696864	0	-0.000696864	0.00209	-0.00139
	469	0.03415	0.01324	0.00348	0.00139	0.00209	0.00139	0.000696864	0	-0.000696864	0.00209	-0.00139
	470	0.03415	0.01394	0.00418	0.00139	0.00209	0.00139	0.000696864	0	-0.000696864	0.00209	-0.00139
	471	0.03484	0.01394	0.00418	0.00139	0.00209	0.00139	0.000696864	0	-0.000696864	0.00209	-0.00139
	472	0.03484	0.01394	0.00418	0.00139	0.00209	0.00139	0.000696864	0	-0.000696864	0.00209	-0.00139
	473	0.03484	0.01394	0.00348	0.00139	0.00209	0.00139	0.000696864	0	-0.000696864	0.00139	-0.00139
	474	0.03484	0.01394	0.00348	0.00139	0.00209	0.00139	0.000696864	0	-0.00139	0.00139	-0.00139
	475	0.03484	0.01394	0.00348	0.00139	0.00209	0.00139	0.000696864	-0.000696864	-0.00139	0.00139	-0.00209
	476	0.03484	0.01394	0.00348	0.00139	0.00209	0.00139	0.000696864	-0.000696864	-0.00139	0.00139	-0.00209
	477	0.03484	0.01394	0.00348	0.00139	0.00209	0.000696864	0.000696864	-0.000696864	-0.00139	0.00139	-0.00209
	478	0.03554	0.01324	0.00279	0.00139	0.00139	0.000696864	0	-0.000696864	-0.00139	0.00139	-0.00209
	479	0.03554	0.01324	0.00279	0.00139	0.00139	0.000696864	0	-0.000696864	-0.00139	0.00139	-0.00209
	480	0.03554	0.01324	0.00279	0.000696864	0.00139	0.000696864	0	-0.000696864	-0.00139	0.000696864	-0.00209
	481	0.03554	0.01324	0.00279	0.000696864	0.00139	0.000696864	0	-0.000696864	-0.00139	0.000696864	-0.00209
	482	0.03554	0.01324	0.00279	0.000696864	0.00139	0.000696864	0.000696864	-0.000696864	-0.00139	0.000696864	-0.00209
	483	0.03554	0.01324	0.00279	0.000696864	0.00139	0.000696864	0.000696864	-0.000696864	-0.00139	0.000696864	-0.00209
	484	0.03554	0.01324	0.00279	0.000696864	0.00139	0.00139	0.000696864	-0.000696864	-0.00139	0.000696864	-0.00209
	485	0.03554	0.01394	0.00279	0.00139	0.00139	0.00139	0.000696864	-0.000696864	-0.00139	0.000696864	-0.00209
	486	0.03624	0.01394	0.00279	0.00139	0.00139	0.00139	0.000696864	-0.000696864	-0.00139	0.000696864	-0.00209
	487	0.03624	0.01394	0.00279	0.00139	0.00139	0.00139	0.000696864	-0.000696864	-0.00139	0.00139	-0.00209
	488	0.03624	0.01394	0.00279	0.00139	0.00139	0.00139	0.000696864	-0.000696864	-0.00139	0.00139	-0.00209
	489	0.03624	0.01394	0.00279	0.00139	0.00209	0.00139	0.000696864	-0.000696864	-0.00139	0.00139	-0.00209
	490	0.03624	0.01394	0.00279	0.00139	0.00209	0.00139	0.000696864	-0.000696864	-0.00139	0.00139	-0.00209
	491	0.03693	0.01394	0.00348	0.00139	0.00209	0.00139	0.000696864	-0.000696864	-0.00139	0.00139	-0.00209
	492	0.03693	0.01463	0.00348	0.00139	0.00209	0.00139	0.000696864	0	-0.000696864	0.00139	-0.00139
	493	0.03693	0.01463	0.00348	0.00139	0.00209	0.00139	0.00139	0	-0.000696864	0.00139	-0.00139
	494	0.03693	0.01463	0.00348	0.00209	0.00209	0.00139	0.00139	0	-0.000696864	0.00139	-0.00139
	495	0.03693	0.01463	0.00348	0.00209	0.00209	0.00209	0.00139	0	-0.000696864	0.00209	-0.00139
	496	0.03763	0.01463	0.00418	0.00209	0.00279	0.00209	0.00139	0	-0.000696864	0.00209	-0.00139
	497	0.03763	0.01533	0.00418	0.00209	0.00279	0.00209	0.00139	0	-0.000696864	0.00209	-0.00139
	498	0.03763	0.01533	0.00418	0.00209	0.00279	0.00209	0.00139	0	-0.000696864	0.00209	-0.00139
	499	0.03833	0.01533	0.00418	0.00209	0.00279	0.00209	0.00139	0	-0.000696864	0.00209	-0.00139
	500	0.03833	0.01533	0.00418	0.00209	0.00279	0.00209	0.00139	0	-0.000696864	0.00209	-0.000696864
	501	0.03833	0.01533	0.00488	0.00209	0.00279	0.00209	0.00139	0.000696864	-0.000696864	0.00209	-0.000696864
	502	0.03902	0.01533	0.00488	0.00209	0.00279	0.00209	0.00139	0.000696864	-0.000696864	0.00209	-0.000696864
	503	0.03902	0.01603	0.00488	0.00209	0.00279	0.00209	0.00139	0.000696864	-0.000696864	0.00209	-0.000696864
	504	0.03972	0.01603	0.00488	0.00209	0.00279	0.00209	0.00139	0.000696864	-0.000696864	0.00209	-0.000696864
	505	0.03972	0.01603	0.00488	0.00209	0.00279	0.00209	0.00139	0.000696864	-0.000696864	0.00209	-0.000696864
	506	0.04042	0.01603	0.00488	0.00209	0.00279	0.00209	0.00139	0.000696864	-0.000696864	0.00209	-0.000696864
	507	0.04042	0.01603	0.00488	0.00209	0.00279	0.00209	0.00139	0.000696864	-0.000696864	0.00209	-0.000696864
	508	0.04111	0.01672	0.00488	0.00209	0.00279	0.00209	0.00139	0.000696864	-0.000696864	0.00209	-0.000696864
	509	0.04181	0.01672	0.00488	0.00209	0.00279	0.00209	0.00139	0.000696864	-0.000696864	0.00209	-0.000696864
	510	0.04251	0.01672	0.00488	0.00209	0.00279	0.00209	0.00139	0.000696864	-0.000696864	0.00209	-0.000696864
	511	0.04251	0.01742	0.00488	0.00279	0.00279	0.00209	0.00139	0.000696864	-0.000696864	0.00209	-0.000696864
	512	0.04321	0.01742	0.00557	0.00279	0.00279	0.00209	0.00139	0.000696864	0	0.00279	-0.000696864
	513	0.0446	0.01812	0.00557	0.00279	0.00348	0.00209	0.00139	0.000696864	0	0.00279	-0.000696864
	514	0.0453	0.01812	0.00557	0.00279	0.00348	0.00209	0.00139	0.000696864	0	0.00279	-0.000696864
	515	0.04599	0.01882	0.00557	0.00279	0.00348	0.00209	0.00139	0.000696864	0	0.00279	-0.000696864
	516	0.04669	0.01882	0.00627	0.00279	0.00348	0.00209	0.00139	0.000696864	0	0.00279	-0.000696864
	517	0.04808	0.01951	0.00627	0.00279	0.00348	0.00279	0.00209	0.000696864	0	0.00279	-0.000696864
	518	0.04878	0.02021	0.00627	0.00348	0.00348	0.00279	0.00209	0.000696864	0	0.00279	-0.000696864
	519	0.05017	0.02021	0.00627	0.00348	0.00348	0.00279	0.00209	0.000696864	0	0.00279	-0.000696864
	520	0.05157	0.02091	0.00627	0.00348	0.00348	0.00279	0.00209	0.000696864	0	0.00279	-0.000696864
	521	0.05296	0.0216	0.00697	0.00348	0.00348	0.00279	0.00209	0.000696864	0	0.00279	-0.000696864
	522	0.05436	0.0223	0.00697	0.00348	0.00348	0.00279	0.00209	0.000696864	0	0.00279	-0.000696864
	523	0.05575	0.023	0.00697	0.00348	0.00348	0.00279	0.00209	0.000696864	0	0.00279	-0.000696864
	524	0.05784	0.02369	0.00697	0.00348	0.00348	0.00279	0.00209	0.000696864	0	0.00279	-0.000696864
	525	0.05923	0.02439	0.00697	0.00348	0.00348	0.00279	0.00209	0.000696864	0	0.00279	-0.000696864
	526	0.06063	0.02439	0.00767	0.00418	0.00348	0.00279	0.00209	0.000696864	0	0.00279	-0.000696864
	527	0.06272	0.02509	0.00767	0.00418	0.00348	0.00279	0.00209	0.000696864	0	0.00279	-0.000696864
	528	0.06411	0.02578	0.00767	0.00418	0.00418	0.00348	0.00279	0.00139	0.000696864	0.00279	0
	529	0.06551	0.02648	0.00836	0.00418	0.00418	0.00348	0.00279	0.00139	0.000696864	0.00279	0
	530	0.0676	0.02718	0.00836	0.00418	0.00418	0.00348	0.00279	0.00139	0.000696864	0.00348	0
	531	0.06899	0.02857	0.00906	0.00488	0.00418	0.00348	0.00279	0.00139	0.000696864	0.00348	0
	532	0.07108	0.02927	0.00906	0.00488	0.00418	0.00348	0.00279	0.00139	0.000696864	0.00348	0
	533	0.07317	0.02997	0.00976	0.00488	0.00418	0.00348	0.00279	0.00139	0.000696864	0.00348	0
	534	0.07596	0.03136	0.00976	0.00557	0.00488	0.00418	0.00348	0.00139	0.000696864	0.00348	0
	535	0.07805	0.03206	0.01045	0.00557	0.00488	0.00418	0.00348	0.00209	0.00139	0.00348	0.000696864
	536	0.08153	0.03345	0.01115	0.00557	0.00488	0.00418	0.00348	0.00209	0.00139	0.00418	0.000696864
	537	0.08502	0.03484	0.01185	0.00627	0.00557	0.00418	0.00348	0.00209	0.00139	0.00418	0.000696864
	538	0.0878	0.03624	0.01185	0.00627	0.00557	0.00488	0.00418	0.00209	0.00139	0.00418	0.00139
	539	0.09129	0.03833	0.01254	0.00697	0.00557	0.00488	0.00418	0.00279	0.00209	0.00418	0.00139
	540	0.09477	0.03972	0.01324	0.00697	0.00627	0.00488	0.00418	0.00279	0.00209	0.00488	0.00139
	541	0.09895	0.04111	0.01394	0.00767	0.00627	0.00488	0.00418	0.00279	0.00209	0.00488	0.00139
	542	0.10174	0.04251	0.01463	0.00767	0.00627	0.00557	0.00488	0.00348	0.00209	0.00488	0.00209
	543	0.10523	0.0439	0.01533	0.00836	0.00697	0.00557	0.00488	0.00348	0.00279	0.00488	0.00209
	544	0.10871	0.0453	0.01603	0.00836	0.00697	0.00557	0.00488	0.00348	0.00279	0.00557	0.00209
	545	0.1122	0.04669	0.01672	0.00906	0.00767	0.00627	0.00488	0.00418	0.00279	0.00557	0.00209
	546	0.11638	0.04878	0.01742	0.00906	0.00767	0.00627	0.00557	0.00418	0.00348	0.00557	0.00279
	547	0.11986	0.05017	0.01812	0.00976	0.00767	0.00627	0.00557	0.00418	0.00348	0.00627	0.00279
	548	0.12474	0.05226	0.01882	0.00976	0.00836	0.00697	0.00557	0.00488	0.00348	0.00627	0.00279
	549	0.12962	0.05436	0.01951	0.01045	0.00836	0.00697	0.00627	0.00488	0.00418	0.00697	0.00348
	550	0.13449	0.05645	0.02091	0.01115	0.00906	0.00767	0.00627	0.00488	0.00418	0.00697	0.00348
	551	0.14007	0.05923	0.0216	0.01185	0.00976	0.00767	0.00627	0.00557	0.00418	0.00697	0.00418
	552	0.14634	0.06202	0.023	0.01185	0.00976	0.00767	0.00697	0.00557	0.00488	0.00767	0.00418
	553	0.15261	0.06481	0.02369	0.01254	0.01045	0.00836	0.00697	0.00627	0.00488	0.00767	0.00488
	554	0.15889	0.0669	0.02509	0.01324	0.01045	0.00836	0.00697	0.00627	0.00557	0.00836	0.00488
	555	0.16585	0.07038	0.02648	0.01394	0.01115	0.00906	0.00767	0.00697	0.00557	0.00836	0.00557
	556	0.17282	0.07317	0.02718	0.01463	0.01185	0.00906	0.00767	0.00697	0.00627	0.00906	0.00557
	557	0.17909	0.07596	0.02857	0.01533	0.01185	0.00976	0.00836	0.00767	0.00627	0.00906	0.00557
	558	0.18676	0.07875	0.02997	0.01603	0.01254	0.01045	0.00836	0.00767	0.00697	0.00976	0.00627
	559	0.19443	0.08223	0.03136	0.01672	0.01324	0.01045	0.00906	0.00836	0.00697	0.00976	0.00627
	560	0.20209	0.08571	0.03206	0.01672	0.01324	0.01115	0.00906	0.00836	0.00697	0.01045	0.00697
	561	0.20976	0.0885	0.03345	0.01742	0.01394	0.01115	0.00976	0.00906	0.00767	0.01045	0.00697
	562	0.21742	0.09199	0.03484	0.01812	0.01463	0.01185	0.00976	0.00906	0.00767	0.01045	0.00767
	563	0.22578	0.09547	0.03624	0.01882	0.01463	0.01185	0.01045	0.00906	0.00836	0.01115	0.00767
	564	0.23484	0.09965	0.03763	0.01951	0.01533	0.01254	0.01045	0.00976	0.00836	0.01115	0.00836
	565	0.24321	0.10314	0.03902	0.02021	0.01603	0.01254	0.01115	0.01045	0.00906	0.01185	0.00836
	566	0.25226	0.10662	0.04042	0.0216	0.01603	0.01324	0.01185	0.01045	0.00906	0.01185	0.00906
	567	0.26063	0.1101	0.04181	0.0223	0.01672	0.01394	0.01185	0.01115	0.00976	0.01254	0.00906
	568	0.26969	0.11429	0.04321	0.023	0.01742	0.01463	0.01254	0.01115	0.01045	0.01254	0.00976
	569	0.27944	0.11777	0.0446	0.02369	0.01812	0.01463	0.01254	0.01185	0.01045	0.01324	0.00976
	570	0.2892	0.12195	0.04599	0.02439	0.01882	0.01533	0.01324	0.01185	0.01115	0.01394	0.01045
	571	0.29895	0.12613	0.04739	0.02509	0.01882	0.01603	0.01394	0.01254	0.01115	0.01394	0.01045
	572	0.30801	0.12962	0.04878	0.02578	0.01951	0.01603	0.01394	0.01324	0.01185	0.01463	0.01115
	573	0.31707	0.1338	0.05087	0.02718	0.02021	0.01672	0.01463	0.01324	0.01185	0.01463	0.01185
	574	0.32753	0.13798	0.05226	0.02787	0.02091	0.01742	0.01533	0.01394	0.01254	0.01533	0.01185
	575	0.33868	0.14286	0.05436	0.02857	0.0216	0.01812	0.01533	0.01463	0.01324	0.01603	0.01254
	576	0.34983	0.14704	0.05575	0.02997	0.0223	0.01812	0.01603	0.01463	0.01394	0.01672	0.01324
	577	0.36098	0.15192	0.05784	0.03066	0.023	0.01882	0.01672	0.01533	0.01394	0.01672	0.01394
	578	0.37282	0.15679	0.05993	0.03206	0.02369	0.01951	0.01742	0.01603	0.01463	0.01742	0.01394
	579	0.38537	0.16167	0.06202	0.03275	0.02439	0.02021	0.01812	0.01672	0.01533	0.01812	0.01463
	580	0.39791	0.16725	0.06411	0.03415	0.02578	0.02091	0.01812	0.01742	0.01603	0.01882	0.01533
	581	0.41254	0.17352	0.0669	0.03554	0.02648	0.0216	0.01882	0.01812	0.01672	0.01951	0.01603
	582	0.42578	0.17909	0.06899	0.03693	0.02718	0.0223	0.01951	0.01882	0.01742	0.02021	0.01672
	583	0.44042	0.18537	0.07108	0.03763	0.02857	0.023	0.02021	0.01951	0.01812	0.02091	0.01742
	584	0.45714	0.19233	0.07387	0.03902	0.02927	0.02369	0.02091	0.02021	0.01882	0.0216	0.01812
	585	0.47038	0.19791	0.07596	0.04042	0.02997	0.02439	0.0216	0.02091	0.01951	0.0223	0.01882
	586	0.48571	0.20348	0.07875	0.04181	0.03066	0.02578	0.0223	0.0216	0.02021	0.023	0.01951
	587	0.49965	0.20976	0.08084	0.04321	0.03206	0.02648	0.023	0.0223	0.02021	0.023	0.02021
	588	0.51498	0.21533	0.08293	0.0446	0.03275	0.02718	0.02369	0.023	0.02091	0.02369	0.02021
	589	0.53171	0.2223	0.08571	0.0453	0.03345	0.02787	0.02439	0.02369	0.0216	0.02439	0.02091
	590	0.54495	0.22787	0.0878	0.04669	0.03415	0.02857	0.02509	0.02369	0.0223	0.02509	0.0216
	591	0.55749	0.23275	0.0892	0.04808	0.03484	0.02927	0.02578	0.02439	0.023	0.02578	0.0223
	592	0.57073	0.23833	0.09129	0.04878	0.03554	0.02997	0.02648	0.02509	0.02369	0.02648	0.023
	593	0.58467	0.2439	0.09338	0.05017	0.03693	0.03066	0.02718	0.02578	0.02439	0.02648	0.023
	594	0.5993	0.24948	0.09617	0.05157	0.03763	0.03136	0.02787	0.02648	0.02439	0.02718	0.02369
	595	0.61115	0.25436	0.09756	0.05226	0.03833	0.03206	0.02857	0.02648	0.02509	0.02787	0.02439
	596	0.62439	0.25993	0.09965	0.05366	0.03902	0.03275	0.02927	0.02718	0.02578	0.02857	0.02509
	597	0.63693	0.26481	0.10174	0.05436	0.03972	0.03345	0.02927	0.02787	0.02648	0.02927	0.02578
	598	0.64948	0.26969	0.10314	0.05575	0.04042	0.03415	0.02997	0.02857	0.02718	0.02927	0.02578
	599	0.66132	0.27456	0.10523	0.05645	0.04111	0.03484	0.03066	0.02927	0.02718	0.02997	0.02648
	600	0.67526	0.28014	0.10732	0.05784	0.04181	0.03554	0.03136	0.02927	0.02787	0.03066	0.02718
	601	0.6899	0.28571	0.10941	0.05923	0.04321	0.03554	0.03206	0.02997	0.02857	0.03136	0.02787
	602	0.70244	0.29129	0.1115	0.05993	0.0439	0.03624	0.03275	0.03066	0.02927	0.03206	0.02857
	603	0.71359	0.29547	0.11359	0.06132	0.0446	0.03693	0.03345	0.03136	0.02997	0.03206	0.02857
	604	0.72474	0.30035	0.11498	0.06202	0.0453	0.03763	0.03415	0.03206	0.02997	0.03275	0.02927
	605	0.73589	0.30453	0.11707	0.06272	0.04599	0.03833	0.03415	0.03206	0.03066	0.03345	0.02997
	606	0.74913	0.30941	0.11847	0.06411	0.04669	0.03902	0.03484	0.03275	0.03136	0.03415	0.03066
	607	0.75749	0.31289	0.12056	0.06481	0.04739	0.03972	0.03554	0.03345	0.03206	0.03415	0.03066
	608	0.76655	0.31707	0.12195	0.06551	0.04808	0.04042	0.03624	0.03415	0.03206	0.03484	0.03136
	609	0.7777	0.32125	0.12404	0.0669	0.04878	0.04111	0.03693	0.03484	0.03275	0.03554	0.03206
	610	0.78537	0.32474	0.12544	0.0676	0.04948	0.04111	0.03693	0.03484	0.03345	0.03624	0.03275
	611	0.7993	0.33031	0.12753	0.06899	0.05017	0.04181	0.03763	0.03554	0.03415	0.03693	0.03345
	612	0.80976	0.33449	0.12962	0.06969	0.05087	0.04251	0.03833	0.03624	0.03484	0.03763	0.03345
	613	0.81951	0.33937	0.13101	0.07108	0.05157	0.04321	0.03902	0.03693	0.03554	0.03763	0.03415
	614	0.83136	0.34425	0.1331	0.07178	0.05296	0.0439	0.03972	0.03763	0.03624	0.03833	0.03484
	615	0.84111	0.34843	0.13519	0.07317	0.05366	0.0446	0.04042	0.03833	0.03693	0.03902	0.03554
	616	0.85366	0.35401	0.13728	0.07456	0.05436	0.0453	0.04111	0.03902	0.03763	0.03972	0.03624
	617	0.86202	0.35679	0.13868	0.07526	0.05505	0.04599	0.04111	0.03972	0.03763	0.04042	0.03693
	618	0.87247	0.36167	0.14077	0.07596	0.05575	0.04669	0.04181	0.04042	0.03833	0.04111	0.03763
	619	0.88641	0.36725	0.14286	0.07735	0.05645	0.04739	0.04251	0.04111	0.03902	0.04181	0.03833
	620	0.89408	0.37073	0.14425	0.07805	0.05714	0.04808	0.04321	0.04111	0.03972	0.04181	0.03833
	621	0.90801	0.37561	0.14634	0.07944	0.05784	0.04878	0.0439	0.04181	0.04042	0.04251	0.03902
	622	0.91847	0.38049	0.14843	0.08014	0.05854	0.04948	0.0439	0.04251	0.04042	0.04321	0.03972
	623	0.92683	0.38397	0.14983	0.08084	0.05923	0.04948	0.0446	0.04321	0.04111	0.0439	0.04042
	624	0.93589	0.38746	0.15122	0.08223	0.05993	0.05017	0.0453	0.04321	0.04181	0.0439	0.04042
	625	0.94704	0.39164	0.15261	0.08293	0.06063	0.05087	0.04599	0.0439	0.04181	0.0446	0.04111
	626	0.94913	0.39373	0.15331	0.08362	0.06132	0.05087	0.04599	0.0439	0.04251	0.0446	0.04111
	627	0.96098	0.39791	0.1547	0.08432	0.06132	0.05157	0.04669	0.0446	0.04251	0.0453	0.04181
	628	0.97073	0.40209	0.1561	0.08502	0.06202	0.05226	0.04739	0.0453	0.04321	0.04599	0.04181
	629	0.97422	0.40348	0.15749	0.08571	0.06272	0.05296	0.04739	0.0453	0.04321	0.04599	0.04251
	630	0.97631	0.40488	0.15819	0.08641	0.06272	0.05296	0.04808	0.04599	0.0439	0.04669	0.04251
	631	0.98397	0.40767	0.15958	0.08711	0.06341	0.05366	0.04808	0.04599	0.0446	0.04669	0.04321
	632	0.98885	0.41045	0.16028	0.0878	0.06411	0.05366	0.04878	0.04669	0.0446	0.04739	0.0439
	633	0.99303	0.41254	0.16098	0.0878	0.06481	0.05436	0.04878	0.04669	0.0453	0.04739	0.0439
	634	0.99791	0.41463	0.16237	0.0885	0.06481	0.05436	0.04948	0.04739	0.0453	0.04808	0.0439
	635	1.00209	0.41672	0.16307	0.0892	0.06551	0.05505	0.04948	0.04739	0.0453	0.04808	0.0446
	636	1.0007	0.41603	0.16307	0.0892	0.06551	0.05505	0.04948	0.04808	0.04599	0.04808	0.0446
	637	0.9993	0.41603	0.16307	0.0892	0.06551	0.05505	0.05017	0.04808	0.04599	0.04878	0.0446
	638	1	0.41672	0.16376	0.0899	0.0662	0.05575	0.05017	0.04808	0.04599	0.04878	0.0453
	639	0.9993	0.41672	0.16376	0.0899	0.0662	0.05575	0.05017	0.04808	0.04599	0.04878	0.0453
	640	0.99443	0.41463	0.16307	0.0899	0.0662	0.05575	0.05017	0.04808	0.04599	0.04878	0.0453
	641	0.99582	0.41603	0.16376	0.0899	0.0662	0.05575	0.05017	0.04878	0.04669	0.04878	0.0453
	642	0.98676	0.41254	0.16307	0.0899	0.0662	0.05575	0.05017	0.04878	0.04669	0.04878	0.0453
	643	0.977	0.40836	0.16167	0.0892	0.06551	0.05575	0.05017	0.04808	0.04599	0.04878	0.0453
	644	0.96794	0.40557	0.16028	0.0885	0.06551	0.05505	0.04948	0.04808	0.04599	0.04878	0.0453
	645	0.95958	0.40279	0.15958	0.0878	0.06551	0.05505	0.04948	0.04808	0.04599	0.04878	0.0446
	646	0.95261	0.4	0.15889	0.0878	0.06481	0.05505	0.04948	0.04808	0.04599	0.04808	0.0446
	647	0.9338	0.39303	0.1561	0.08641	0.06411	0.05436	0.04878	0.04739	0.0453	0.04808	0.0439
	648	0.92195	0.38815	0.15401	0.08502	0.06341	0.05366	0.04878	0.04669	0.0446	0.04739	0.0439
	649	0.9101	0.38397	0.15261	0.08432	0.06272	0.05296	0.04808	0.04669	0.0446	0.04739	0.04321
	650	0.8899	0.37631	0.14983	0.08293	0.06202	0.05226	0.04739	0.04599	0.0439	0.04669	0.04321
	651	0.87108	0.36864	0.14704	0.08153	0.06132	0.05157	0.04669	0.0453	0.04321	0.04599	0.04251
	652	0.85157	0.36098	0.14425	0.08014	0.05993	0.05087	0.04599	0.0446	0.04251	0.0453	0.04181
	653	0.82997	0.35261	0.14077	0.07875	0.05854	0.05017	0.0453	0.0439	0.04181	0.0446	0.04042
	654	0.80767	0.34355	0.13728	0.07666	0.05784	0.04878	0.0446	0.04251	0.04111	0.04321	0.03972
	655	0.78467	0.33449	0.1338	0.07526	0.05645	0.04808	0.04321	0.04181	0.03972	0.04251	0.03902
	656	0.75889	0.32404	0.13031	0.07317	0.05505	0.04669	0.04251	0.04111	0.03902	0.04181	0.03833
	657	0.73728	0.31568	0.12683	0.07108	0.05366	0.04599	0.04181	0.03972	0.03833	0.04111	0.03693
	658	0.71638	0.30732	0.12334	0.06969	0.05296	0.0453	0.04111	0.03902	0.03763	0.03972	0.03624
	659	0.69268	0.29756	0.11986	0.0676	0.05157	0.0439	0.03972	0.03833	0.03624	0.03902	0.03554
	660	0.6676	0.2878	0.11638	0.06551	0.05017	0.04251	0.03902	0.03693	0.03554	0.03833	0.03484
	661	0.64669	0.27944	0.11289	0.06411	0.04878	0.04181	0.03833	0.03693	0.03484	0.03763	0.03415
	662	0.62021	0.26899	0.10941	0.06202	0.04739	0.04111	0.03693	0.03554	0.03415	0.03693	0.03345
	663	0.59582	0.25923	0.10592	0.06063	0.04669	0.03972	0.03624	0.03484	0.03345	0.03554	0.03206
	664	0.57003	0.24878	0.10174	0.05854	0.0453	0.03902	0.03484	0.03415	0.03206	0.03484	0.03136
	665	0.54286	0.23833	0.09826	0.05645	0.0439	0.03763	0.03415	0.03275	0.03136	0.03415	0.03066
	666	0.51429	0.22648	0.09338	0.05366	0.04181	0.03624	0.03275	0.03206	0.02997	0.03275	0.02927
	667	0.48432	0.21394	0.0892	0.05157	0.04042	0.03484	0.03136	0.03066	0.02927	0.03206	0.02857
	668	0.45854	0.20279	0.08502	0.04948	0.03902	0.03345	0.02997	0.02997	0.02787	0.03066	0.02718
	669	0.43345	0.19303	0.08084	0.04739	0.03763	0.03206	0.02927	0.02857	0.02718	0.02997	0.02648
	670	0.40906	0.18258	0.07666	0.0453	0.03624	0.03136	0.02857	0.02787	0.02578	0.02857	0.02509
	671	0.38467	0.17213	0.07317	0.04321	0.03484	0.02997	0.02718	0.02648	0.02509	0.02787	0.02439
	672	0.36028	0.16237	0.06899	0.04111	0.03345	0.02927	0.02648	0.02578	0.02369	0.02648	0.02369
	673	0.33868	0.15331	0.06551	0.03902	0.03206	0.02787	0.02509	0.02439	0.023	0.02578	0.0223
	674	0.31568	0.14355	0.06202	0.03763	0.03066	0.02648	0.02439	0.02369	0.0223	0.02509	0.0216
	675	0.29477	0.13449	0.05854	0.03554	0.02927	0.02578	0.023	0.023	0.0216	0.02439	0.02091
	676	0.27526	0.12613	0.05575	0.03415	0.02857	0.02509	0.0223	0.0223	0.02091	0.02369	0.02021
	677	0.25505	0.11777	0.05226	0.03206	0.02718	0.02369	0.0216	0.02091	0.01951	0.0223	0.01882
	678	0.23693	0.1101	0.04878	0.03066	0.02578	0.023	0.02091	0.02021	0.01882	0.0216	0.01812
	679	0.22091	0.10314	0.04669	0.02927	0.02509	0.0223	0.02021	0.01951	0.01812	0.02091	0.01742
	680	0.20627	0.09686	0.0439	0.02787	0.02439	0.0216	0.01951	0.01882	0.01742	0.02021	0.01742
	681	0.19233	0.09129	0.04181	0.02648	0.02369	0.02091	0.01882	0.01882	0.01742	0.02021	0.01672
	682	0.17909	0.08502	0.03972	0.02578	0.023	0.02021	0.01812	0.01812	0.01672	0.01951	0.01603
	683	0.16725	0.08014	0.03833	0.02509	0.0223	0.01951	0.01812	0.01742	0.01672	0.01882	0.01603
	684	0.1547	0.07526	0.03624	0.02369	0.0216	0.01882	0.01742	0.01742	0.01603	0.01882	0.01533
	685	0.14286	0.07038	0.03484	0.023	0.02091	0.01882	0.01672	0.01672	0.01603	0.01812	0.01533
	686	0.13171	0.06551	0.03275	0.0223	0.02021	0.01812	0.01603	0.01672	0.01533	0.01812	0.01463
	687	0.12056	0.06063	0.03066	0.02091	0.01951	0.01742	0.01603	0.01603	0.01463	0.01742	0.01463
	688	0.1101	0.05645	0.02927	0.02021	0.01882	0.01672	0.01533	0.01533	0.01463	0.01672	0.01394
	689	0.10035	0.05226	0.02718	0.01951	0.01812	0.01672	0.01463	0.01533	0.01394	0.01672	0.01324
	690	0.09129	0.04808	0.02578	0.01812	0.01742	0.01603	0.01463	0.01463	0.01324	0.01603	0.01254
	691	0.08293	0.0446	0.02439	0.01742	0.01672	0.01533	0.01394	0.01394	0.01254	0.01533	0.01254
	692	0.07526	0.04111	0.023	0.01672	0.01603	0.01463	0.01324	0.01324	0.01185	0.01463	0.01185
	693	0.06829	0.03763	0.02091	0.01603	0.01603	0.01463	0.01324	0.01324	0.01185	0.01463	0.01115
	694	0.06132	0.03484	0.01951	0.01533	0.01533	0.01394	0.01254	0.01254	0.01115	0.01394	0.01045
	695	0.05505	0.03206	0.01812	0.01463	0.01463	0.01324	0.01254	0.01185	0.01045	0.01324	0.01045
	696	0.05017	0.02927	0.01742	0.01394	0.01394	0.01324	0.01185	0.01115	0.01045	0.01324	0.00976
	697	0.04599	0.02718	0.01603	0.01324	0.01324	0.01254	0.01185	0.01115	0.00976	0.01254	0.00906
	698	0.04181	0.02578	0.01533	0.01254	0.01324	0.01254	0.01115	0.01045	0.00976	0.01254	0.00906
	699	0.03902	0.02439	0.01463	0.01254	0.01254	0.01185	0.01115	0.01045	0.00906	0.01185	0.00906
	700	0.03624	0.023	0.01394	0.01185	0.01254	0.01185	0.01115	0.01045	0.00906	0.01185	0.00836
	701	0.03345	0.0216	0.01394	0.01185	0.01254	0.01185	0.01045	0.01045	0.00906	0.01185	0.00836
	702	0.03066	0.02091	0.01324	0.01185	0.01254	0.01185	0.01045	0.00976	0.00906	0.01185	0.00836
	703	0.02857	0.01951	0.01324	0.01115	0.01254	0.01115	0.01045	0.00976	0.00906	0.01185	0.00836
	704	0.02578	0.01812	0.01254	0.01115	0.01185	0.01115	0.00976	0.00976	0.00836	0.01115	0.00836
	705	0.023	0.01672	0.01185	0.01045	0.01185	0.01045	0.00976	0.00906	0.00836	0.01115	0.00767
	706	0.02021	0.01603	0.01185	0.00976	0.01115	0.01045	0.00906	0.00906	0.00767	0.01045	0.00767
	707	0.01812	0.01463	0.01115	0.00976	0.01115	0.00976	0.00906	0.00906	0.00767	0.01045	0.00767
	708	0.01672	0.01394	0.01115	0.00976	0.01115	0.00976	0.00906	0.00906	0.00767	0.01045	0.00697
	709	0.01463	0.01254	0.01045	0.00906	0.01045	0.00976	0.00836	0.00836	0.00767	0.01045	0.00697
	710	0.01324	0.01185	0.01045	0.00906	0.01045	0.00906	0.00836	0.00836	0.00697	0.00976	0.00697
	711	0.01254	0.01115	0.00976	0.00836	0.00976	0.00906	0.00767	0.00836	0.00697	0.00976	0.00627
	712	0.01115	0.01045	0.00976	0.00836	0.00976	0.00836	0.00767	0.00767	0.00697	0.00906	0.00627
	713	0.01045	0.00976	0.00906	0.00767	0.00906	0.00836	0.00697	0.00767	0.00627	0.00906	0.00557
	714	0.00976	0.00976	0.00836	0.00767	0.00906	0.00836	0.00697	0.00697	0.00627	0.00906	0.00557
	715	0.00906	0.00906	0.00836	0.00697	0.00836	0.00767	0.00697	0.00697	0.00557	0.00836	0.00557
	716	0.00836	0.00836	0.00767	0.00697	0.00836	0.00767	0.00627	0.00697	0.00557	0.00836	0.00488
	717	0.00767	0.00767	0.00697	0.00697	0.00836	0.00767	0.00627	0.00627	0.00488	0.00767	0.00488
	718	0.00697	0.00767	0.00697	0.00627	0.00767	0.00767	0.00627	0.00627	0.00488	0.00767	0.00488
	719	0.00627	0.00697	0.00697	0.00627	0.00767	0.00697	0.00627	0.00627	0.00488	0.00767	0.00418
	720	0.00627	0.00697	0.00627	0.00627	0.00767	0.00697	0.00557	0.00557	0.00418	0.00767	0.00418
	721	0.00557	0.00627	0.00627	0.00557	0.00767	0.00627	0.00557	0.00557	0.00418	0.00697	0.00418
	722	0.00488	0.00627	0.00627	0.00557	0.00697	0.00627	0.00557	0.00557	0.00418	0.00697	0.00348
	723	0.00488	0.00627	0.00557	0.00557	0.00697	0.00627	0.00557	0.00557	0.00418	0.00697	0.00348
	724	0.00418	0.00557	0.00557	0.00557	0.00697	0.00627	0.00488	0.00488	0.00418	0.00697	0.00348
	725	0.00418	0.00557	0.00557	0.00488	0.00697	0.00627	0.00488	0.00488	0.00348	0.00627	0.00348
	726	0.00348	0.00488	0.00557	0.00488	0.00627	0.00557	0.00488	0.00488	0.00348	0.00627	0.00348
	727	0.00348	0.00488	0.00557	0.00488	0.00627	0.00557	0.00488	0.00488	0.00348	0.00627	0.00348
	728	0.00348	0.00488	0.00557	0.00488	0.00627	0.00557	0.00418	0.00488	0.00348	0.00627	0.00279
	729	0.00279	0.00418	0.00488	0.00418	0.00627	0.00557	0.00418	0.00418	0.00348	0.00627	0.00279
	730	0.00279	0.00418	0.00488	0.00418	0.00557	0.00488	0.00418	0.00418	0.00279	0.00557	0.00279
	731	0.00279	0.00348	0.00488	0.00418	0.00557	0.00488	0.00418	0.00418	0.00279	0.00557	0.00279
	732	0.00279	0.00348	0.00418	0.00418	0.00557	0.00488	0.00418	0.00418	0.00279	0.00557	0.00209
	733	0.00209	0.00348	0.00418	0.00418	0.00557	0.00488	0.00348	0.00418	0.00279	0.00557	0.00209
	734	0.00209	0.00348	0.00418	0.00418	0.00557	0.00488	0.00348	0.00418	0.00279	0.00557	0.00209
	735	0.00209	0.00348	0.00418	0.00418	0.00557	0.00488	0.00348	0.00418	0.00279	0.00557	0.00209
	736	0.00209	0.00348	0.00418	0.00418	0.00557	0.00488	0.00348	0.00418	0.00279	0.00557	0.00209
	737	0.00209	0.00348	0.00418	0.00348	0.00557	0.00488	0.00348	0.00418	0.00279	0.00557	0.00209
	738	0.00209	0.00348	0.00418	0.00348	0.00557	0.00488	0.00348	0.00418	0.00279	0.00557	0.00209
	739	0.00209	0.00348	0.00418	0.00348	0.00557	0.00488	0.00348	0.00418	0.00279	0.00557	0.00209
	740	0.00209	0.00348	0.00418	0.00348	0.00557	0.00488	0.00348	0.00418	0.00279	0.00557	0.00209
	741	0.00209	0.00348	0.00418	0.00348	0.00557	0.00488	0.00348	0.00418	0.00279	0.00557	0.00209
	742	0.00209	0.00279	0.00418	0.00348	0.00557	0.00488	0.00348	0.00348	0.00279	0.00557	0.00209
	743	0.00209	0.00279	0.00418	0.00348	0.00557	0.00418	0.00348	0.00348	0.00209	0.00557	0.00209
	744	0.00209	0.00279	0.00418	0.00348	0.00557	0.00418	0.00348	0.00348	0.00209	0.00557	0.00209
	745	0.00209	0.00279	0.00418	0.00348	0.00557	0.00418	0.00348	0.00348	0.00209	0.00488	0.00209
	746	0.00209	0.00279	0.00348	0.00348	0.00488	0.00418	0.00279	0.00348	0.00209	0.00488	0.00209
	747	0.00209	0.00279	0.00348	0.00348	0.00488	0.00418	0.00279	0.00348	0.00209	0.00488	0.00209
	748	0.00209	0.00279	0.00348	0.00348	0.00488	0.00418	0.00279	0.00348	0.00209	0.00488	0.00139
	749	0.00139	0.00279	0.00348	0.00348	0.00488	0.00418	0.00279	0.00348	0.00209	0.00488	0.00139
	750	0.00209	0.00279	0.00348	0.00348	0.00488	0.00418	0.00279	0.00348	0.00209	0.00488	0.00209
	751	0.00209	0.00279	0.00418	0.00348	0.00488	0.00418	0.00348	0.00348	0.00209	0.00488	0.00209
	752	0.00209	0.00279	0.00418	0.00348	0.00488	0.00418	0.00348	0.00348	0.00209	0.00488	0.00209
	753	0.00209	0.00279	0.00418	0.00348	0.00488	0.00418	0.00348	0.00348	0.00209	0.00488	0.00209
	754	0.00209	0.00279	0.00418	0.00348	0.00557	0.00418	0.00348	0.00348	0.00279	0.00557	0.00209
	755	0.00209	0.00279	0.00418	0.00348	0.00557	0.00418	0.00348	0.00348	0.00279	0.00557	0.00209
	756	0.00209	0.00279	0.00418	0.00348	0.00557	0.00418	0.00348	0.00348	0.00279	0.00557	0.00209
	757	0.00209	0.00279	0.00418	0.00348	0.00557	0.00488	0.00348	0.00418	0.00279	0.00557	0.00279
	758	0.00209	0.00279	0.00488	0.00348	0.00557	0.00418	0.00348	0.00418	0.00279	0.00557	0.00279
	759	0.00209	0.00279	0.00488	0.00348	0.00557	0.00418	0.00348	0.00418	0.00279	0.00557	0.00279
	760	0.00209	0.00279	0.00488	0.00348	0.00557	0.00418	0.00348	0.00418	0.00348	0.00557	0.00279
	761	0.00209	0.00279	0.00488	0.00348	0.00557	0.00418	0.00348	0.00418	0.00348	0.00557	0.00279
	762	0.00139	0.00279	0.00488	0.00348	0.00557	0.00418	0.00279	0.00418	0.00279	0.00557	0.00279
	763	0.00139	0.00209	0.00488	0.00348	0.00488	0.00418	0.00279	0.00418	0.00279	0.00557	0.00209
	764	0.00139	0.00209	0.00488	0.00348	0.00488	0.00418	0.00279	0.00418	0.00279	0.00557	0.00209
	765	0.00139	0.00209	0.00488	0.00348	0.00488	0.00418	0.00279	0.00418	0.00279	0.00488	0.00209
	766	0.00139	0.00209	0.00418	0.00348	0.00488	0.00418	0.00279	0.00348	0.00279	0.00488	0.00209
	767	0.00209	0.00209	0.00418	0.00348	0.00488	0.00418	0.00279	0.00348	0.00279	0.00488	0.00209
	768	0.00209	0.00279	0.00418	0.00348	0.00488	0.00418	0.00279	0.00348	0.00279	0.00488	0.00209
	769	0.00209	0.00279	0.00348	0.00348	0.00488	0.00418	0.00348	0.00348	0.00209	0.00488	0.00209
	770	0.00209	0.00279	0.00348	0.00348	0.00488	0.00418	0.00348	0.00348	0.00209	0.00488	0.00139
	771	0.00209	0.00279	0.00348	0.00348	0.00488	0.00418	0.00348	0.00348	0.00209	0.00488	0.00209
	772	0.00209	0.00279	0.00348	0.00348	0.00557	0.00418	0.00348	0.00348	0.00209	0.00488	0.00209
	773	0.00279	0.00279	0.00348	0.00348	0.00557	0.00418	0.00348	0.00348	0.00209	0.00488	0.00209
	774	0.00279	0.00279	0.00348	0.00348	0.00557	0.00418	0.00348	0.00348	0.00209	0.00488	0.00209
	775	0.00279	0.00279	0.00348	0.00348	0.00557	0.00418	0.00348	0.00348	0.00209	0.00488	0.00209
	776	0.00279	0.00279	0.00348	0.00348	0.00557	0.00488	0.00348	0.00348	0.00209	0.00557	0.00209
	777	0.00279	0.00348	0.00348	0.00348	0.00557	0.00488	0.00348	0.00348	0.00209	0.00557	0.00209
	778	0.00279	0.00348	0.00348	0.00348	0.00557	0.00488	0.00348	0.00348	0.00209	0.00488	0.00209
	779	0.00279	0.00348	0.00348	0.00348	0.00557	0.00488	0.00348	0.00348	0.00209	0.00488	0.00209
	780	0.00279	0.00348	0.00348	0.00348	0.00557	0.00488	0.00348	0.00348	0.00209	0.00557	0.00209
	781	0.00279	0.00348	0.00348	0.00348	0.00557	0.00488	0.00348	0.00348	0.00209	0.00557	0.00209
	782	0.00279	0.00348	0.00348	0.00348	0.00557	0.00488	0.00348	0.00348	0.00209	0.00557	0.00209
	783	0.00279	0.00348	0.00418	0.00348	0.00557	0.00488	0.00348	0.00348	0.00279	0.00557	0.00209
	784	0.00279	0.00348	0.00418	0.00418	0.00557	0.00488	0.00348	0.00348	0.00279	0.00557	0.00209
	785	0.00279	0.00348	0.00418	0.00348	0.00557	0.00488	0.00348	0.00348	0.00279	0.00557	0.00209
	786	0.00279	0.00348	0.00418	0.00418	0.00557	0.00488	0.00348	0.00348	0.00279	0.00557	0.00209
	787	0.00279	0.00348	0.00418	0.00348	0.00557	0.00488	0.00348	0.00348	0.00279	0.00557	0.00209
	788	0.00279	0.00279	0.00418	0.00348	0.00557	0.00488	0.00348	0.00348	0.00279	0.00557	0.00209
	789	0.00279	0.00279	0.00418	0.00348	0.00557	0.00418	0.00348	0.00348	0.00209	0.00488	0.00209
	790	0.00279	0.00279	0.00418	0.00348	0.00557	0.00488	0.00348	0.00348	0.00209	0.00488	0.00209
	791	0.00279	0.00348	0.00418	0.00348	0.00557	0.00488	0.00348	0.00348	0.00209	0.00557	0.00209
	792	0.00279	0.00279	0.00418	0.00348	0.00557	0.00488	0.00348	0.00348	0.00209	0.00557	0.00209
	793	0.00279	0.00279	0.00418	0.00348	0.00557	0.00488	0.00348	0.00348	0.00279	0.00488	0.00209
	794	0.00279	0.00279	0.00418	0.00348	0.00557	0.00488	0.00348	0.00348	0.00279	0.00488	0.00209
	795	0.00279	0.00279	0.00418	0.00348	0.00557	0.00418	0.00348	0.00348	0.00209	0.00488	0.00209
	796	0.00279	0.00279	0.00418	0.00348	0.00557	0.00418	0.00348	0.00348	0.00209	0.00488	0.00209
	797	0.00279	0.00279	0.00348	0.00348	0.00557	0.00418	0.00348	0.00348	0.00209	0.00488	0.00209
	798	0.00279	0.00279	0.00348	0.00348	0.00557	0.00488	0.00348	0.00348	0.00279	0.00488	0.00209
	799	0.00279	0.00279	0.00418	0.00348	0.00557	0.00488	0.00348	0.00348	0.00279	0.00488	0.00209
	800	0.00279	0.00279	0.00418	0.00348	0.00557	0.00418	0.00348	0.00348	0.00279	0.00488	0.00209

## Sheet: Fig. 2d
	WL.(nm)	0 s	1 s	2 s	3 s	4 s	5 s	6 s	7 s	8 s	9 s	10 s	11 s	12 s	13 s	14 s	15 s	16 s	17 s	18 s	19 s	20 s	21 s	22 s	23 s	24 s	25 s	26 s	27 s	28 s	29 s	30 s	31 s	32 s	33 s	34 s	35 s	36 s	37 s	38 s	39 s	40 s	41 s	42 s	43 s	44 s	45 s	46 s	47 s
	250	0.02984	0.04617	0.04617	0.05462	0.05462	0.05462	0.05518	0.06363	0.06363	0.06363	0.06419	0.0732	0.06419	0.07264	0.07264	0.07264	0.07264	0.07264	0.07264	0.0732	0.0732	0.0732	0.07264	0.07264	0.0732	0.0732	0.0732	0.0732	0.07264	0.0732	0.0732	0.08277	0.0732	0.0732	0.08277	0.0732	0.08277	0.08277	0.0732	0.08277	0.08277	0.08277	0.08277	0.08277	0.08277	0.08277	0.08277	0.08277
	251	0.03716	0.04617	0.04617	0.05518	0.05518	0.05518	0.06363	0.06363	0.06363	0.06363	0.07207	0.0732	0.07207	0.0732	0.0732	0.0732	0.0732	0.0732	0.0732	0.08221	0.08164	0.08221	0.07264	0.0732	0.08164	0.08164	0.08164	0.08164	0.07264	0.08164	0.08164	0.08277	0.08164	0.08164	0.08277	0.08164	0.08277	0.08277	0.08164	0.08277	0.08277	0.08277	0.08277	0.08277	0.08277	0.08277	0.08277	0.08277
	252	0.03209	0.04054	0.0473	0.04955	0.04899	0.04899	0.05124	0.05743	0.05743	0.05743	0.06757	0.06757	0.06757	0.06757	0.06757	0.067	0.067	0.06757	0.067	0.06982	0.07714	0.06982	0.07432	0.067	0.07714	0.07714	0.07714	0.07714	0.07432	0.07714	0.07714	0.07714	0.07714	0.07714	0.07714	0.07714	0.07714	0.07714	0.07714	0.07714	0.07714	0.07714	0.07714	0.07714	0.07714	0.07658	0.07714	0.07714
	253	0.03547	0.03885	0.04786	0.0473	0.0518	0.0518	0.05124	0.06081	0.06081	0.06081	0.06588	0.06588	0.06588	0.06475	0.06475	0.07038	0.07038	0.06475	0.07038	0.06982	0.07545	0.06982	0.07601	0.07038	0.07545	0.07432	0.07545	0.07545	0.07601	0.07545	0.07545	0.07545	0.07545	0.07545	0.07545	0.07545	0.07432	0.07545	0.07545	0.07432	0.07432	0.07545	0.07432	0.07432	0.07545	0.08052	0.07432	0.07545
	254	0.03491	0.0366	0.04561	0.04505	0.05518	0.05518	0.05518	0.06419	0.06419	0.06419	0.06363	0.06363	0.06363	0.06644	0.06644	0.07376	0.07376	0.06644	0.07376	0.07376	0.0732	0.07376	0.07264	0.07376	0.0732	0.07601	0.0732	0.07264	0.0732	0.0732	0.07264	0.07264	0.0732	0.0732	0.0732	0.0732	0.07601	0.07264	0.0732	0.07601	0.07601	0.07264	0.07601	0.07601	0.07264	0.0839	0.07601	0.07264
	255	0.02309	0.03209	0.03998	0.04054	0.04842	0.04842	0.04842	0.058	0.058	0.058	0.058	0.058	0.058	0.06813	0.06813	0.06757	0.06757	0.06813	0.06757	0.06757	0.06757	0.06757	0.06869	0.06757	0.06757	0.07827	0.06757	0.06869	0.06757	0.06757	0.06869	0.06869	0.06757	0.06757	0.06757	0.06757	0.07827	0.06869	0.06757	0.07714	0.07827	0.06869	0.07827	0.07827	0.06869	0.0777	0.07714	0.06869
	256	0.03153	0.03998	0.03998	0.04899	0.04899	0.04899	0.04899	0.05856	0.05856	0.05856	0.05856	0.05856	0.05856	0.06813	0.06813	0.06813	0.06813	0.06813	0.06813	0.06813	0.06813	0.06813	0.0777	0.06813	0.06813	0.07827	0.06813	0.0777	0.06813	0.06813	0.0777	0.0777	0.06813	0.06757	0.06813	0.06813	0.07827	0.0777	0.06757	0.06813	0.07827	0.0777	0.07827	0.0777	0.0777	0.0777	0.06813	0.0777
	257	0.02421	0.03266	0.03941	0.04899	0.04899	0.04899	0.04899	0.05856	0.05856	0.05856	0.05856	0.05743	0.05856	0.06813	0.06813	0.06813	0.06813	0.06813	0.06813	0.06813	0.06813	0.06813	0.06982	0.06813	0.067	0.06982	0.06813	0.06926	0.067	0.06813	0.06982	0.06982	0.067	0.07658	0.067	0.067	0.06982	0.06926	0.07601	0.07545	0.06926	0.06926	0.06926	0.0777	0.07827	0.0777	0.067	0.07827
	258	0.02815	0.0366	0.04617	0.04955	0.04899	0.04899	0.04899	0.05856	0.058	0.058	0.058	0.06419	0.058	0.06813	0.06813	0.06813	0.06757	0.06757	0.06757	0.06757	0.06757	0.06757	0.067	0.06757	0.07432	0.067	0.06757	0.07376	0.07432	0.06757	0.067	0.067	0.07432	0.07207	0.07432	0.07432	0.067	0.07376	0.07883	0.07883	0.07376	0.07376	0.07376	0.07827	0.07827	0.07827	0.07432	0.07827
	259	0.02928	0.03773	0.04673	0.04617	0.04955	0.04955	0.04955	0.05518	0.05912	0.05856	0.05856	0.06588	0.05856	0.06475	0.06475	0.06475	0.06869	0.06926	0.06926	0.06869	0.06869	0.06869	0.06869	0.06926	0.07601	0.06869	0.06869	0.07545	0.07545	0.06869	0.06869	0.06869	0.07545	0.06757	0.07545	0.07545	0.06869	0.07545	0.07489	0.07489	0.07545	0.07545	0.07545	0.07489	0.07489	0.07489	0.07545	0.07489
	260	0.02477	0.03322	0.04223	0.04223	0.0518	0.0518	0.0518	0.05124	0.05968	0.06137	0.06137	0.06081	0.06137	0.06081	0.06081	0.06081	0.07151	0.06982	0.06982	0.07151	0.07151	0.07151	0.07151	0.06982	0.06926	0.07151	0.07151	0.07095	0.07095	0.07151	0.07151	0.07151	0.07095	0.07151	0.07095	0.07095	0.07151	0.07095	0.07095	0.07095	0.07095	0.07095	0.07095	0.07095	0.07095	0.07095	0.07095	0.07095
	261	0.03041	0.03885	0.0473	0.0473	0.05631	0.05631	0.05631	0.05631	0.05631	0.06532	0.06532	0.06532	0.06532	0.06588	0.06532	0.06588	0.07489	0.06532	0.06532	0.07489	0.07489	0.07489	0.07489	0.06532	0.06532	0.07489	0.07489	0.07489	0.07489	0.07489	0.07489	0.07489	0.07489	0.07489	0.07489	0.07489	0.07489	0.07489	0.07489	0.07489	0.07489	0.07489	0.07489	0.07489	0.07489	0.07489	0.07489	0.07489
	262	0.02309	0.03885	0.03941	0.03941	0.04842	0.04842	0.04842	0.05631	0.05631	0.05687	0.05687	0.05687	0.05687	0.06588	0.05687	0.06588	0.067	0.06532	0.05687	0.067	0.067	0.06644	0.06644	0.06532	0.06532	0.06644	0.06644	0.067	0.06644	0.06644	0.06644	0.06644	0.06644	0.06644	0.06644	0.06644	0.06644	0.06644	0.06644	0.06644	0.06644	0.06644	0.06644	0.06644	0.06644	0.06644	0.06644	0.06644
	263	0.02759	0.03885	0.04505	0.04392	0.04673	0.05349	0.05349	0.05631	0.05631	0.0625	0.0625	0.06194	0.0625	0.06532	0.06194	0.06532	0.06532	0.06532	0.06194	0.06532	0.06532	0.07207	0.07207	0.06532	0.06532	0.07151	0.07207	0.06532	0.07207	0.07207	0.07151	0.07207	0.07151	0.07207	0.07207	0.07207	0.07207	0.07207	0.07151	0.07151	0.07151	0.07151	0.07207	0.07151	0.07151	0.07151	0.07151	0.07151
	264	0.03153	0.03941	0.04448	0.04899	0.04842	0.05405	0.05349	0.05743	0.05743	0.06306	0.0625	0.06757	0.0625	0.06644	0.06757	0.06644	0.06644	0.06644	0.06757	0.06644	0.06644	0.07207	0.07207	0.06644	0.06644	0.07714	0.07207	0.06644	0.07207	0.07207	0.07714	0.07207	0.07714	0.07207	0.07207	0.07207	0.07207	0.07207	0.07714	0.07714	0.07714	0.07714	0.07207	0.07714	0.07714	0.07714	0.07714	0.07714
	265	0.03153	0.03998	0.04167	0.04899	0.04899	0.04842	0.05011	0.058	0.058	0.05743	0.05968	0.06757	0.05968	0.06757	0.06757	0.06757	0.06757	0.06757	0.06757	0.06757	0.06757	0.06926	0.06926	0.06982	0.06757	0.0777	0.06869	0.06982	0.06926	0.06869	0.0777	0.06869	0.0777	0.06869	0.06926	0.06926	0.06926	0.06926	0.0777	0.0777	0.07714	0.07714	0.06869	0.07714	0.07714	0.07714	0.07714	0.07714
	266	0.03041	0.03885	0.0473	0.0473	0.0473	0.0473	0.05631	0.05631	0.05631	0.05631	0.06532	0.06532	0.06532	0.06588	0.06588	0.06588	0.06588	0.06588	0.06588	0.06588	0.06588	0.07489	0.07489	0.07489	0.06588	0.07489	0.07545	0.07489	0.07489	0.07545	0.07489	0.07545	0.07489	0.07545	0.07489	0.07489	0.07489	0.07489	0.07489	0.07489	0.07545	0.07545	0.07545	0.07545	0.07545	0.07545	0.07545	0.07545
	267	0.03153	0.03998	0.04054	0.04899	0.04899	0.04899	0.04955	0.058	0.058	0.058	0.05912	0.05912	0.05912	0.06757	0.06757	0.06757	0.06757	0.06757	0.06757	0.06757	0.06757	0.06869	0.06869	0.06869	0.06757	0.06869	0.07827	0.06869	0.06869	0.07827	0.06869	0.07827	0.06869	0.07827	0.06869	0.06869	0.06869	0.06869	0.06869	0.06869	0.07827	0.07827	0.07827	0.07827	0.07827	0.0777	0.07827	0.0777
	268	0.03153	0.03998	0.03941	0.04899	0.04842	0.04842	0.04842	0.05856	0.05743	0.05743	0.058	0.05743	0.05743	0.06813	0.06813	0.06813	0.067	0.06813	0.067	0.06813	0.06813	0.06757	0.067	0.067	0.067	0.067	0.06982	0.067	0.067	0.06982	0.067	0.06982	0.067	0.06982	0.067	0.067	0.067	0.067	0.067	0.067	0.06982	0.06982	0.06982	0.06982	0.06982	0.0777	0.06982	0.0777
	269	0.03153	0.03998	0.04505	0.04899	0.05405	0.05405	0.05405	0.05856	0.06363	0.06363	0.05856	0.06306	0.06306	0.06813	0.06813	0.06813	0.07376	0.06813	0.07376	0.06813	0.06813	0.06813	0.07376	0.07376	0.07376	0.07376	0.0732	0.07376	0.07376	0.0732	0.07376	0.0732	0.07376	0.0732	0.0732	0.07376	0.07376	0.0732	0.0732	0.0732	0.07207	0.07207	0.0732	0.07207	0.07207	0.0777	0.07207	0.0777
	270	0.03209	0.04054	0.0473	0.04955	0.05631	0.05631	0.05631	0.05856	0.06588	0.06588	0.058	0.06869	0.06869	0.06813	0.06813	0.06813	0.07545	0.06757	0.07545	0.06757	0.06757	0.06757	0.07545	0.07545	0.07601	0.07545	0.07545	0.07545	0.07545	0.07545	0.07545	0.07545	0.07545	0.07545	0.07883	0.07545	0.07545	0.07883	0.07883	0.07883	0.07883	0.07883	0.07545	0.07883	0.07883	0.07827	0.07883	0.07827
	271	0.03097	0.03941	0.03998	0.04842	0.04899	0.04899	0.04899	0.05743	0.058	0.058	0.05856	0.067	0.067	0.067	0.067	0.067	0.06757	0.06813	0.06757	0.06813	0.06813	0.06813	0.06757	0.06757	0.06644	0.06757	0.06757	0.06757	0.06757	0.06757	0.06757	0.06757	0.06757	0.06757	0.07714	0.06757	0.06757	0.07714	0.07714	0.07714	0.07714	0.07714	0.06757	0.07714	0.07714	0.07714	0.07714	0.07714
	272	0.02421	0.03266	0.0411	0.04167	0.05068	0.05068	0.05068	0.05068	0.06025	0.06025	0.06025	0.06025	0.06025	0.06025	0.06025	0.06025	0.07038	0.07038	0.07038	0.07038	0.07038	0.07038	0.07038	0.07038	0.06025	0.06982	0.07038	0.07038	0.06982	0.06982	0.07038	0.06982	0.07038	0.07038	0.07038	0.07038	0.06982	0.07038	0.07038	0.07038	0.07038	0.07038	0.06982	0.07038	0.07038	0.07038	0.07038	0.07038
	273	0.02984	0.03829	0.04786	0.0473	0.04955	0.05687	0.05687	0.05687	0.05856	0.058	0.058	0.06644	0.06644	0.06644	0.06644	0.06644	0.06869	0.06869	0.06869	0.06757	0.06869	0.06757	0.06869	0.06869	0.06644	0.07658	0.06757	0.06869	0.07658	0.07658	0.06757	0.07658	0.06757	0.06757	0.07601	0.06757	0.07658	0.07601	0.07601	0.07601	0.07601	0.07601	0.07658	0.07601	0.07601	0.07601	0.07601	0.07601
	274	0.03209	0.04054	0.04955	0.04955	0.04899	0.05912	0.05912	0.05856	0.058	0.06419	0.06363	0.06813	0.06813	0.06813	0.06813	0.06813	0.06757	0.06757	0.06757	0.07376	0.06757	0.07376	0.06757	0.067	0.06813	0.07827	0.07376	0.067	0.07827	0.07827	0.07376	0.07827	0.07376	0.07432	0.07827	0.07376	0.07827	0.07827	0.07827	0.07827	0.07827	0.07827	0.07827	0.07827	0.07827	0.07827	0.07827	0.07827
	275	0.03153	0.03998	0.04899	0.04899	0.04842	0.05462	0.05462	0.05856	0.05856	0.06475	0.06869	0.06813	0.06813	0.06813	0.06813	0.06813	0.06813	0.06813	0.06757	0.07883	0.06757	0.07883	0.06813	0.07151	0.06813	0.0777	0.07883	0.07151	0.0777	0.0777	0.07883	0.0777	0.07883	0.07489	0.0777	0.07883	0.0777	0.0777	0.0777	0.0777	0.0777	0.0777	0.0777	0.0777	0.0777	0.0777	0.0777	0.0777
	276	0.03153	0.03998	0.04899	0.04899	0.05011	0.04955	0.04955	0.05856	0.05856	0.05912	0.06813	0.06813	0.06813	0.06813	0.06813	0.06813	0.06813	0.06813	0.06926	0.0777	0.06926	0.0777	0.06757	0.07714	0.06813	0.0777	0.0777	0.07827	0.0777	0.0777	0.0777	0.0777	0.0777	0.06869	0.0777	0.0777	0.0777	0.0777	0.0777	0.0777	0.0777	0.0777	0.0777	0.0777	0.0777	0.0777	0.0777	0.0777
	277	0.03153	0.03998	0.04899	0.04899	0.05856	0.05856	0.05856	0.05856	0.05856	0.06813	0.06813	0.06813	0.06813	0.06813	0.06813	0.06813	0.06813	0.06813	0.0777	0.0777	0.0777	0.0777	0.06813	0.06813	0.06813	0.0777	0.0777	0.0777	0.0777	0.0777	0.0777	0.0777	0.0777	0.0777	0.0777	0.0777	0.0777	0.0777	0.0777	0.0777	0.0777	0.0777	0.0777	0.0777	0.0777	0.0777	0.0777	0.0777
	278	0.03041	0.03885	0.04786	0.0473	0.05631	0.05631	0.05631	0.05631	0.05631	0.06588	0.06588	0.06532	0.06532	0.06532	0.06532	0.06532	0.06532	0.06532	0.067	0.07545	0.07601	0.07489	0.07432	0.07432	0.06532	0.07489	0.07489	0.07489	0.07489	0.07489	0.07489	0.07489	0.07489	0.07601	0.07489	0.07489	0.07489	0.07489	0.07489	0.07489	0.07489	0.07489	0.07489	0.07489	0.07489	0.07489	0.07489	0.07489
	279	0.03491	0.04336	0.04561	0.0518	0.06081	0.06081	0.06081	0.06081	0.06081	0.07095	0.06363	0.07038	0.07038	0.07038	0.07038	0.07038	0.07038	0.07038	0.06982	0.0732	0.07264	0.07995	0.07376	0.07376	0.07038	0.07995	0.07995	0.07995	0.07995	0.07995	0.07995	0.07995	0.07995	0.07264	0.07995	0.07995	0.07995	0.07995	0.07995	0.07995	0.07995	0.07995	0.07995	0.07995	0.07995	0.07995	0.07995	0.07995
	280	0.03829	0.04673	0.04955	0.05518	0.06419	0.06419	0.06419	0.06419	0.06419	0.06926	0.067	0.0732	0.0732	0.0732	0.07264	0.0732	0.0732	0.07264	0.0732	0.07207	0.07658	0.08277	0.07264	0.07207	0.07264	0.08277	0.08277	0.08277	0.08277	0.08277	0.08277	0.08277	0.08277	0.07658	0.08277	0.08277	0.08277	0.08277	0.08277	0.08277	0.08277	0.08277	0.08277	0.08277	0.08277	0.08277	0.08277	0.08277
	281	0.03773	0.04561	0.05462	0.05405	0.06306	0.06306	0.06306	0.06306	0.06306	0.0625	0.07264	0.07207	0.07207	0.07207	0.07432	0.07207	0.07207	0.07432	0.07207	0.07376	0.08221	0.08164	0.07207	0.07376	0.07376	0.08164	0.08164	0.08164	0.08164	0.08164	0.08164	0.08164	0.08164	0.08221	0.08164	0.08164	0.08164	0.08164	0.08164	0.08164	0.08164	0.08164	0.08164	0.08164	0.08164	0.08164	0.08164	0.08164
	282	0.0366	0.04448	0.05293	0.05293	0.06137	0.06137	0.06137	0.06137	0.06137	0.06194	0.07038	0.07038	0.07038	0.07038	0.07939	0.07038	0.07038	0.07939	0.07038	0.07995	0.07939	0.07939	0.07038	0.07995	0.07995	0.07939	0.07939	0.07939	0.07939	0.07939	0.07939	0.07939	0.07939	0.07939	0.07939	0.07939	0.07939	0.07939	0.07939	0.07939	0.07939	0.07939	0.07939	0.07939	0.07939	0.07939	0.07995	0.07995
	283	0.0366	0.04448	0.05293	0.05236	0.06137	0.06137	0.06137	0.06137	0.06081	0.06982	0.07038	0.07038	0.07038	0.07038	0.07151	0.07939	0.07883	0.07095	0.07939	0.07995	0.07995	0.07995	0.07883	0.07995	0.07995	0.07995	0.07995	0.07995	0.07995	0.07995	0.07995	0.07995	0.07995	0.07939	0.07995	0.07995	0.07995	0.07995	0.07995	0.07995	0.07995	0.07939	0.07995	0.07995	0.07995	0.07939	0.0884	0.0884
	284	0.03604	0.04336	0.0518	0.058	0.06025	0.06025	0.06025	0.05968	0.06644	0.06926	0.06869	0.06813	0.06813	0.06813	0.06813	0.07095	0.07827	0.07489	0.07095	0.0777	0.0777	0.0777	0.07827	0.0777	0.07714	0.07714	0.0777	0.07714	0.07714	0.07714	0.07714	0.07714	0.07714	0.08502	0.07714	0.07714	0.07714	0.07714	0.07714	0.07714	0.07714	0.08446	0.07714	0.07714	0.07714	0.08446	0.08784	0.08784
	285	0.03435	0.04617	0.05011	0.05912	0.058	0.058	0.058	0.0625	0.067	0.06644	0.06644	0.07151	0.07151	0.07095	0.07095	0.07038	0.07545	0.07601	0.07038	0.07545	0.07545	0.07545	0.07545	0.07545	0.07995	0.07995	0.07545	0.07995	0.07995	0.07995	0.07995	0.07939	0.07939	0.08052	0.07995	0.07939	0.07995	0.07995	0.07939	0.07995	0.07939	0.08502	0.07939	0.07939	0.07939	0.08502	0.08446	0.08446
	286	0.03547	0.04955	0.05124	0.05687	0.05912	0.05912	0.05912	0.06588	0.06757	0.06757	0.06757	0.07432	0.07432	0.07658	0.07658	0.07658	0.07601	0.07601	0.07658	0.07601	0.07601	0.07601	0.07601	0.07601	0.08333	0.08333	0.07601	0.08333	0.08333	0.08333	0.08333	0.08559	0.08559	0.07489	0.08333	0.08559	0.08333	0.08333	0.08559	0.08333	0.08559	0.08502	0.08559	0.08559	0.08559	0.08502	0.08502	0.08502
	287	0.04167	0.04842	0.05631	0.05687	0.06475	0.06475	0.06475	0.06475	0.07264	0.07264	0.07264	0.0732	0.0732	0.08164	0.08164	0.08108	0.08108	0.08108	0.08108	0.08108	0.08108	0.08108	0.08221	0.08108	0.08108	0.08164	0.08221	0.08164	0.08164	0.08164	0.08164	0.09009	0.09009	0.08221	0.08164	0.09009	0.08164	0.08164	0.09009	0.08164	0.09009	0.09009	0.09009	0.09009	0.09009	0.09009	0.09009	0.09009
	288	0.05124	0.05124	0.05856	0.06588	0.06644	0.06644	0.06588	0.07376	0.07432	0.07432	0.07432	0.08164	0.08164	0.08221	0.08221	0.08221	0.08221	0.08221	0.08221	0.08221	0.08221	0.08221	0.09009	0.08221	0.08221	0.09009	0.09009	0.09009	0.09009	0.08953	0.08953	0.09009	0.09065	0.09009	0.09009	0.09009	0.08953	0.08953	0.09065	0.09009	0.09009	0.09009	0.09009	0.09009	0.09009	0.09009	0.09009	0.09009
	289	0.05349	0.05856	0.05968	0.067	0.06644	0.06644	0.07264	0.07376	0.07376	0.07376	0.07376	0.08164	0.08164	0.08108	0.08108	0.08784	0.08727	0.08727	0.08784	0.08727	0.08727	0.08727	0.08953	0.08727	0.08727	0.08953	0.08953	0.08953	0.08953	0.09572	0.09516	0.09516	0.08896	0.08953	0.08953	0.09572	0.09516	0.09516	0.0884	0.08953	0.09516	0.09516	0.09516	0.09516	0.09516	0.09516	0.09516	0.09516
	290	0.0518	0.05856	0.06194	0.06419	0.06813	0.06813	0.07151	0.07489	0.07432	0.07432	0.07432	0.08164	0.08164	0.08164	0.08164	0.08502	0.08896	0.08896	0.08502	0.08896	0.08896	0.08896	0.0884	0.08896	0.08896	0.0884	0.0884	0.08784	0.0884	0.09178	0.09628	0.09628	0.08784	0.08784	0.08784	0.09178	0.09628	0.09628	0.09234	0.0884	0.09628	0.09628	0.09628	0.09628	0.09628	0.09628	0.09628	0.09628
	291	0.05518	0.06081	0.06644	0.06813	0.07264	0.07264	0.07432	0.07883	0.08052	0.08052	0.08052	0.08671	0.08671	0.08671	0.08671	0.08615	0.09291	0.09291	0.08615	0.09291	0.09291	0.09291	0.09291	0.09291	0.09291	0.09291	0.09291	0.09516	0.09291	0.09459	0.09966	0.09966	0.09516	0.09516	0.09516	0.09459	0.09966	0.09966	0.10023	0.09291	0.0991	0.09966	0.09966	0.09966	0.0991	0.0991	0.09966	0.0991
	292	0.06194	0.06757	0.07264	0.07714	0.0777	0.0777	0.08277	0.08277	0.0884	0.0884	0.0884	0.09403	0.09347	0.09403	0.09403	0.09403	0.09966	0.09966	0.09459	0.09966	0.09966	0.09966	0.09966	0.09966	0.09966	0.09966	0.09966	0.10586	0.09966	0.10586	0.10529	0.10529	0.10586	0.10586	0.10586	0.10586	0.10529	0.10529	0.10529	0.10023	0.10586	0.10529	0.10529	0.10529	0.10586	0.10586	0.10529	0.10586
	293	0.0625	0.07151	0.07601	0.07601	0.07995	0.07995	0.08052	0.08502	0.08953	0.08953	0.08953	0.09403	0.08953	0.09403	0.09403	0.09403	0.0991	0.0991	0.0991	0.0991	0.0991	0.0991	0.0991	0.0991	0.0991	0.0991	0.0991	0.10417	0.0991	0.10417	0.10417	0.10417	0.10417	0.10417	0.10417	0.10417	0.10417	0.10417	0.10417	0.10417	0.10923	0.10417	0.10417	0.10417	0.10923	0.10923	0.10417	0.10923
	294	0.06588	0.07038	0.07376	0.08052	0.08108	0.08108	0.08108	0.08502	0.08953	0.08953	0.08953	0.09347	0.09291	0.09685	0.09685	0.09685	0.09741	0.10135	0.09797	0.10135	0.10135	0.10135	0.10135	0.10135	0.10135	0.10135	0.10135	0.10586	0.10135	0.10586	0.10529	0.10586	0.10586	0.10586	0.10586	0.10586	0.10586	0.10529	0.10529	0.10586	0.10642	0.10529	0.10529	0.10923	0.11036	0.11036	0.10529	0.11036
	295	0.06813	0.0732	0.07658	0.08221	0.0839	0.0839	0.0839	0.08727	0.08896	0.09065	0.09065	0.09459	0.09459	0.09854	0.09854	0.09854	0.10079	0.10248	0.09797	0.10248	0.10248	0.10191	0.10191	0.10248	0.10248	0.10473	0.10191	0.10586	0.10473	0.10642	0.10867	0.10586	0.10586	0.10586	0.10586	0.10586	0.10586	0.10867	0.10867	0.10586	0.10811	0.10811	0.10811	0.1098	0.1098	0.1098	0.10811	0.11205
	296	0.07151	0.0777	0.08052	0.08333	0.08671	0.08671	0.08671	0.09065	0.09065	0.09403	0.09403	0.09685	0.09685	0.10023	0.10023	0.10023	0.10417	0.1036	0.10135	0.1036	0.1036	0.10473	0.10473	0.1036	0.1036	0.10698	0.10473	0.10811	0.10698	0.10698	0.11036	0.10811	0.10811	0.10811	0.10811	0.10811	0.10811	0.11036	0.11036	0.10811	0.11149	0.11149	0.11149	0.11149	0.11149	0.11149	0.11149	0.11543
	297	0.07432	0.07939	0.08277	0.08502	0.08784	0.08784	0.0884	0.09347	0.09403	0.09628	0.09685	0.0991	0.0991	0.10191	0.10248	0.10191	0.10473	0.10473	0.10529	0.10529	0.10529	0.10811	0.10811	0.10529	0.10529	0.10811	0.10811	0.11149	0.10811	0.10811	0.11092	0.11149	0.11149	0.11149	0.11149	0.11149	0.11149	0.11092	0.11092	0.11149	0.1143	0.1143	0.1143	0.1143	0.1143	0.11486	0.1143	0.11712
	298	0.07489	0.07939	0.0839	0.08615	0.0884	0.0884	0.09065	0.09291	0.09516	0.09516	0.09741	0.09966	0.09966	0.10248	0.10473	0.10248	0.10473	0.10473	0.10473	0.10698	0.10698	0.10698	0.10698	0.10698	0.10698	0.1098	0.10698	0.11205	0.1098	0.1098	0.11205	0.11205	0.11205	0.11205	0.11205	0.11205	0.11205	0.11205	0.11205	0.11205	0.11486	0.11486	0.11486	0.11486	0.11486	0.11712	0.11486	0.11712
	299	0.07939	0.08502	0.08671	0.09065	0.09234	0.09234	0.09234	0.09572	0.09797	0.09966	0.09966	0.1036	0.1036	0.10529	0.10755	0.10698	0.10923	0.10923	0.10923	0.11149	0.11092	0.11092	0.11092	0.11149	0.11149	0.11318	0.11092	0.11543	0.11318	0.11318	0.11712	0.11543	0.11543	0.11543	0.11543	0.11543	0.11543	0.11712	0.11712	0.11543	0.11937	0.11937	0.11712	0.11712	0.11937	0.11937	0.11937	0.12106
	300	0.08221	0.08671	0.08953	0.09234	0.09459	0.09516	0.09459	0.0991	0.10079	0.10079	0.10191	0.10529	0.10529	0.10755	0.10923	0.10923	0.11092	0.11092	0.11092	0.11261	0.11374	0.11374	0.11374	0.11261	0.11261	0.11543	0.11374	0.11824	0.11543	0.11655	0.11881	0.11712	0.11712	0.11824	0.11824	0.11824	0.11824	0.11881	0.11993	0.11824	0.1205	0.1205	0.11993	0.11993	0.12162	0.12275	0.12162	0.12331
	301	0.08502	0.08896	0.09122	0.09459	0.09741	0.09685	0.09741	0.10135	0.10191	0.10304	0.10473	0.10698	0.10698	0.11036	0.11149	0.11149	0.11318	0.11318	0.11318	0.11374	0.11599	0.11599	0.11599	0.1143	0.11486	0.11712	0.11599	0.1205	0.11712	0.11881	0.12106	0.11937	0.11881	0.11993	0.12106	0.1205	0.1205	0.12106	0.12218	0.1205	0.12275	0.12218	0.12218	0.12218	0.12331	0.125	0.12331	0.12556
	302	0.08727	0.09122	0.09291	0.09628	0.0991	0.09854	0.0991	0.1036	0.1036	0.10529	0.10642	0.10867	0.10867	0.11205	0.11318	0.11261	0.11486	0.11486	0.11486	0.11543	0.11712	0.11712	0.11712	0.11655	0.11768	0.11824	0.11712	0.12218	0.11881	0.1205	0.12331	0.12162	0.12106	0.12106	0.12331	0.12218	0.12218	0.12275	0.12387	0.12218	0.125	0.12444	0.12387	0.12387	0.12556	0.12613	0.12556	0.12782
	303	0.08896	0.09178	0.09403	0.09685	0.09966	0.09966	0.09966	0.10417	0.10473	0.10586	0.10698	0.10923	0.10923	0.11261	0.1143	0.11318	0.11599	0.11599	0.11599	0.11655	0.11824	0.11824	0.11824	0.11712	0.11824	0.11881	0.11824	0.12275	0.11993	0.12162	0.12387	0.12218	0.12218	0.12218	0.12387	0.12275	0.12387	0.12387	0.12444	0.12275	0.12556	0.12556	0.12444	0.12444	0.12613	0.12725	0.12613	0.12894
	304	0.09009	0.09234	0.09516	0.09741	0.10023	0.09966	0.10023	0.10417	0.10586	0.10642	0.10755	0.11036	0.11036	0.11261	0.11486	0.1143	0.11655	0.11655	0.11655	0.11712	0.11881	0.11881	0.11881	0.11768	0.11824	0.11993	0.11881	0.12331	0.1205	0.12162	0.12387	0.12275	0.12218	0.12275	0.12387	0.12331	0.12387	0.12444	0.125	0.12331	0.12613	0.12556	0.125	0.125	0.12669	0.12725	0.12669	0.1295
	305	0.08953	0.09234	0.09459	0.09685	0.10023	0.0991	0.10023	0.1036	0.10529	0.10586	0.10698	0.1098	0.1098	0.11261	0.1143	0.11374	0.11655	0.11599	0.11599	0.11655	0.11824	0.11824	0.11824	0.11712	0.11768	0.11937	0.11824	0.12275	0.11993	0.12106	0.12387	0.12218	0.12218	0.12275	0.12387	0.12331	0.12331	0.12387	0.12444	0.12331	0.12556	0.12556	0.12444	0.12444	0.12613	0.12725	0.12613	0.12894
	306	0.08896	0.09178	0.09403	0.09628	0.09966	0.09854	0.0991	0.10304	0.10473	0.10529	0.10642	0.10923	0.10923	0.11149	0.11374	0.11318	0.11543	0.11543	0.11486	0.11599	0.11712	0.11768	0.11712	0.11655	0.11712	0.11824	0.11712	0.12218	0.11881	0.1205	0.12275	0.12162	0.12162	0.12162	0.12275	0.12218	0.12275	0.12331	0.12387	0.12218	0.125	0.12444	0.12387	0.12387	0.12556	0.12669	0.12556	0.12838
	307	0.08784	0.09009	0.09291	0.09516	0.09854	0.09741	0.09797	0.10191	0.10304	0.1036	0.10473	0.10755	0.10811	0.11036	0.11205	0.11149	0.1143	0.11374	0.11374	0.1143	0.11599	0.11599	0.11599	0.11486	0.11543	0.11712	0.11599	0.1205	0.11768	0.11881	0.12106	0.11993	0.11993	0.11993	0.12106	0.1205	0.12106	0.12162	0.12218	0.12106	0.12331	0.12275	0.12218	0.12218	0.12387	0.125	0.12387	0.12669
	308	0.08615	0.08896	0.09122	0.09347	0.09685	0.09572	0.09572	0.09966	0.10135	0.10191	0.10304	0.10586	0.10586	0.10867	0.11036	0.1098	0.11205	0.11205	0.11205	0.11261	0.11374	0.1143	0.1143	0.11318	0.11318	0.11486	0.11374	0.11881	0.11543	0.11712	0.11937	0.11768	0.11768	0.11824	0.11937	0.11881	0.11881	0.11993	0.1205	0.11881	0.12106	0.12106	0.1205	0.1205	0.12218	0.12331	0.12162	0.12444
	309	0.08502	0.08727	0.09009	0.09178	0.09516	0.09403	0.09459	0.09854	0.09966	0.10079	0.10191	0.10473	0.10473	0.10698	0.10923	0.10811	0.11092	0.11092	0.11036	0.11149	0.11261	0.11318	0.11261	0.11149	0.11205	0.11374	0.11261	0.11712	0.1143	0.11543	0.11768	0.11655	0.11655	0.11655	0.11768	0.11712	0.11768	0.11824	0.11881	0.11712	0.11993	0.11937	0.11881	0.11881	0.1205	0.12162	0.11993	0.12331
	310	0.08333	0.08559	0.08784	0.09009	0.09347	0.09234	0.09291	0.09685	0.09797	0.09854	0.09966	0.10248	0.10248	0.10529	0.10698	0.10642	0.10867	0.10867	0.10867	0.10923	0.11092	0.11092	0.11092	0.10923	0.11036	0.11149	0.11036	0.11486	0.11205	0.11318	0.11599	0.1143	0.1143	0.1143	0.11599	0.11543	0.11543	0.11655	0.11655	0.11486	0.11768	0.11712	0.11655	0.11655	0.11824	0.11937	0.11768	0.12106
	311	0.08108	0.08333	0.08559	0.08784	0.09122	0.09009	0.09009	0.09403	0.09572	0.09628	0.09741	0.10023	0.10023	0.10248	0.10473	0.1036	0.10642	0.10586	0.10586	0.10642	0.10811	0.10811	0.10811	0.10642	0.10755	0.10867	0.10755	0.11205	0.10923	0.11036	0.11318	0.11149	0.11149	0.11149	0.11318	0.11205	0.11261	0.11318	0.11374	0.11205	0.11486	0.1143	0.11374	0.11374	0.11543	0.11655	0.11486	0.11824
	312	0.07827	0.08052	0.08333	0.08502	0.0884	0.08727	0.08727	0.09122	0.09291	0.09347	0.09459	0.09741	0.09741	0.09966	0.10191	0.10079	0.1036	0.10304	0.10304	0.10417	0.10529	0.10529	0.10529	0.1036	0.10417	0.10586	0.10473	0.10923	0.10642	0.10755	0.11036	0.10867	0.10867	0.10867	0.1098	0.10923	0.1098	0.11036	0.11092	0.10923	0.11205	0.11149	0.11092	0.11092	0.11261	0.11318	0.11205	0.11486
	313	0.07601	0.07827	0.08052	0.08277	0.08615	0.08446	0.08502	0.08896	0.09009	0.09122	0.09234	0.09459	0.09459	0.09685	0.0991	0.09854	0.10079	0.10079	0.10023	0.10135	0.10248	0.10248	0.10248	0.10135	0.10191	0.10304	0.10191	0.10642	0.1036	0.10473	0.10755	0.10586	0.10586	0.10586	0.10698	0.10642	0.10698	0.10755	0.10811	0.10642	0.10923	0.10867	0.10811	0.10811	0.1098	0.11036	0.10923	0.11205
	314	0.07376	0.07601	0.07827	0.08052	0.0839	0.08221	0.08277	0.08671	0.08784	0.0884	0.08953	0.09234	0.09234	0.09459	0.09685	0.09572	0.09797	0.09797	0.09741	0.09854	0.09966	0.10023	0.09966	0.09854	0.0991	0.10079	0.0991	0.1036	0.10079	0.10191	0.10473	0.10304	0.10304	0.10304	0.10417	0.1036	0.10417	0.10473	0.10529	0.1036	0.10642	0.10586	0.10529	0.10529	0.10698	0.10755	0.10642	0.10923
	315	0.07151	0.07376	0.07601	0.0777	0.08108	0.07939	0.07995	0.0839	0.08502	0.08559	0.08671	0.08953	0.08953	0.09178	0.09403	0.09291	0.09516	0.09516	0.09459	0.09572	0.09685	0.09741	0.09685	0.09572	0.09628	0.09797	0.09628	0.10079	0.09797	0.0991	0.10191	0.10023	0.10023	0.10023	0.10135	0.10079	0.10079	0.10191	0.10191	0.10079	0.10304	0.10248	0.10191	0.10191	0.1036	0.10473	0.10304	0.10642
	316	0.06869	0.07095	0.0732	0.07545	0.07827	0.07714	0.07714	0.08108	0.08221	0.08333	0.0839	0.08671	0.08671	0.08896	0.09122	0.09009	0.09234	0.09234	0.09178	0.09291	0.09403	0.09403	0.09403	0.09234	0.09347	0.09516	0.09347	0.09797	0.09516	0.09628	0.09854	0.09741	0.09685	0.09741	0.09854	0.09797	0.09797	0.09854	0.0991	0.09741	0.10023	0.09966	0.0991	0.0991	0.10079	0.10191	0.10023	0.10304
	317	0.06644	0.06869	0.07095	0.07264	0.07601	0.07432	0.07489	0.07827	0.07995	0.08052	0.08164	0.0839	0.0839	0.08615	0.0884	0.08727	0.08953	0.08953	0.08896	0.09009	0.09122	0.09122	0.09122	0.08953	0.09009	0.09178	0.09065	0.09516	0.09178	0.09347	0.09572	0.09459	0.09403	0.09459	0.09572	0.09459	0.09516	0.09572	0.09628	0.09459	0.09741	0.09685	0.09572	0.09628	0.09741	0.09854	0.09741	0.10023
	318	0.06363	0.06588	0.06813	0.07038	0.0732	0.07207	0.07207	0.07601	0.07714	0.0777	0.07883	0.08108	0.08108	0.08333	0.08559	0.08446	0.08671	0.08671	0.08615	0.08727	0.0884	0.0884	0.0884	0.08671	0.08727	0.08896	0.08784	0.09234	0.08896	0.09065	0.09291	0.09122	0.09122	0.09122	0.09234	0.09178	0.09178	0.09291	0.09347	0.09178	0.09459	0.09347	0.09291	0.09291	0.09459	0.09572	0.09403	0.09685
	319	0.06137	0.06363	0.06588	0.06757	0.07095	0.06926	0.06982	0.0732	0.07432	0.07489	0.07601	0.07883	0.07827	0.08108	0.08277	0.08221	0.08446	0.0839	0.08333	0.08446	0.08559	0.08559	0.08559	0.0839	0.08502	0.08615	0.08502	0.08953	0.08615	0.08784	0.09009	0.0884	0.0884	0.0884	0.08953	0.08896	0.08953	0.09009	0.09009	0.08896	0.09178	0.09065	0.09009	0.09009	0.09178	0.09291	0.09122	0.09403
	320	0.05912	0.06137	0.06363	0.06532	0.06869	0.067	0.067	0.07095	0.07207	0.07264	0.07376	0.07601	0.07601	0.07827	0.07995	0.07939	0.08164	0.08164	0.08108	0.08221	0.08277	0.08333	0.08277	0.08164	0.08221	0.0839	0.08221	0.08671	0.0839	0.08502	0.08727	0.08615	0.08559	0.08559	0.08671	0.08615	0.08671	0.08727	0.08784	0.08615	0.08896	0.08784	0.08727	0.08727	0.08896	0.09009	0.0884	0.09122
	321	0.05743	0.05968	0.06137	0.06363	0.06644	0.06475	0.06475	0.06869	0.06982	0.07038	0.07151	0.07376	0.07376	0.07601	0.0777	0.07714	0.07939	0.07883	0.07827	0.07995	0.08052	0.08108	0.08052	0.07883	0.07995	0.08108	0.07995	0.08446	0.08108	0.08277	0.08502	0.08333	0.08333	0.08333	0.08446	0.0839	0.0839	0.08446	0.08502	0.08333	0.08615	0.08559	0.08502	0.08502	0.08615	0.08727	0.08615	0.08896
	322	0.05574	0.05743	0.05968	0.06137	0.06475	0.06306	0.06306	0.06644	0.06813	0.06813	0.06926	0.07151	0.07151	0.07376	0.07601	0.07489	0.07714	0.07714	0.07658	0.0777	0.07827	0.07883	0.07827	0.07714	0.0777	0.07939	0.0777	0.08221	0.07883	0.08052	0.08277	0.08108	0.08108	0.08108	0.08221	0.08164	0.08164	0.08277	0.08277	0.08164	0.0839	0.08333	0.08277	0.08277	0.0839	0.08502	0.0839	0.08671
	323	0.05405	0.05574	0.05743	0.05968	0.0625	0.06137	0.06137	0.06475	0.06588	0.06644	0.06757	0.06982	0.06982	0.07207	0.07376	0.0732	0.07545	0.07489	0.07432	0.07545	0.07658	0.07658	0.07658	0.07489	0.07545	0.07714	0.07601	0.07995	0.07714	0.07827	0.08052	0.07939	0.07883	0.07939	0.08052	0.07939	0.07995	0.08052	0.08052	0.07939	0.08221	0.08108	0.08052	0.08052	0.08221	0.08333	0.08164	0.08446
	324	0.05236	0.05462	0.05631	0.05856	0.06137	0.05968	0.05968	0.06306	0.06419	0.06475	0.06588	0.06813	0.06813	0.07038	0.07207	0.07151	0.07376	0.0732	0.07264	0.07376	0.07489	0.07489	0.07489	0.0732	0.07376	0.07545	0.07376	0.07827	0.07545	0.07658	0.07883	0.0777	0.07714	0.07714	0.07827	0.0777	0.07827	0.07883	0.07883	0.0777	0.07995	0.07939	0.07883	0.07883	0.07995	0.08108	0.07995	0.08277
	325	0.05124	0.05293	0.05462	0.05687	0.05968	0.058	0.058	0.06194	0.06306	0.06363	0.06419	0.06644	0.06644	0.06869	0.07095	0.06982	0.07207	0.07151	0.07095	0.07264	0.0732	0.0732	0.0732	0.07151	0.07207	0.07376	0.07264	0.07658	0.07376	0.07489	0.07714	0.07601	0.07545	0.07601	0.07714	0.07601	0.07658	0.07714	0.07714	0.07601	0.07883	0.0777	0.07714	0.07714	0.07883	0.07995	0.07827	0.08108
	326	0.05011	0.0518	0.05349	0.05574	0.05856	0.05687	0.05687	0.06025	0.06194	0.06194	0.06306	0.06532	0.06532	0.06757	0.06926	0.06869	0.07095	0.07038	0.06982	0.07095	0.07207	0.07207	0.07151	0.07038	0.07095	0.07264	0.07095	0.07545	0.07264	0.07376	0.07601	0.07432	0.07432	0.07432	0.07545	0.07489	0.07489	0.07545	0.07601	0.07432	0.07714	0.07658	0.07545	0.07601	0.07714	0.07827	0.07658	0.07939
	327	0.04899	0.05068	0.05236	0.05462	0.05743	0.05574	0.05574	0.05968	0.06081	0.06081	0.06194	0.06419	0.06419	0.06644	0.06813	0.06757	0.06982	0.06926	0.06869	0.06982	0.07095	0.07095	0.07038	0.06926	0.06982	0.07151	0.06982	0.07432	0.07151	0.07264	0.07489	0.0732	0.0732	0.0732	0.07432	0.07376	0.07376	0.07432	0.07489	0.0732	0.07601	0.07545	0.07432	0.07432	0.07601	0.07714	0.07545	0.07827
	328	0.04786	0.05011	0.0518	0.05405	0.05687	0.05518	0.05518	0.05856	0.05968	0.06025	0.06081	0.06363	0.06306	0.06588	0.06757	0.06644	0.06869	0.06869	0.06757	0.06926	0.06982	0.07038	0.06982	0.06813	0.06869	0.07038	0.06926	0.0732	0.07038	0.07151	0.07376	0.07264	0.07207	0.07207	0.0732	0.07264	0.07264	0.07376	0.07376	0.07264	0.07489	0.07432	0.07376	0.07376	0.07489	0.07601	0.07489	0.07714
	329	0.0473	0.04955	0.05124	0.05293	0.05574	0.05405	0.05462	0.058	0.05912	0.05968	0.06025	0.0625	0.0625	0.06475	0.06644	0.06588	0.06813	0.06757	0.067	0.06813	0.06926	0.06926	0.06869	0.06757	0.06813	0.06982	0.06813	0.07264	0.06926	0.07095	0.0732	0.07151	0.07095	0.07151	0.07264	0.07207	0.07207	0.07264	0.0732	0.07151	0.07432	0.07376	0.07264	0.07264	0.07432	0.07545	0.07376	0.07658
	330	0.04673	0.04842	0.05011	0.05236	0.05518	0.05349	0.05349	0.05687	0.058	0.05856	0.05912	0.06194	0.06137	0.06363	0.06532	0.06475	0.067	0.06644	0.06588	0.067	0.06813	0.06813	0.06813	0.06644	0.067	0.06869	0.067	0.07151	0.06869	0.06982	0.07207	0.07038	0.07038	0.07038	0.07151	0.07095	0.07095	0.07151	0.07207	0.07038	0.0732	0.07264	0.07151	0.07151	0.0732	0.07432	0.07264	0.07545
	331	0.04561	0.0473	0.04899	0.05124	0.05405	0.05236	0.05236	0.05574	0.05687	0.05743	0.05856	0.06081	0.06081	0.06306	0.06475	0.06363	0.06588	0.06588	0.06475	0.06644	0.067	0.06757	0.067	0.06532	0.06588	0.06757	0.06644	0.07038	0.06757	0.06869	0.07095	0.06982	0.06926	0.06926	0.07038	0.06982	0.06982	0.07038	0.07095	0.06926	0.07207	0.07151	0.07038	0.07095	0.07207	0.0732	0.07151	0.07432
	332	0.04505	0.04673	0.04842	0.05011	0.05293	0.05124	0.05124	0.05518	0.05631	0.05687	0.05743	0.05968	0.05968	0.06194	0.06363	0.06306	0.06532	0.06475	0.06419	0.06532	0.06588	0.06644	0.06588	0.06475	0.06532	0.067	0.06532	0.06926	0.06644	0.06757	0.06982	0.06869	0.06813	0.06869	0.06926	0.06869	0.06926	0.06982	0.06982	0.06869	0.07151	0.07038	0.06982	0.06982	0.07095	0.07207	0.07095	0.0732
	333	0.04392	0.04561	0.0473	0.04955	0.05236	0.05068	0.05068	0.05405	0.05518	0.05574	0.05631	0.05912	0.05856	0.06137	0.0625	0.06194	0.06419	0.06363	0.06306	0.06419	0.06532	0.06532	0.06532	0.06363	0.06419	0.06588	0.06419	0.06869	0.06588	0.067	0.06869	0.06757	0.067	0.06757	0.06869	0.06813	0.06813	0.06869	0.06926	0.06757	0.07038	0.06926	0.06869	0.06869	0.07038	0.07151	0.06982	0.07264
	334	0.04336	0.04505	0.04673	0.04842	0.05124	0.04955	0.04955	0.05293	0.05462	0.05462	0.05574	0.058	0.058	0.06025	0.06194	0.06081	0.06306	0.06306	0.0625	0.06363	0.06419	0.06475	0.06419	0.0625	0.06306	0.06475	0.06363	0.06757	0.06475	0.06588	0.06813	0.067	0.06644	0.06644	0.06757	0.067	0.067	0.06757	0.06813	0.06644	0.06926	0.06869	0.06757	0.06757	0.06926	0.07038	0.06869	0.07151
	335	0.04223	0.04448	0.04561	0.04786	0.05068	0.04899	0.04899	0.05236	0.05349	0.05405	0.05462	0.05687	0.05687	0.05912	0.06081	0.06025	0.0625	0.06194	0.06137	0.0625	0.06306	0.06363	0.06306	0.06194	0.0625	0.06419	0.0625	0.06644	0.06363	0.06475	0.067	0.06588	0.06532	0.06588	0.06644	0.06588	0.06644	0.06644	0.067	0.06588	0.06813	0.06757	0.067	0.067	0.06813	0.06926	0.06757	0.07038
	336	0.04167	0.04336	0.04505	0.0473	0.05011	0.04842	0.04842	0.0518	0.05293	0.05349	0.05405	0.05631	0.05631	0.05856	0.06025	0.05968	0.06137	0.06137	0.06081	0.06194	0.0625	0.06306	0.0625	0.06081	0.06137	0.06306	0.06194	0.06588	0.06306	0.06419	0.06644	0.06475	0.06475	0.06475	0.06588	0.06532	0.06532	0.06588	0.06644	0.06475	0.06757	0.067	0.06588	0.06588	0.06757	0.06869	0.067	0.06982
	337	0.0411	0.04279	0.04448	0.04673	0.04899	0.0473	0.0473	0.05068	0.05236	0.05236	0.05349	0.05574	0.05518	0.058	0.05912	0.05856	0.06081	0.06081	0.05968	0.06137	0.06194	0.06194	0.06137	0.06025	0.06081	0.0625	0.06081	0.06475	0.06194	0.06306	0.06532	0.06419	0.06363	0.06419	0.06475	0.06419	0.06475	0.06532	0.06532	0.06419	0.067	0.06588	0.06532	0.06532	0.06644	0.06757	0.06644	0.06869
	338	0.03998	0.04223	0.04392	0.04561	0.04842	0.04673	0.04673	0.05011	0.05124	0.0518	0.05236	0.05462	0.05462	0.05687	0.05856	0.058	0.05968	0.05968	0.05912	0.06025	0.06081	0.06137	0.06081	0.05912	0.05968	0.06137	0.05968	0.06419	0.06137	0.0625	0.06419	0.06306	0.0625	0.06306	0.06419	0.06363	0.06363	0.06419	0.06475	0.06306	0.06588	0.06532	0.06419	0.06419	0.06588	0.067	0.06532	0.06757
	339	0.03941	0.04167	0.04279	0.04505	0.04786	0.04617	0.04617	0.04899	0.05068	0.05068	0.0518	0.05405	0.05349	0.05631	0.05743	0.05687	0.05912	0.05856	0.058	0.05912	0.05968	0.06025	0.05968	0.05856	0.05912	0.06081	0.05912	0.06306	0.06025	0.06137	0.06363	0.0625	0.06194	0.0625	0.06306	0.0625	0.06306	0.06306	0.06363	0.0625	0.06475	0.06419	0.06306	0.06363	0.06475	0.06588	0.06419	0.067
	340	0.03885	0.0411	0.04223	0.04448	0.04673	0.04505	0.04505	0.04842	0.05011	0.05011	0.05068	0.05293	0.05293	0.05518	0.05687	0.05631	0.05856	0.058	0.05743	0.05856	0.05912	0.05968	0.05912	0.05743	0.058	0.05968	0.05856	0.0625	0.05968	0.06081	0.0625	0.06137	0.06081	0.06137	0.0625	0.06194	0.06194	0.0625	0.06306	0.06137	0.06419	0.06306	0.0625	0.0625	0.06419	0.06532	0.06363	0.06588
	341	0.03829	0.03998	0.04167	0.04336	0.04617	0.04448	0.04448	0.04786	0.04899	0.04899	0.05011	0.05236	0.05236	0.05462	0.05574	0.05518	0.05743	0.05687	0.05631	0.05743	0.058	0.05856	0.058	0.05687	0.05743	0.05912	0.05743	0.06137	0.05856	0.05968	0.06194	0.06081	0.06025	0.06025	0.06137	0.06081	0.06081	0.06137	0.06194	0.06025	0.06306	0.0625	0.06137	0.06137	0.06306	0.06419	0.0625	0.06475
	342	0.03773	0.03941	0.0411	0.04279	0.04561	0.04392	0.04392	0.04673	0.04842	0.04842	0.04955	0.05124	0.05124	0.05349	0.05518	0.05462	0.05687	0.05631	0.05574	0.05687	0.05743	0.058	0.05743	0.05574	0.05631	0.058	0.05631	0.06025	0.058	0.05856	0.06081	0.05968	0.05912	0.05968	0.06025	0.05968	0.06025	0.06081	0.06081	0.05968	0.0625	0.06137	0.06081	0.06081	0.06194	0.06306	0.06137	0.06419
	343	0.03716	0.03885	0.04054	0.04223	0.04505	0.04336	0.04279	0.04617	0.0473	0.04786	0.04842	0.05068	0.05068	0.05293	0.05462	0.05349	0.05574	0.05574	0.05462	0.05631	0.05687	0.05687	0.05631	0.05518	0.05574	0.05743	0.05574	0.05968	0.05687	0.058	0.06025	0.05912	0.05856	0.05856	0.05968	0.05912	0.05912	0.05968	0.06025	0.05856	0.06137	0.06081	0.05968	0.05968	0.06137	0.0625	0.06081	0.06306
	344	0.0366	0.03829	0.03941	0.04167	0.04392	0.04223	0.04223	0.04561	0.04673	0.0473	0.04786	0.05011	0.05011	0.05236	0.05349	0.05293	0.05518	0.05462	0.05405	0.05518	0.05574	0.05631	0.05574	0.05405	0.05462	0.05631	0.05462	0.05856	0.05631	0.05687	0.05912	0.058	0.05743	0.058	0.05856	0.058	0.05856	0.05856	0.05912	0.058	0.06025	0.05968	0.05856	0.05912	0.06025	0.06137	0.05968	0.0625
	345	0.03604	0.03773	0.03941	0.0411	0.04336	0.04167	0.04167	0.04505	0.04617	0.04617	0.0473	0.04955	0.04955	0.05124	0.05293	0.05236	0.05405	0.05405	0.05349	0.05462	0.05518	0.05574	0.05518	0.05349	0.05405	0.05574	0.05405	0.058	0.05518	0.05631	0.05856	0.05743	0.05687	0.05743	0.058	0.05743	0.05743	0.058	0.05856	0.05743	0.05968	0.05912	0.058	0.058	0.05968	0.06081	0.05912	0.06137
	346	0.03547	0.03716	0.03885	0.04054	0.04336	0.0411	0.0411	0.04448	0.04561	0.04561	0.04673	0.04842	0.04842	0.05068	0.05236	0.0518	0.05349	0.05349	0.05236	0.05349	0.05462	0.05462	0.05405	0.05293	0.05349	0.05518	0.05349	0.05743	0.05462	0.05574	0.05743	0.05631	0.05574	0.05631	0.05743	0.05687	0.05687	0.05743	0.058	0.05631	0.05912	0.058	0.05743	0.05743	0.05856	0.05968	0.05856	0.06081
	347	0.03491	0.0366	0.03829	0.03998	0.04279	0.04054	0.04054	0.04392	0.04505	0.04505	0.04617	0.04842	0.04786	0.05011	0.0518	0.05068	0.05293	0.05293	0.0518	0.05293	0.05349	0.05405	0.05349	0.05236	0.05293	0.05405	0.05293	0.05687	0.05405	0.05518	0.05687	0.05574	0.05518	0.05574	0.05631	0.05574	0.05631	0.05687	0.05687	0.05574	0.05856	0.05743	0.05631	0.05687	0.058	0.05912	0.05743	0.06025
	348	0.03491	0.0366	0.03773	0.03941	0.04223	0.04054	0.03998	0.04336	0.04448	0.04448	0.04561	0.04786	0.0473	0.04955	0.05124	0.05011	0.05236	0.0518	0.05124	0.05236	0.05293	0.05349	0.05293	0.0518	0.0518	0.05349	0.05236	0.05574	0.05349	0.05405	0.05631	0.05518	0.05462	0.05518	0.05574	0.05518	0.05574	0.05574	0.05631	0.05518	0.05743	0.05687	0.05574	0.05631	0.05743	0.05856	0.05687	0.05912
	349	0.03435	0.03604	0.03716	0.03941	0.04167	0.03998	0.03998	0.04279	0.04392	0.04448	0.04505	0.0473	0.04673	0.04899	0.05068	0.04955	0.0518	0.05124	0.05068	0.0518	0.05236	0.05293	0.05236	0.05068	0.05124	0.05293	0.05124	0.05518	0.05236	0.05349	0.05574	0.05462	0.05405	0.05405	0.05518	0.05462	0.05462	0.05518	0.05574	0.05405	0.05687	0.05574	0.05518	0.05518	0.05687	0.058	0.05631	0.05856
	350	0.03435	0.03604	0.03716	0.03885	0.04167	0.03941	0.03941	0.04279	0.04336	0.04392	0.04448	0.04673	0.04673	0.04842	0.05011	0.04955	0.05124	0.05124	0.05011	0.05124	0.05236	0.05236	0.0518	0.05068	0.05124	0.05236	0.05124	0.05518	0.05236	0.05349	0.05518	0.05405	0.05349	0.05405	0.05462	0.05405	0.05462	0.05462	0.05518	0.05405	0.05631	0.05574	0.05462	0.05518	0.05631	0.05743	0.05574	0.058
	351	0.03435	0.03547	0.0366	0.03829	0.0411	0.03941	0.03885	0.04223	0.04279	0.04336	0.04392	0.04617	0.04617	0.04786	0.04955	0.04899	0.05068	0.05011	0.04955	0.05068	0.05124	0.0518	0.05124	0.04955	0.05011	0.0518	0.05068	0.05405	0.05124	0.05236	0.05462	0.05349	0.05293	0.05293	0.05405	0.05349	0.05349	0.05405	0.05462	0.05293	0.05574	0.05462	0.05405	0.05405	0.05518	0.05631	0.05518	0.05743
	352	0.03378	0.03491	0.0366	0.03829	0.04054	0.03885	0.03829	0.04167	0.04223	0.04279	0.04336	0.04561	0.04505	0.0473	0.04899	0.04786	0.05011	0.04955	0.04899	0.05011	0.05068	0.05124	0.05068	0.04899	0.04955	0.05124	0.04955	0.05349	0.05068	0.0518	0.05405	0.05293	0.0518	0.05236	0.05349	0.05236	0.05293	0.05349	0.05349	0.05236	0.05518	0.05405	0.05293	0.05349	0.05462	0.05574	0.05405	0.05631
	353	0.03378	0.03491	0.03604	0.03773	0.03998	0.03829	0.03829	0.0411	0.04223	0.04223	0.04279	0.04505	0.04448	0.04673	0.04842	0.0473	0.04955	0.04899	0.04842	0.04955	0.05011	0.05068	0.05011	0.04842	0.04899	0.05068	0.04899	0.05293	0.05011	0.05124	0.05349	0.05236	0.05124	0.0518	0.05236	0.0518	0.05236	0.05236	0.05293	0.0518	0.05405	0.05349	0.05236	0.05236	0.05405	0.05518	0.05349	0.05574
	354	0.03322	0.03491	0.03604	0.03773	0.03998	0.03829	0.03773	0.04054	0.04167	0.04167	0.04279	0.04505	0.04448	0.04673	0.04786	0.0473	0.04899	0.04842	0.04786	0.04899	0.04955	0.05011	0.04955	0.04786	0.04842	0.05011	0.04842	0.05236	0.04955	0.05068	0.05293	0.0518	0.05068	0.05124	0.05236	0.05124	0.0518	0.05236	0.05236	0.05124	0.05349	0.05293	0.0518	0.0518	0.05349	0.05462	0.05293	0.05518
	355	0.03322	0.03435	0.03547	0.03716	0.03941	0.03773	0.03773	0.04054	0.0411	0.04167	0.04223	0.04448	0.04392	0.04617	0.0473	0.04673	0.04842	0.04786	0.0473	0.04842	0.04899	0.04955	0.04899	0.0473	0.04786	0.04955	0.04786	0.0518	0.04899	0.05011	0.05236	0.05124	0.05011	0.05068	0.0518	0.05068	0.05124	0.05124	0.0518	0.05011	0.05293	0.05236	0.05124	0.05124	0.05236	0.05405	0.05236	0.05462
	356	0.03322	0.03435	0.03547	0.03716	0.03941	0.03716	0.03716	0.03998	0.04054	0.0411	0.04167	0.04392	0.04336	0.04561	0.04673	0.04617	0.04786	0.0473	0.04673	0.04786	0.04842	0.04899	0.04842	0.04673	0.0473	0.04899	0.0473	0.05124	0.04842	0.04955	0.0518	0.05011	0.04955	0.04955	0.05068	0.05011	0.05011	0.05068	0.05124	0.04955	0.05236	0.05124	0.05068	0.05068	0.0518	0.05293	0.05124	0.05405
	357	0.03322	0.03435	0.03491	0.0366	0.03885	0.03716	0.0366	0.03941	0.04054	0.04054	0.0411	0.04336	0.04279	0.04505	0.04617	0.04561	0.0473	0.04673	0.04617	0.0473	0.04786	0.04842	0.04786	0.04617	0.04673	0.04842	0.04673	0.05068	0.04786	0.04899	0.05124	0.04955	0.04899	0.04899	0.05011	0.04955	0.04955	0.05011	0.05011	0.04899	0.0518	0.05068	0.05011	0.05011	0.05124	0.05236	0.05068	0.05349
	358	0.03322	0.03378	0.03491	0.0366	0.03885	0.0366	0.0366	0.03941	0.03998	0.04054	0.0411	0.04279	0.04223	0.04448	0.04617	0.04505	0.04673	0.04617	0.04561	0.04673	0.0473	0.04786	0.0473	0.04561	0.04617	0.0473	0.04617	0.05011	0.0473	0.04786	0.05068	0.04899	0.04842	0.04842	0.04955	0.04899	0.04899	0.04955	0.04955	0.04842	0.05124	0.05011	0.04955	0.04955	0.05068	0.0518	0.05011	0.05236
	359	0.03266	0.03378	0.03491	0.03604	0.03829	0.0366	0.03604	0.03885	0.03941	0.03998	0.04054	0.04279	0.04223	0.04392	0.04561	0.04448	0.04617	0.04561	0.04505	0.04617	0.04673	0.0473	0.04673	0.04505	0.04561	0.04673	0.04561	0.04899	0.04617	0.0473	0.04955	0.04842	0.04786	0.04786	0.04899	0.04842	0.04842	0.04899	0.04899	0.04786	0.05011	0.04899	0.04842	0.04842	0.04955	0.05068	0.04899	0.0518
	360	0.03266	0.03378	0.03435	0.03604	0.03829	0.03604	0.03604	0.03885	0.03941	0.03941	0.03998	0.04223	0.04167	0.04336	0.04505	0.04392	0.04617	0.04505	0.04448	0.04561	0.04617	0.04673	0.04617	0.04448	0.04505	0.04617	0.04505	0.04899	0.04561	0.04673	0.04899	0.04786	0.0473	0.0473	0.04842	0.04786	0.04786	0.04842	0.04842	0.0473	0.04955	0.04842	0.04786	0.04786	0.04899	0.05011	0.04842	0.05124
	361	0.03266	0.03378	0.03435	0.03604	0.03829	0.03604	0.03547	0.03829	0.03885	0.03941	0.03998	0.04223	0.0411	0.04336	0.04505	0.04392	0.04561	0.04505	0.04392	0.04505	0.04617	0.04617	0.04561	0.04392	0.04448	0.04617	0.04448	0.04842	0.04561	0.04673	0.04899	0.0473	0.04673	0.04673	0.04786	0.0473	0.0473	0.04786	0.04786	0.04673	0.04955	0.04842	0.04786	0.04786	0.04899	0.05011	0.04842	0.05068
	362	0.03266	0.03378	0.03435	0.03547	0.03773	0.03604	0.03547	0.03829	0.03885	0.03885	0.03941	0.04167	0.0411	0.04279	0.04448	0.04336	0.04561	0.04448	0.04392	0.04505	0.04561	0.04561	0.04505	0.04336	0.04392	0.04561	0.04392	0.04786	0.04505	0.04617	0.04842	0.0473	0.04617	0.04617	0.0473	0.04673	0.04673	0.0473	0.0473	0.04617	0.04899	0.04786	0.0473	0.0473	0.04842	0.04955	0.04786	0.05011
	363	0.03266	0.03378	0.03435	0.03547	0.03773	0.03547	0.03547	0.03829	0.03885	0.03885	0.03941	0.04167	0.04054	0.04279	0.04392	0.04336	0.04505	0.04448	0.04336	0.04448	0.04505	0.04561	0.04505	0.04336	0.04392	0.04505	0.04392	0.0473	0.04448	0.04561	0.04786	0.04673	0.04561	0.04617	0.0473	0.04617	0.04617	0.04673	0.0473	0.04561	0.04842	0.0473	0.04673	0.04673	0.04786	0.04899	0.0473	0.04955
	364	0.03322	0.03378	0.03435	0.03547	0.03773	0.03547	0.03547	0.03773	0.03829	0.03885	0.03941	0.0411	0.04054	0.04279	0.04392	0.04336	0.04505	0.04392	0.04336	0.04448	0.04505	0.04505	0.04448	0.04279	0.04336	0.04505	0.04336	0.0473	0.04448	0.04561	0.04786	0.04617	0.04561	0.04561	0.04673	0.04617	0.04617	0.04673	0.04673	0.04561	0.04786	0.04673	0.04617	0.04617	0.0473	0.04842	0.04673	0.04955
	365	0.03322	0.03378	0.03435	0.03604	0.03773	0.03547	0.03547	0.03773	0.03829	0.03885	0.03885	0.0411	0.04054	0.04223	0.04392	0.04279	0.04448	0.04392	0.04336	0.04392	0.04505	0.04505	0.04448	0.04279	0.04336	0.04448	0.04336	0.04673	0.04392	0.04505	0.0473	0.04617	0.04505	0.04505	0.04617	0.04561	0.04561	0.04617	0.04617	0.04505	0.04786	0.04673	0.04617	0.04617	0.0473	0.04842	0.04617	0.04899
	366	0.03322	0.03378	0.03435	0.03604	0.03773	0.03547	0.03491	0.03773	0.03829	0.03829	0.03885	0.0411	0.04054	0.04223	0.04336	0.04279	0.04448	0.04392	0.04279	0.04392	0.04448	0.04448	0.04392	0.04223	0.04279	0.04448	0.04279	0.04673	0.04392	0.04448	0.04673	0.04561	0.04505	0.04505	0.04617	0.04505	0.04505	0.04561	0.04617	0.04448	0.0473	0.04617	0.04561	0.04561	0.04673	0.04786	0.04617	0.04842
	367	0.03378	0.03435	0.03491	0.03604	0.03773	0.03547	0.03491	0.03773	0.03829	0.03829	0.03885	0.04054	0.03998	0.04223	0.04336	0.04223	0.04448	0.04336	0.04279	0.04392	0.04448	0.04448	0.04392	0.04223	0.04279	0.04392	0.04279	0.04617	0.04336	0.04448	0.04673	0.04505	0.04448	0.04448	0.04561	0.04505	0.04505	0.04561	0.04561	0.04448	0.04673	0.04561	0.04505	0.04505	0.04617	0.0473	0.04561	0.04842
	368	0.03378	0.03435	0.03491	0.03604	0.03829	0.03547	0.03491	0.03773	0.03829	0.03829	0.03885	0.04054	0.03998	0.04223	0.04336	0.04223	0.04392	0.04336	0.04223	0.04336	0.04392	0.04448	0.04392	0.04223	0.04223	0.04392	0.04223	0.04617	0.04336	0.04392	0.04617	0.04505	0.04392	0.04448	0.04505	0.04448	0.04448	0.04505	0.04561	0.04392	0.04673	0.04561	0.04448	0.04505	0.04617	0.0473	0.04561	0.04786
	369	0.03435	0.03435	0.03491	0.03604	0.03829	0.03604	0.03491	0.03773	0.03829	0.03829	0.03885	0.04054	0.03998	0.04167	0.04336	0.04223	0.04392	0.04336	0.04223	0.04336	0.04392	0.04392	0.04336	0.04167	0.04223	0.04392	0.04223	0.04561	0.04279	0.04392	0.04561	0.04448	0.04392	0.04392	0.04505	0.04448	0.04448	0.04505	0.04505	0.04392	0.04617	0.04505	0.04448	0.04448	0.04561	0.04673	0.04505	0.0473
	370	0.03435	0.03491	0.03547	0.0366	0.03829	0.03604	0.03547	0.03773	0.03829	0.03829	0.03885	0.04054	0.03998	0.04167	0.04336	0.04223	0.04392	0.04336	0.04223	0.04336	0.04392	0.04392	0.04336	0.04167	0.04223	0.04336	0.04167	0.04561	0.04279	0.04392	0.04561	0.04448	0.04392	0.04392	0.04505	0.04392	0.04448	0.04448	0.04505	0.04336	0.04617	0.04505	0.04392	0.04448	0.04561	0.04673	0.04505	0.0473
	371	0.03491	0.03491	0.03547	0.0366	0.03829	0.03604	0.03547	0.03773	0.03829	0.03829	0.03829	0.04054	0.03998	0.04167	0.04279	0.04167	0.04336	0.04279	0.04223	0.04336	0.04336	0.04392	0.04279	0.04167	0.04167	0.04336	0.04167	0.04505	0.04223	0.04336	0.04505	0.04392	0.04336	0.04336	0.04448	0.04392	0.04392	0.04392	0.04448	0.04279	0.04561	0.04448	0.04392	0.04392	0.04505	0.04617	0.04448	0.04673
	372	0.03491	0.03491	0.03547	0.0366	0.03829	0.03604	0.03491	0.03773	0.03829	0.03829	0.03829	0.03998	0.03941	0.04167	0.04279	0.04167	0.04336	0.04279	0.04167	0.04279	0.04336	0.04336	0.04279	0.0411	0.0411	0.04279	0.0411	0.04505	0.04223	0.04279	0.04505	0.04392	0.04279	0.04336	0.04392	0.04336	0.04336	0.04392	0.04392	0.04279	0.04505	0.04392	0.04336	0.04336	0.04448	0.04561	0.04392	0.04617
	373	0.03491	0.03547	0.03547	0.0366	0.03829	0.03604	0.03491	0.03773	0.03829	0.03773	0.03829	0.03998	0.03941	0.0411	0.04223	0.04167	0.04279	0.04223	0.04167	0.04279	0.04279	0.04279	0.04223	0.04054	0.0411	0.04279	0.0411	0.04448	0.04167	0.04279	0.04448	0.04336	0.04223	0.04279	0.04336	0.04279	0.04279	0.04336	0.04336	0.04223	0.04448	0.04392	0.04279	0.04279	0.04392	0.04505	0.04336	0.04561
	374	0.03491	0.03547	0.03547	0.0366	0.03829	0.03604	0.03491	0.03716	0.03829	0.03773	0.03829	0.03998	0.03941	0.0411	0.04223	0.0411	0.04279	0.04223	0.0411	0.04223	0.04279	0.04279	0.04223	0.04054	0.04054	0.04223	0.04054	0.04392	0.04167	0.04223	0.04392	0.04279	0.04223	0.04223	0.04336	0.04279	0.04279	0.04279	0.04336	0.04167	0.04448	0.04336	0.04223	0.04279	0.04392	0.04448	0.04336	0.04505
	375	0.03491	0.03547	0.03547	0.0366	0.03829	0.03547	0.03491	0.03716	0.03773	0.03773	0.03773	0.03941	0.03885	0.04054	0.04167	0.0411	0.04279	0.04167	0.0411	0.04223	0.04223	0.04223	0.04167	0.03998	0.04054	0.04167	0.03998	0.04392	0.0411	0.04167	0.04392	0.04279	0.04167	0.04223	0.04279	0.04223	0.04223	0.04223	0.04279	0.04167	0.04392	0.04279	0.04223	0.04223	0.04336	0.04448	0.04279	0.04505
	376	0.03547	0.03547	0.03547	0.0366	0.03829	0.03547	0.03491	0.03716	0.03773	0.03773	0.03773	0.03941	0.03885	0.04054	0.04167	0.04054	0.04223	0.04167	0.04054	0.04167	0.04223	0.04223	0.0411	0.03998	0.03998	0.04167	0.03998	0.04336	0.04054	0.04167	0.04336	0.04223	0.0411	0.04167	0.04223	0.04167	0.04167	0.04223	0.04223	0.0411	0.04336	0.04279	0.04167	0.04167	0.04279	0.04392	0.04223	0.04448
	377	0.03547	0.03547	0.03547	0.0366	0.03829	0.03547	0.03491	0.03716	0.03773	0.03716	0.03773	0.03941	0.03829	0.04054	0.04167	0.04054	0.04223	0.04167	0.04054	0.04167	0.04167	0.04167	0.0411	0.03941	0.03998	0.0411	0.03941	0.04336	0.04054	0.0411	0.04279	0.04167	0.0411	0.0411	0.04223	0.04167	0.04167	0.04167	0.04223	0.04054	0.04336	0.04223	0.0411	0.0411	0.04223	0.04336	0.04167	0.04392
	378	0.03547	0.03547	0.03547	0.0366	0.03773	0.03547	0.03435	0.0366	0.03773	0.03716	0.03716	0.03885	0.03829	0.03998	0.0411	0.03998	0.04167	0.0411	0.03998	0.0411	0.04167	0.04167	0.0411	0.03941	0.03941	0.0411	0.03941	0.04279	0.03998	0.0411	0.04279	0.04167	0.04054	0.0411	0.04167	0.0411	0.0411	0.04167	0.04167	0.04054	0.04279	0.04167	0.0411	0.0411	0.04223	0.04336	0.04167	0.04392
	379	0.03547	0.03547	0.03547	0.03604	0.03773	0.03547	0.03435	0.0366	0.03716	0.03716	0.03716	0.03885	0.03829	0.03998	0.0411	0.03998	0.04167	0.0411	0.03998	0.0411	0.0411	0.0411	0.04054	0.03885	0.03941	0.04054	0.03885	0.04223	0.03998	0.04054	0.04223	0.0411	0.04054	0.04054	0.04167	0.04054	0.0411	0.0411	0.04167	0.03998	0.04279	0.04167	0.04054	0.04054	0.04167	0.04279	0.0411	0.04336
	380	0.03547	0.03547	0.03547	0.03604	0.03773	0.03547	0.03435	0.0366	0.03716	0.0366	0.03716	0.03885	0.03773	0.03998	0.0411	0.03998	0.04167	0.04054	0.03941	0.04054	0.0411	0.0411	0.04054	0.03885	0.03885	0.04054	0.03885	0.04223	0.03941	0.04054	0.04223	0.0411	0.03998	0.04054	0.0411	0.04054	0.04054	0.0411	0.0411	0.03998	0.04223	0.0411	0.04054	0.04054	0.04167	0.04279	0.0411	0.04336
	381	0.03547	0.03547	0.03547	0.03604	0.03773	0.03547	0.03435	0.0366	0.03716	0.0366	0.03716	0.03885	0.03773	0.03941	0.04054	0.03941	0.0411	0.04054	0.03941	0.04054	0.0411	0.0411	0.03998	0.03885	0.03885	0.04054	0.03885	0.04223	0.03941	0.03998	0.04223	0.0411	0.03998	0.03998	0.0411	0.04054	0.04054	0.04054	0.0411	0.03941	0.04223	0.0411	0.03998	0.03998	0.0411	0.04223	0.04054	0.04279
	382	0.03547	0.03547	0.03547	0.03604	0.03773	0.03491	0.03435	0.0366	0.03716	0.0366	0.0366	0.03829	0.03773	0.03941	0.04054	0.03941	0.0411	0.04054	0.03941	0.04054	0.04054	0.04054	0.03998	0.03829	0.03885	0.03998	0.03829	0.04167	0.03885	0.03998	0.04167	0.04054	0.03998	0.03998	0.04054	0.03998	0.03998	0.04054	0.04054	0.03941	0.04167	0.04054	0.03998	0.03998	0.0411	0.04223	0.04054	0.04279
	383	0.03547	0.03547	0.03547	0.03604	0.03773	0.03491	0.03435	0.0366	0.03716	0.0366	0.0366	0.03829	0.03773	0.03941	0.04054	0.03941	0.0411	0.04054	0.03941	0.03998	0.04054	0.04054	0.03998	0.03829	0.03829	0.03998	0.03829	0.04167	0.03885	0.03998	0.04167	0.04054	0.03941	0.03998	0.04054	0.03998	0.03998	0.04054	0.04054	0.03885	0.04167	0.04054	0.03941	0.03998	0.0411	0.04167	0.03998	0.04223
	384	0.03547	0.03547	0.03547	0.03604	0.03773	0.03491	0.03435	0.0366	0.0366	0.0366	0.0366	0.03829	0.03773	0.03941	0.04054	0.03941	0.0411	0.03998	0.03941	0.03998	0.04054	0.04054	0.03998	0.03829	0.03829	0.03998	0.03829	0.04167	0.03885	0.03941	0.04167	0.04054	0.03941	0.03998	0.04054	0.03998	0.03998	0.03998	0.04054	0.03885	0.04167	0.04054	0.03941	0.03941	0.04054	0.04167	0.03998	0.04223
	385	0.03547	0.03547	0.03547	0.03604	0.03773	0.03491	0.03378	0.03604	0.0366	0.03604	0.0366	0.03829	0.03716	0.03885	0.03998	0.03885	0.04054	0.03998	0.03885	0.03998	0.03998	0.03998	0.03941	0.03773	0.03773	0.03941	0.03773	0.0411	0.03829	0.03941	0.0411	0.03998	0.03885	0.03941	0.03998	0.03941	0.03941	0.03998	0.03998	0.03885	0.0411	0.03998	0.03885	0.03941	0.04054	0.0411	0.03941	0.04167
	386	0.03547	0.03547	0.03547	0.03604	0.03773	0.03491	0.03378	0.03604	0.0366	0.03604	0.0366	0.03773	0.03716	0.03885	0.03998	0.03885	0.04054	0.03998	0.03885	0.03941	0.03998	0.03998	0.03941	0.03773	0.03773	0.03941	0.03773	0.0411	0.03829	0.03941	0.0411	0.03998	0.03885	0.03941	0.03998	0.03941	0.03941	0.03941	0.03998	0.03829	0.0411	0.03998	0.03885	0.03885	0.03998	0.0411	0.03941	0.04167
	387	0.03547	0.03547	0.03491	0.03604	0.03773	0.03491	0.03378	0.03604	0.0366	0.03604	0.0366	0.03773	0.03716	0.03885	0.03998	0.03885	0.04054	0.03941	0.03885	0.03941	0.03998	0.03998	0.03941	0.03773	0.03773	0.03941	0.03773	0.0411	0.03829	0.03885	0.0411	0.03998	0.03885	0.03885	0.03998	0.03941	0.03885	0.03941	0.03998	0.03829	0.04054	0.03998	0.03885	0.03885	0.03998	0.0411	0.03941	0.04167
	388	0.03547	0.03491	0.03491	0.03604	0.03716	0.03435	0.03378	0.03604	0.03604	0.03604	0.03604	0.03773	0.03716	0.03885	0.03998	0.03885	0.03998	0.03941	0.03829	0.03941	0.03941	0.03998	0.03885	0.03716	0.03773	0.03885	0.03716	0.04054	0.03829	0.03885	0.04054	0.03941	0.03885	0.03885	0.03941	0.03885	0.03885	0.03941	0.03941	0.03829	0.04054	0.03941	0.03885	0.03885	0.03998	0.0411	0.03941	0.0411
	389	0.03547	0.03491	0.03491	0.03547	0.03716	0.03435	0.03322	0.03547	0.03604	0.03604	0.03604	0.03773	0.0366	0.03829	0.03941	0.03829	0.03998	0.03941	0.03829	0.03885	0.03941	0.03941	0.03885	0.03716	0.03716	0.03885	0.03716	0.04054	0.03773	0.03829	0.04054	0.03941	0.03829	0.03885	0.03941	0.03885	0.03885	0.03885	0.03941	0.03773	0.04054	0.03941	0.03829	0.03829	0.03941	0.04054	0.03885	0.0411
	390	0.03491	0.03491	0.03491	0.03547	0.03716	0.03435	0.03322	0.03547	0.03604	0.03547	0.03604	0.03716	0.0366	0.03829	0.03941	0.03829	0.03998	0.03885	0.03829	0.03885	0.03941	0.03941	0.03885	0.03716	0.03716	0.03829	0.03716	0.04054	0.03773	0.03829	0.03998	0.03885	0.03829	0.03829	0.03941	0.03829	0.03829	0.03885	0.03885	0.03773	0.03998	0.03885	0.03829	0.03829	0.03941	0.04054	0.03885	0.0411
	391	0.03491	0.03491	0.03491	0.03547	0.0366	0.03435	0.03322	0.03547	0.03604	0.03547	0.03547	0.03716	0.0366	0.03829	0.03941	0.03829	0.03941	0.03885	0.03773	0.03885	0.03885	0.03941	0.03829	0.0366	0.03716	0.03829	0.0366	0.03998	0.03716	0.03829	0.03998	0.03885	0.03829	0.03829	0.03885	0.03829	0.03829	0.03885	0.03885	0.03773	0.03998	0.03885	0.03829	0.03829	0.03885	0.03998	0.03829	0.04054
	392	0.03491	0.03435	0.03435	0.03491	0.0366	0.03378	0.03322	0.03491	0.03547	0.03547	0.03547	0.03716	0.03604	0.03773	0.03885	0.03773	0.03941	0.03885	0.03773	0.03829	0.03885	0.03885	0.03829	0.0366	0.0366	0.03829	0.0366	0.03998	0.03716	0.03773	0.03998	0.03885	0.03773	0.03773	0.03885	0.03829	0.03829	0.03829	0.03885	0.03716	0.03941	0.03885	0.03773	0.03773	0.03885	0.03998	0.03829	0.04054
	393	0.03491	0.03435	0.03435	0.03491	0.0366	0.03378	0.03266	0.03491	0.03547	0.03491	0.03547	0.0366	0.03604	0.03773	0.03885	0.03773	0.03941	0.03829	0.03716	0.03829	0.03885	0.03885	0.03829	0.0366	0.0366	0.03773	0.0366	0.03998	0.03716	0.03773	0.03941	0.03829	0.03773	0.03773	0.03829	0.03773	0.03773	0.03829	0.03829	0.03716	0.03941	0.03829	0.03773	0.03773	0.03885	0.03998	0.03829	0.03998
	394	0.03435	0.03435	0.03435	0.03491	0.03604	0.03378	0.03266	0.03491	0.03547	0.03491	0.03491	0.0366	0.03604	0.03773	0.03885	0.03773	0.03885	0.03829	0.03716	0.03829	0.03829	0.03829	0.03773	0.03604	0.0366	0.03773	0.03604	0.03941	0.0366	0.03773	0.03941	0.03829	0.03773	0.03773	0.03829	0.03773	0.03773	0.03829	0.03829	0.0366	0.03941	0.03829	0.03716	0.03773	0.03829	0.03941	0.03773	0.03998
	395	0.03435	0.03378	0.03378	0.03435	0.03604	0.03322	0.03266	0.03435	0.03491	0.03491	0.03491	0.0366	0.03547	0.03716	0.03829	0.03716	0.03885	0.03829	0.03716	0.03773	0.03829	0.03829	0.03773	0.03604	0.03604	0.03773	0.03604	0.03941	0.0366	0.03716	0.03941	0.03829	0.03716	0.03773	0.03829	0.03773	0.03773	0.03773	0.03829	0.0366	0.03885	0.03829	0.03716	0.03716	0.03829	0.03941	0.03773	0.03998
	396	0.03435	0.03378	0.03378	0.03435	0.03604	0.03322	0.03209	0.03435	0.03491	0.03435	0.03491	0.03604	0.03547	0.03716	0.03829	0.03716	0.03885	0.03773	0.03716	0.03773	0.03829	0.03829	0.03773	0.03604	0.03604	0.03716	0.03604	0.03941	0.0366	0.03716	0.03885	0.03773	0.03716	0.03716	0.03773	0.03716	0.03716	0.03773	0.03773	0.0366	0.03885	0.03773	0.03716	0.03716	0.03829	0.03941	0.03773	0.03941
	397	0.03378	0.03378	0.03378	0.03435	0.03604	0.03322	0.03209	0.03435	0.03491	0.03435	0.03435	0.03604	0.03547	0.03716	0.03829	0.03716	0.03885	0.03773	0.0366	0.03773	0.03829	0.03829	0.03716	0.03604	0.03604	0.03716	0.03547	0.03885	0.0366	0.03716	0.03885	0.03773	0.03716	0.03716	0.03773	0.03716	0.03716	0.03773	0.03773	0.0366	0.03885	0.03773	0.03716	0.03716	0.03829	0.03941	0.03716	0.03941
	398	0.03378	0.03378	0.03322	0.03435	0.03547	0.03266	0.03209	0.03435	0.03491	0.03435	0.03435	0.03604	0.03547	0.03716	0.03773	0.03716	0.03829	0.03773	0.0366	0.03773	0.03773	0.03773	0.03716	0.03547	0.03547	0.03716	0.03547	0.03885	0.03604	0.03716	0.03885	0.03773	0.0366	0.03716	0.03773	0.03716	0.03716	0.03716	0.03773	0.03604	0.03885	0.03773	0.0366	0.0366	0.03773	0.03885	0.03716	0.03941
	399	0.03322	0.03322	0.03322	0.03378	0.03547	0.03266	0.03153	0.03378	0.03435	0.03378	0.03435	0.03547	0.03491	0.0366	0.03773	0.0366	0.03829	0.03716	0.0366	0.03716	0.03773	0.03773	0.03716	0.03547	0.03547	0.03716	0.03547	0.03885	0.03604	0.0366	0.03885	0.03716	0.0366	0.0366	0.03773	0.03716	0.03716	0.03716	0.03716	0.03604	0.03829	0.03773	0.0366	0.0366	0.03773	0.03885	0.03716	0.03941
	400	0.03322	0.03322	0.03322	0.03378	0.03491	0.03266	0.03153	0.03378	0.03435	0.03378	0.03378	0.03547	0.03491	0.0366	0.03773	0.0366	0.03829	0.03716	0.0366	0.03716	0.03773	0.03773	0.0366	0.03547	0.03547	0.0366	0.03547	0.03885	0.03604	0.0366	0.03829	0.03716	0.0366	0.0366	0.03716	0.0366	0.0366	0.03716	0.03716	0.03604	0.03829	0.03716	0.0366	0.0366	0.03773	0.03885	0.03716	0.03885
	401	0.03322	0.03266	0.03266	0.03322	0.03491	0.03209	0.03153	0.03378	0.03378	0.03378	0.03378	0.03547	0.03491	0.0366	0.03773	0.0366	0.03773	0.03716	0.03604	0.03716	0.03716	0.03773	0.0366	0.03491	0.03547	0.0366	0.03491	0.03829	0.03604	0.0366	0.03829	0.03716	0.0366	0.0366	0.03716	0.0366	0.0366	0.03716	0.03716	0.03604	0.03829	0.03716	0.0366	0.0366	0.03773	0.03829	0.0366	0.03885
	402	0.03266	0.03266	0.03266	0.03322	0.03491	0.03209	0.03097	0.03322	0.03378	0.03322	0.03378	0.03491	0.03435	0.03604	0.03716	0.03604	0.03773	0.03716	0.03604	0.0366	0.03716	0.03716	0.0366	0.03491	0.03491	0.0366	0.03491	0.03829	0.03547	0.03604	0.03829	0.03716	0.03604	0.0366	0.03716	0.0366	0.0366	0.0366	0.03716	0.03547	0.03829	0.03716	0.03604	0.03604	0.03716	0.03829	0.0366	0.03885
	403	0.03266	0.03209	0.03209	0.03266	0.03435	0.03153	0.03097	0.03322	0.03378	0.03322	0.03322	0.03491	0.03435	0.03604	0.03716	0.03604	0.03773	0.0366	0.03604	0.0366	0.03716	0.03716	0.0366	0.03491	0.03491	0.0366	0.03491	0.03829	0.03547	0.03604	0.03773	0.0366	0.03604	0.03604	0.0366	0.03604	0.03604	0.0366	0.0366	0.03547	0.03773	0.0366	0.03604	0.03604	0.03716	0.03829	0.0366	0.03885
	404	0.03209	0.03209	0.03209	0.03266	0.03435	0.03153	0.03041	0.03266	0.03322	0.03322	0.03322	0.03491	0.03378	0.03547	0.0366	0.03547	0.03716	0.0366	0.03547	0.0366	0.0366	0.0366	0.03604	0.03435	0.03491	0.03604	0.03435	0.03773	0.03547	0.03604	0.03773	0.0366	0.03604	0.03604	0.0366	0.03604	0.03604	0.0366	0.0366	0.03547	0.03773	0.0366	0.03604	0.03604	0.03716	0.03773	0.03604	0.03829
	405	0.03153	0.03153	0.03153	0.03209	0.03378	0.03097	0.03041	0.03266	0.03322	0.03266	0.03266	0.03435	0.03378	0.03547	0.0366	0.03547	0.03716	0.03604	0.03547	0.03604	0.0366	0.0366	0.03604	0.03435	0.03435	0.03604	0.03435	0.03773	0.03491	0.03547	0.03773	0.03604	0.03547	0.03604	0.0366	0.03604	0.03604	0.03604	0.0366	0.03491	0.03716	0.0366	0.03547	0.03547	0.0366	0.03773	0.03604	0.03829
	406	0.03153	0.03153	0.03153	0.03209	0.03378	0.03097	0.02984	0.03209	0.03266	0.03266	0.03266	0.03435	0.03378	0.03547	0.0366	0.03547	0.0366	0.03604	0.03491	0.03604	0.0366	0.0366	0.03547	0.03435	0.03435	0.03547	0.03378	0.03773	0.03491	0.03547	0.03716	0.03604	0.03547	0.03547	0.03604	0.03547	0.03547	0.03604	0.03604	0.03491	0.03716	0.03604	0.03547	0.03547	0.0366	0.03773	0.03604	0.03829
	407	0.03097	0.03097	0.03097	0.03153	0.03322	0.03041	0.02984	0.03209	0.03266	0.03209	0.03209	0.03378	0.03322	0.03491	0.03604	0.03491	0.0366	0.03604	0.03491	0.03604	0.03604	0.03604	0.03547	0.03378	0.03378	0.03547	0.03378	0.03716	0.03435	0.03547	0.03716	0.03604	0.03547	0.03547	0.03604	0.03547	0.03547	0.03604	0.03604	0.03491	0.03716	0.03604	0.03547	0.03547	0.0366	0.03716	0.03547	0.03773
	408	0.03097	0.03097	0.03097	0.03153	0.03322	0.03041	0.02928	0.03153	0.03209	0.03209	0.03209	0.03378	0.03322	0.03491	0.03604	0.03491	0.0366	0.03547	0.03491	0.03547	0.03604	0.03604	0.03547	0.03378	0.03378	0.03547	0.03378	0.03716	0.03435	0.03491	0.03716	0.03604	0.03491	0.03547	0.03604	0.03547	0.03547	0.03547	0.03604	0.03491	0.03716	0.03604	0.03491	0.03491	0.0366	0.03716	0.03547	0.03773
	409	0.03041	0.03041	0.03041	0.03097	0.03266	0.03041	0.02928	0.03153	0.03209	0.03153	0.03209	0.03322	0.03266	0.03491	0.03547	0.03491	0.03604	0.03547	0.03435	0.03547	0.03604	0.03604	0.03491	0.03378	0.03378	0.03491	0.03378	0.03716	0.03435	0.03491	0.03716	0.03547	0.03491	0.03547	0.03604	0.03547	0.03547	0.03547	0.03604	0.03435	0.0366	0.03604	0.03491	0.03491	0.03604	0.03716	0.03547	0.03773
	410	0.02984	0.02984	0.02984	0.03097	0.03266	0.02984	0.02872	0.03153	0.03209	0.03153	0.03153	0.03322	0.03266	0.03435	0.03547	0.03435	0.03604	0.03547	0.03435	0.03547	0.03547	0.03547	0.03491	0.03322	0.03378	0.03491	0.03322	0.03716	0.03435	0.03491	0.0366	0.03547	0.03491	0.03491	0.03547	0.03491	0.03491	0.03547	0.03604	0.03435	0.0366	0.03604	0.03491	0.03491	0.03604	0.03716	0.03547	0.03773
	411	0.02984	0.02984	0.02984	0.03041	0.03209	0.02984	0.02872	0.03097	0.03153	0.03153	0.03153	0.03322	0.03266	0.03435	0.03547	0.03435	0.03604	0.03491	0.03435	0.03491	0.03547	0.03547	0.03491	0.03322	0.03322	0.03491	0.03322	0.0366	0.03378	0.03491	0.0366	0.03547	0.03491	0.03491	0.03547	0.03491	0.03491	0.03547	0.03547	0.03435	0.0366	0.03547	0.03491	0.03491	0.03604	0.03716	0.03547	0.03716
	412	0.02928	0.02928	0.02928	0.03041	0.03209	0.02928	0.02815	0.03097	0.03153	0.03097	0.03153	0.03266	0.03209	0.03378	0.03491	0.03378	0.03547	0.03491	0.03435	0.03491	0.03547	0.03547	0.03491	0.03322	0.03322	0.03491	0.03322	0.0366	0.03378	0.03435	0.0366	0.03547	0.03435	0.03491	0.03547	0.03491	0.03491	0.03547	0.03547	0.03435	0.0366	0.03547	0.03491	0.03491	0.03604	0.0366	0.03491	0.03716
	413	0.02872	0.02872	0.02928	0.02984	0.03153	0.02928	0.02815	0.03041	0.03097	0.03097	0.03097	0.03266	0.03209	0.03378	0.03491	0.03378	0.03547	0.03491	0.03378	0.03491	0.03547	0.03491	0.03435	0.03322	0.03322	0.03435	0.03322	0.0366	0.03378	0.03435	0.0366	0.03491	0.03435	0.03491	0.03547	0.03491	0.03491	0.03491	0.03547	0.03435	0.0366	0.03547	0.03491	0.03491	0.03604	0.0366	0.03491	0.03716
	414	0.02872	0.02872	0.02872	0.02984	0.03153	0.02872	0.02759	0.03041	0.03097	0.03041	0.03097	0.03266	0.03209	0.03378	0.03491	0.03378	0.03547	0.03435	0.03378	0.03435	0.03491	0.03491	0.03435	0.03266	0.03322	0.03435	0.03322	0.03604	0.03378	0.03435	0.03604	0.03491	0.03435	0.03491	0.03547	0.03491	0.03491	0.03491	0.03547	0.03378	0.03604	0.03547	0.03435	0.03435	0.03547	0.0366	0.03491	0.03716
	415	0.02815	0.02815	0.02872	0.02928	0.03097	0.02815	0.02759	0.02984	0.03041	0.03041	0.03041	0.03209	0.03153	0.03322	0.03435	0.03322	0.03491	0.03435	0.03378	0.03435	0.03491	0.03491	0.03435	0.03266	0.03266	0.03435	0.03266	0.03604	0.03322	0.03435	0.03604	0.03491	0.03435	0.03435	0.03491	0.03491	0.03435	0.03491	0.03491	0.03378	0.03604	0.03491	0.03435	0.03435	0.03547	0.0366	0.03491	0.03716
	416	0.02759	0.02759	0.02815	0.02872	0.03097	0.02815	0.02703	0.02984	0.03041	0.02984	0.03041	0.03209	0.03153	0.03322	0.03435	0.03322	0.03491	0.03435	0.03322	0.03378	0.03435	0.03435	0.03435	0.03266	0.03266	0.03378	0.03266	0.03604	0.03322	0.03435	0.03604	0.03435	0.03435	0.03435	0.03491	0.03435	0.03435	0.03491	0.03491	0.03378	0.03604	0.03491	0.03435	0.03435	0.03547	0.0366	0.03491	0.03716
	417	0.02703	0.02703	0.02759	0.02872	0.03041	0.02759	0.02703	0.02928	0.02984	0.02984	0.02984	0.03153	0.03097	0.03322	0.03435	0.03322	0.03435	0.03378	0.03322	0.03378	0.03435	0.03435	0.03378	0.03209	0.03209	0.03378	0.03266	0.03547	0.03322	0.03378	0.03547	0.03435	0.03378	0.03435	0.03491	0.03435	0.03435	0.03435	0.03491	0.03378	0.03547	0.03491	0.03435	0.03435	0.03547	0.03604	0.03435	0.0366
	418	0.02703	0.02703	0.02759	0.02815	0.02984	0.02703	0.02646	0.02928	0.02984	0.02928	0.02984	0.03153	0.03097	0.03266	0.03378	0.03266	0.03435	0.03378	0.03322	0.03322	0.03435	0.03378	0.03378	0.03209	0.03209	0.03378	0.03266	0.03547	0.03322	0.03378	0.03547	0.03435	0.03378	0.03378	0.03435	0.03435	0.03435	0.03435	0.03491	0.03322	0.03547	0.03491	0.03435	0.03378	0.03491	0.03604	0.03435	0.0366
	419	0.02646	0.02646	0.02703	0.02759	0.02984	0.02703	0.0259	0.02872	0.02928	0.02928	0.02928	0.03097	0.03041	0.03266	0.03378	0.03266	0.03435	0.03322	0.03266	0.03322	0.03378	0.03378	0.03378	0.03153	0.03209	0.03322	0.03209	0.03547	0.03266	0.03378	0.03547	0.03378	0.03378	0.03378	0.03435	0.03435	0.03378	0.03435	0.03435	0.03322	0.03547	0.03435	0.03378	0.03378	0.03491	0.03604	0.03435	0.0366
	420	0.0259	0.0259	0.02703	0.02759	0.02928	0.02646	0.0259	0.02872	0.02928	0.02872	0.02928	0.03097	0.03041	0.03209	0.03378	0.03266	0.03378	0.03322	0.03266	0.03322	0.03378	0.03378	0.03322	0.03153	0.03153	0.03322	0.03209	0.03491	0.03266	0.03322	0.03547	0.03378	0.03378	0.03378	0.03435	0.03378	0.03378	0.03435	0.03435	0.03322	0.03547	0.03435	0.03378	0.03378	0.03491	0.03547	0.03378	0.0366
	421	0.0259	0.0259	0.02646	0.02703	0.02928	0.02646	0.02534	0.02815	0.02872	0.02872	0.02872	0.03041	0.03041	0.03209	0.03322	0.03209	0.03378	0.03322	0.03266	0.03266	0.03378	0.03322	0.03322	0.03153	0.03153	0.03322	0.03209	0.03491	0.03266	0.03322	0.03491	0.03378	0.03322	0.03378	0.03378	0.03378	0.03378	0.03378	0.03435	0.03266	0.03491	0.03435	0.03378	0.03378	0.03491	0.03547	0.03378	0.0366
	422	0.02534	0.02534	0.02646	0.02703	0.02872	0.0259	0.02534	0.02815	0.02872	0.02872	0.02872	0.03041	0.02984	0.03209	0.03322	0.03209	0.03378	0.03266	0.03209	0.03266	0.03322	0.03322	0.03322	0.03153	0.03153	0.03266	0.03153	0.03491	0.03266	0.03322	0.03491	0.03322	0.03322	0.03322	0.03378	0.03378	0.03378	0.03378	0.03435	0.03266	0.03491	0.03435	0.03378	0.03378	0.03491	0.03547	0.03378	0.0366
	423	0.02534	0.02534	0.0259	0.02646	0.02872	0.0259	0.02534	0.02815	0.02872	0.02815	0.02872	0.03041	0.02984	0.03153	0.03322	0.03209	0.03322	0.03266	0.03209	0.03266	0.03322	0.03322	0.03322	0.03097	0.03153	0.03266	0.03153	0.03491	0.03209	0.03322	0.03491	0.03322	0.03322	0.03322	0.03378	0.03378	0.03322	0.03378	0.03435	0.03266	0.03491	0.03378	0.03378	0.03378	0.03491	0.03547	0.03378	0.0366
	424	0.02477	0.02477	0.0259	0.02646	0.02815	0.0259	0.02477	0.02815	0.02815	0.02815	0.02872	0.03041	0.02984	0.03153	0.03322	0.03153	0.03322	0.03266	0.03209	0.03266	0.03322	0.03322	0.03266	0.03097	0.03153	0.03266	0.03153	0.03491	0.03209	0.03322	0.03491	0.03322	0.03322	0.03322	0.03378	0.03378	0.03322	0.03378	0.03435	0.03266	0.03491	0.03378	0.03378	0.03322	0.03491	0.03547	0.03378	0.0366
	425	0.02477	0.02477	0.02534	0.0259	0.02815	0.02534	0.02477	0.02759	0.02815	0.02815	0.02872	0.03041	0.02984	0.03153	0.03322	0.03153	0.03322	0.03266	0.03209	0.03266	0.03322	0.03322	0.03266	0.03097	0.03153	0.03266	0.03153	0.03491	0.03209	0.03322	0.03491	0.03322	0.03322	0.03322	0.03378	0.03378	0.03378	0.03378	0.03435	0.03266	0.03491	0.03435	0.03378	0.03378	0.03491	0.03547	0.03378	0.0366
	426	0.02421	0.02477	0.02534	0.0259	0.02815	0.02534	0.02477	0.02759	0.02815	0.02815	0.02872	0.03041	0.02984	0.03153	0.03322	0.03209	0.03322	0.03266	0.03209	0.03266	0.03322	0.03322	0.03322	0.03097	0.03153	0.03266	0.03153	0.03491	0.03266	0.03322	0.03491	0.03378	0.03322	0.03378	0.03435	0.03378	0.03378	0.03435	0.03435	0.03266	0.03491	0.03435	0.03378	0.03378	0.03491	0.03547	0.03378	0.0366
	427	0.02421	0.02477	0.02534	0.0259	0.02815	0.02534	0.02477	0.02759	0.02815	0.02815	0.02872	0.03041	0.02984	0.03153	0.03322	0.03209	0.03322	0.03266	0.03209	0.03266	0.03378	0.03322	0.03322	0.03153	0.03153	0.03322	0.03153	0.03547	0.03266	0.03322	0.03547	0.03378	0.03378	0.03378	0.03435	0.03378	0.03378	0.03435	0.03435	0.03322	0.03547	0.03435	0.03378	0.03378	0.03491	0.03604	0.03435	0.0366
	428	0.02421	0.02421	0.02534	0.0259	0.02815	0.02534	0.02477	0.02759	0.02815	0.02815	0.02872	0.03041	0.02984	0.03153	0.03322	0.03209	0.03378	0.03322	0.03266	0.03266	0.03378	0.03378	0.03322	0.03153	0.03153	0.03322	0.03209	0.03547	0.03266	0.03378	0.03547	0.03378	0.03378	0.03378	0.03435	0.03435	0.03378	0.03435	0.03491	0.03322	0.03547	0.03491	0.03435	0.03435	0.03547	0.03604	0.03435	0.03716
	429	0.02421	0.02421	0.02534	0.0259	0.02815	0.0259	0.02477	0.02815	0.02815	0.02815	0.02872	0.03041	0.02984	0.03209	0.03322	0.03209	0.03378	0.03322	0.03266	0.03322	0.03378	0.03378	0.03322	0.03153	0.03209	0.03322	0.03209	0.03547	0.03322	0.03378	0.03547	0.03435	0.03378	0.03435	0.03491	0.03435	0.03435	0.03491	0.03491	0.03378	0.03547	0.03491	0.03435	0.03435	0.03547	0.0366	0.03491	0.03716
	430	0.02421	0.02421	0.02534	0.0259	0.02815	0.0259	0.02477	0.02815	0.02872	0.02872	0.02872	0.03041	0.03041	0.03209	0.03378	0.03209	0.03378	0.03322	0.03266	0.03322	0.03435	0.03435	0.03378	0.03209	0.03209	0.03378	0.03266	0.03604	0.03322	0.03435	0.03604	0.03435	0.03435	0.03435	0.03491	0.03491	0.03491	0.03491	0.03547	0.03378	0.03604	0.03547	0.03491	0.03491	0.03604	0.0366	0.03491	0.03773
	431	0.02365	0.02421	0.02534	0.0259	0.02815	0.0259	0.02534	0.02815	0.02872	0.02872	0.02928	0.03097	0.03041	0.03209	0.03378	0.03266	0.03435	0.03378	0.03322	0.03378	0.03435	0.03435	0.03378	0.03266	0.03266	0.03378	0.03266	0.0366	0.03378	0.03435	0.0366	0.03491	0.03491	0.03491	0.03547	0.03491	0.03491	0.03547	0.03604	0.03435	0.0366	0.03604	0.03491	0.03491	0.0366	0.03716	0.03547	0.03829
	432	0.02365	0.02421	0.02534	0.0259	0.02815	0.0259	0.02534	0.02815	0.02872	0.02872	0.02928	0.03097	0.03041	0.03266	0.03378	0.03266	0.03435	0.03378	0.03322	0.03378	0.03491	0.03491	0.03435	0.03266	0.03322	0.03435	0.03322	0.0366	0.03378	0.03491	0.0366	0.03547	0.03491	0.03547	0.03604	0.03547	0.03547	0.03604	0.03604	0.03491	0.03716	0.03604	0.03547	0.03547	0.0366	0.03773	0.03604	0.03829
	433	0.02365	0.02421	0.02534	0.0259	0.02815	0.0259	0.02534	0.02815	0.02872	0.02928	0.02928	0.03097	0.03097	0.03266	0.03435	0.03322	0.03491	0.03435	0.03378	0.03435	0.03491	0.03491	0.03491	0.03322	0.03322	0.03491	0.03322	0.03716	0.03435	0.03491	0.03716	0.03547	0.03547	0.03547	0.0366	0.03604	0.03604	0.0366	0.0366	0.03547	0.03716	0.0366	0.03604	0.03604	0.03716	0.03829	0.0366	0.03885
	434	0.02365	0.02421	0.02534	0.0259	0.02815	0.0259	0.02534	0.02872	0.02928	0.02928	0.02984	0.03153	0.03097	0.03322	0.03435	0.03322	0.03491	0.03491	0.03435	0.03491	0.03547	0.03547	0.03491	0.03378	0.03378	0.03547	0.03378	0.03773	0.03491	0.03547	0.03773	0.03604	0.03604	0.03604	0.0366	0.0366	0.0366	0.0366	0.03716	0.03547	0.03773	0.03716	0.0366	0.0366	0.03773	0.03885	0.03716	0.03941
	435	0.02365	0.02421	0.02534	0.0259	0.02815	0.02646	0.0259	0.02872	0.02928	0.02928	0.02984	0.03153	0.03153	0.03322	0.03491	0.03378	0.03547	0.03491	0.03435	0.03491	0.03604	0.03547	0.03547	0.03378	0.03435	0.03547	0.03435	0.03773	0.03491	0.03604	0.03773	0.0366	0.03604	0.0366	0.03716	0.0366	0.0366	0.03716	0.03773	0.03604	0.03829	0.03773	0.03716	0.03716	0.03829	0.03885	0.03716	0.03998
	436	0.02309	0.02421	0.02534	0.0259	0.02872	0.02646	0.0259	0.02872	0.02928	0.02984	0.02984	0.03209	0.03153	0.03378	0.03491	0.03378	0.03547	0.03491	0.03491	0.03547	0.03604	0.03604	0.03547	0.03435	0.03435	0.03604	0.03435	0.03829	0.03547	0.0366	0.03829	0.03716	0.0366	0.03716	0.03773	0.03716	0.03716	0.03773	0.03773	0.0366	0.03885	0.03773	0.03716	0.03716	0.03885	0.03941	0.03773	0.04054
	437	0.02309	0.02421	0.02534	0.0259	0.02872	0.02646	0.0259	0.02872	0.02984	0.02984	0.03041	0.03209	0.03153	0.03378	0.03547	0.03435	0.03604	0.03547	0.03491	0.03547	0.0366	0.0366	0.03604	0.03435	0.03491	0.03604	0.03491	0.03829	0.03604	0.0366	0.03885	0.03716	0.03716	0.03716	0.03773	0.03773	0.03773	0.03829	0.03829	0.03716	0.03941	0.03829	0.03773	0.03773	0.03885	0.03998	0.03829	0.04054
	438	0.02309	0.02421	0.02534	0.02646	0.02872	0.02646	0.0259	0.02928	0.02984	0.02984	0.03041	0.03209	0.03209	0.03378	0.03547	0.03435	0.03604	0.03547	0.03547	0.03604	0.0366	0.0366	0.0366	0.03491	0.03491	0.0366	0.03547	0.03885	0.03604	0.03716	0.03885	0.03773	0.03773	0.03773	0.03829	0.03829	0.03773	0.03829	0.03885	0.03716	0.03941	0.03885	0.03829	0.03829	0.03941	0.04054	0.03885	0.0411
	439	0.02309	0.02365	0.02534	0.02646	0.02872	0.02646	0.0259	0.02928	0.02984	0.02984	0.03041	0.03266	0.03209	0.03435	0.03547	0.03491	0.0366	0.03604	0.03547	0.03604	0.03716	0.03716	0.0366	0.03491	0.03547	0.03716	0.03547	0.03941	0.0366	0.03773	0.03941	0.03773	0.03773	0.03829	0.03885	0.03829	0.03829	0.03885	0.03885	0.03773	0.03998	0.03941	0.03885	0.03885	0.03998	0.04054	0.03885	0.04167
	440	0.02309	0.02365	0.02477	0.0259	0.02872	0.02646	0.0259	0.02928	0.02984	0.03041	0.03041	0.03266	0.03209	0.03435	0.03604	0.03491	0.0366	0.03604	0.03547	0.03604	0.03716	0.03716	0.03716	0.03547	0.03547	0.03716	0.03604	0.03941	0.03716	0.03773	0.03941	0.03829	0.03829	0.03829	0.03885	0.03885	0.03885	0.03885	0.03941	0.03829	0.03998	0.03941	0.03885	0.03885	0.03998	0.0411	0.03941	0.04167
	441	0.02252	0.02365	0.02477	0.02646	0.02872	0.02646	0.0259	0.02928	0.02984	0.03041	0.03097	0.03266	0.03266	0.03435	0.03604	0.03491	0.0366	0.0366	0.03604	0.0366	0.03716	0.03716	0.03716	0.03547	0.03604	0.03716	0.03604	0.03998	0.03716	0.03829	0.03998	0.03885	0.03829	0.03885	0.03941	0.03885	0.03885	0.03941	0.03998	0.03829	0.04054	0.03998	0.03941	0.03941	0.04054	0.04167	0.03998	0.04223
	442	0.02252	0.02365	0.02477	0.0259	0.02872	0.02646	0.0259	0.02928	0.03041	0.03041	0.03097	0.03266	0.03266	0.03491	0.03604	0.03547	0.03716	0.0366	0.03604	0.0366	0.03773	0.03773	0.03716	0.03604	0.03604	0.03773	0.0366	0.03998	0.03773	0.03829	0.03998	0.03885	0.03885	0.03885	0.03941	0.03941	0.03941	0.03998	0.03998	0.03885	0.0411	0.03998	0.03998	0.03941	0.0411	0.04167	0.03998	0.04279
	443	0.02252	0.02365	0.02477	0.0259	0.02872	0.02646	0.02646	0.02928	0.03041	0.03041	0.03097	0.03322	0.03266	0.03491	0.0366	0.03547	0.03716	0.0366	0.0366	0.0366	0.03773	0.03773	0.03773	0.03604	0.0366	0.03773	0.0366	0.04054	0.03773	0.03885	0.04054	0.03941	0.03885	0.03941	0.03998	0.03998	0.03941	0.03998	0.04054	0.03885	0.0411	0.04054	0.03998	0.03998	0.0411	0.04223	0.04054	0.04279
	444	0.02252	0.02365	0.02477	0.0259	0.02872	0.02646	0.02646	0.02984	0.03041	0.03041	0.03097	0.03322	0.03322	0.03491	0.0366	0.03547	0.03773	0.03716	0.0366	0.03716	0.03829	0.03829	0.03773	0.0366	0.0366	0.03829	0.03716	0.04054	0.03829	0.03885	0.0411	0.03941	0.03941	0.03941	0.04054	0.03998	0.03998	0.04054	0.04054	0.03941	0.04167	0.0411	0.04054	0.04054	0.04167	0.04223	0.04054	0.04336
	445	0.02252	0.02365	0.02477	0.02646	0.02872	0.02646	0.02646	0.02984	0.03041	0.03097	0.03153	0.03322	0.03322	0.03547	0.03716	0.03604	0.03773	0.03716	0.0366	0.03716	0.03829	0.03829	0.03829	0.0366	0.03716	0.03829	0.03773	0.0411	0.03829	0.03941	0.0411	0.03998	0.03941	0.03998	0.04054	0.04054	0.04054	0.04054	0.0411	0.03998	0.04223	0.0411	0.04054	0.04054	0.04167	0.04279	0.0411	0.04392
	446	0.02196	0.02365	0.02477	0.02646	0.02872	0.02703	0.02646	0.02984	0.03041	0.03097	0.03153	0.03322	0.03322	0.03547	0.03716	0.03604	0.03773	0.03773	0.03716	0.03773	0.03885	0.03885	0.03829	0.03716	0.03716	0.03885	0.03773	0.0411	0.03885	0.03941	0.04167	0.03998	0.03998	0.03998	0.0411	0.04054	0.04054	0.0411	0.04167	0.03998	0.04223	0.04167	0.0411	0.0411	0.04223	0.04336	0.04167	0.04392
	447	0.02196	0.02309	0.02477	0.02646	0.02872	0.02703	0.02646	0.02984	0.03097	0.03097	0.03153	0.03378	0.03378	0.03547	0.03716	0.03604	0.03829	0.03773	0.03716	0.03773	0.03885	0.03885	0.03885	0.03716	0.03773	0.03885	0.03773	0.04167	0.03885	0.03998	0.04167	0.04054	0.04054	0.04054	0.0411	0.0411	0.0411	0.0411	0.04167	0.04054	0.04279	0.04167	0.04167	0.04167	0.04279	0.04336	0.04167	0.04448
	448	0.02196	0.02365	0.02477	0.02646	0.02872	0.02703	0.02646	0.02984	0.03097	0.03097	0.03209	0.03378	0.03378	0.03604	0.03773	0.0366	0.03829	0.03773	0.03773	0.03829	0.03885	0.03941	0.03885	0.03773	0.03773	0.03941	0.03829	0.04167	0.03941	0.03998	0.04223	0.04054	0.04054	0.0411	0.04167	0.0411	0.0411	0.04167	0.04223	0.04054	0.04279	0.04223	0.04167	0.04167	0.04279	0.04392	0.04223	0.04505
	449	0.02196	0.02365	0.02477	0.02646	0.02928	0.02703	0.02703	0.03041	0.03097	0.03153	0.03209	0.03435	0.03378	0.03604	0.03773	0.0366	0.03885	0.03829	0.03773	0.03829	0.03941	0.03941	0.03941	0.03773	0.03829	0.03998	0.03885	0.04223	0.03941	0.04054	0.04279	0.0411	0.0411	0.0411	0.04223	0.04167	0.04167	0.04223	0.04223	0.0411	0.04336	0.04279	0.04223	0.04223	0.04336	0.04448	0.04279	0.04505
	450	0.02196	0.02365	0.02477	0.02646	0.02928	0.02703	0.02703	0.03041	0.03153	0.03153	0.03209	0.03435	0.03435	0.0366	0.03773	0.03716	0.03885	0.03829	0.03829	0.03885	0.03998	0.03998	0.03941	0.03829	0.03829	0.03998	0.03885	0.04223	0.03998	0.0411	0.04279	0.04167	0.0411	0.04167	0.04223	0.04223	0.04223	0.04279	0.04279	0.04167	0.04392	0.04336	0.04279	0.04279	0.04392	0.04505	0.04336	0.04561
	451	0.02196	0.02365	0.02534	0.02646	0.02928	0.02759	0.02703	0.03041	0.03153	0.03209	0.03266	0.03435	0.03435	0.0366	0.03829	0.03716	0.03941	0.03885	0.03829	0.03941	0.03998	0.04054	0.03998	0.03885	0.03885	0.04054	0.03941	0.04279	0.04054	0.0411	0.04336	0.04223	0.04167	0.04223	0.04279	0.04279	0.04279	0.04279	0.04336	0.04223	0.04448	0.04336	0.04279	0.04336	0.04448	0.04505	0.04336	0.04617
	452	0.02196	0.02365	0.02534	0.02703	0.02928	0.02759	0.02759	0.03097	0.03209	0.03209	0.03266	0.03491	0.03491	0.03716	0.03885	0.03773	0.03941	0.03941	0.03885	0.03941	0.04054	0.04054	0.04054	0.03885	0.03941	0.0411	0.03998	0.04336	0.0411	0.04167	0.04392	0.04223	0.04223	0.04279	0.04336	0.04279	0.04279	0.04336	0.04392	0.04279	0.04505	0.04392	0.04336	0.04336	0.04505	0.04561	0.04392	0.04673
	453	0.02196	0.02365	0.02534	0.02703	0.02984	0.02815	0.02759	0.03097	0.03209	0.03266	0.03322	0.03547	0.03491	0.03716	0.03885	0.03829	0.03998	0.03941	0.03941	0.03998	0.0411	0.0411	0.0411	0.03941	0.03998	0.04167	0.03998	0.04392	0.0411	0.04223	0.04392	0.04279	0.04279	0.04279	0.04392	0.04336	0.04336	0.04392	0.04448	0.04279	0.04505	0.04448	0.04392	0.04392	0.04505	0.04617	0.04448	0.0473
	454	0.02196	0.02365	0.02534	0.02703	0.02984	0.02815	0.02815	0.03153	0.03209	0.03266	0.03322	0.03547	0.03547	0.03773	0.03941	0.03829	0.04054	0.03998	0.03941	0.04054	0.0411	0.04167	0.0411	0.03998	0.03998	0.04167	0.04054	0.04448	0.04167	0.04279	0.04448	0.04336	0.04336	0.04336	0.04448	0.04392	0.04392	0.04448	0.04505	0.04336	0.04561	0.04505	0.04448	0.04448	0.04561	0.04673	0.04505	0.0473
	455	0.02196	0.02365	0.02534	0.02703	0.02984	0.02815	0.02815	0.03153	0.03266	0.03322	0.03378	0.03547	0.03547	0.03773	0.03941	0.03885	0.04054	0.04054	0.03998	0.04054	0.04167	0.04167	0.04167	0.03998	0.04054	0.04223	0.0411	0.04448	0.04223	0.04279	0.04505	0.04392	0.04336	0.04392	0.04448	0.04448	0.04448	0.04505	0.04505	0.04392	0.04617	0.04561	0.04505	0.04505	0.04617	0.0473	0.04561	0.04786
	456	0.02196	0.02365	0.02534	0.02703	0.02984	0.02815	0.02815	0.03153	0.03266	0.03322	0.03378	0.03604	0.03604	0.03829	0.03998	0.03885	0.0411	0.04054	0.03998	0.0411	0.04167	0.04223	0.04167	0.04054	0.0411	0.04279	0.0411	0.04505	0.04223	0.04336	0.04561	0.04448	0.04392	0.04448	0.04505	0.04448	0.04448	0.04505	0.04561	0.04448	0.04673	0.04617	0.04505	0.04561	0.04673	0.04786	0.04617	0.04842
	457	0.02196	0.02421	0.02534	0.02759	0.02984	0.02872	0.02872	0.03153	0.03266	0.03322	0.03435	0.03604	0.03604	0.03829	0.03998	0.03941	0.0411	0.0411	0.04054	0.0411	0.04223	0.04279	0.04223	0.0411	0.0411	0.04279	0.04167	0.04505	0.04279	0.04392	0.04561	0.04448	0.04448	0.04448	0.04561	0.04505	0.04505	0.04561	0.04617	0.04505	0.0473	0.04617	0.04561	0.04561	0.04673	0.04786	0.04617	0.04899
	458	0.02196	0.02421	0.02534	0.02759	0.03041	0.02872	0.02872	0.03209	0.03322	0.03378	0.03435	0.0366	0.0366	0.03885	0.03998	0.03941	0.0411	0.0411	0.04054	0.04167	0.04223	0.04279	0.04279	0.0411	0.04167	0.04336	0.04223	0.04561	0.04336	0.04392	0.04617	0.04505	0.04448	0.04505	0.04561	0.04561	0.04561	0.04617	0.04617	0.04505	0.0473	0.04673	0.04617	0.04617	0.0473	0.04842	0.04673	0.04899
	459	0.02196	0.02365	0.02534	0.02759	0.03041	0.02872	0.02872	0.03209	0.03322	0.03378	0.03435	0.0366	0.0366	0.03885	0.04054	0.03998	0.04167	0.0411	0.0411	0.04167	0.04279	0.04279	0.04279	0.04167	0.04167	0.04336	0.04223	0.04561	0.04336	0.04448	0.04617	0.04505	0.04505	0.04505	0.04617	0.04561	0.04561	0.04617	0.04673	0.04561	0.04786	0.04673	0.04617	0.04673	0.04786	0.04899	0.0473	0.04955
	460	0.02196	0.02365	0.02534	0.02759	0.03041	0.02872	0.02872	0.03209	0.03322	0.03378	0.03435	0.0366	0.0366	0.03885	0.04054	0.03998	0.04167	0.04167	0.0411	0.04223	0.04279	0.04336	0.04279	0.04167	0.04223	0.04392	0.04223	0.04617	0.04392	0.04448	0.04617	0.04561	0.04505	0.04561	0.04617	0.04617	0.04617	0.04617	0.04673	0.04561	0.04786	0.0473	0.04673	0.04673	0.04786	0.04899	0.0473	0.04955
	461	0.02196	0.02365	0.02534	0.02759	0.02984	0.02872	0.02872	0.03209	0.03322	0.03378	0.03435	0.0366	0.0366	0.03885	0.04054	0.03998	0.04167	0.04167	0.0411	0.04223	0.04279	0.04336	0.04279	0.04167	0.04223	0.04392	0.04279	0.04617	0.04392	0.04448	0.04673	0.04561	0.04505	0.04561	0.04617	0.04617	0.04617	0.04673	0.04673	0.04561	0.04786	0.0473	0.04673	0.04673	0.04786	0.04899	0.0473	0.04955
	462	0.0214	0.02365	0.02534	0.02759	0.03041	0.02872	0.02872	0.03209	0.03322	0.03378	0.03435	0.0366	0.0366	0.03885	0.04054	0.03998	0.04167	0.04167	0.0411	0.04223	0.04336	0.04336	0.04336	0.04223	0.04223	0.04392	0.04279	0.04617	0.04392	0.04505	0.04673	0.04561	0.04561	0.04561	0.04673	0.04617	0.04617	0.04673	0.0473	0.04617	0.04842	0.04786	0.04673	0.0473	0.04842	0.04955	0.04786	0.05011
	463	0.0214	0.02365	0.02534	0.02759	0.03041	0.02872	0.02872	0.03209	0.03378	0.03378	0.03491	0.0366	0.0366	0.03941	0.04054	0.03998	0.04223	0.04167	0.04167	0.04279	0.04336	0.04392	0.04336	0.04223	0.04279	0.04448	0.04279	0.04617	0.04448	0.04505	0.04673	0.04617	0.04561	0.04617	0.04673	0.04673	0.04673	0.04673	0.0473	0.04617	0.04842	0.04786	0.0473	0.0473	0.04842	0.04955	0.04786	0.05011
	464	0.0214	0.02365	0.02534	0.02759	0.03041	0.02872	0.02928	0.03209	0.03378	0.03435	0.03491	0.03716	0.03716	0.03941	0.0411	0.04054	0.04223	0.04223	0.04167	0.04279	0.04336	0.04392	0.04336	0.04223	0.04279	0.04448	0.04336	0.04673	0.04448	0.04505	0.0473	0.04617	0.04561	0.04617	0.04673	0.04673	0.04673	0.0473	0.04786	0.04673	0.04899	0.04786	0.0473	0.04786	0.04899	0.05011	0.04842	0.05068
	465	0.0214	0.02365	0.02534	0.02759	0.03041	0.02928	0.02928	0.03209	0.03378	0.03435	0.03491	0.03716	0.03716	0.03941	0.0411	0.04054	0.04223	0.04223	0.04167	0.04279	0.04392	0.04392	0.04392	0.04279	0.04279	0.04448	0.04336	0.04673	0.04448	0.04561	0.0473	0.04673	0.04617	0.04673	0.0473	0.04673	0.0473	0.0473	0.04786	0.04673	0.04899	0.04842	0.04786	0.04786	0.04899	0.05011	0.04842	0.05068
	466	0.0214	0.02421	0.02534	0.02759	0.03041	0.02928	0.02928	0.03266	0.03378	0.03435	0.03547	0.03716	0.03716	0.03998	0.0411	0.04054	0.04279	0.04223	0.04167	0.04336	0.04392	0.04448	0.04392	0.04279	0.04336	0.04505	0.04392	0.0473	0.04505	0.04561	0.04786	0.0473	0.04617	0.04673	0.0473	0.0473	0.0473	0.04786	0.04842	0.0473	0.04955	0.04899	0.04786	0.04842	0.04955	0.05068	0.04899	0.05068
	467	0.0214	0.02365	0.02534	0.02759	0.03041	0.02928	0.02928	0.03266	0.03378	0.03435	0.03547	0.03716	0.03716	0.03998	0.0411	0.0411	0.04279	0.04279	0.04223	0.04336	0.04392	0.04448	0.04392	0.04336	0.04336	0.04505	0.04392	0.0473	0.04505	0.04617	0.04786	0.0473	0.04617	0.04673	0.04786	0.0473	0.04786	0.04786	0.04842	0.0473	0.04955	0.04899	0.04842	0.04842	0.04955	0.05068	0.04899	0.05124
	468	0.0214	0.02421	0.02534	0.02759	0.03041	0.02928	0.02928	0.03266	0.03435	0.03491	0.03547	0.03773	0.03773	0.03998	0.0411	0.0411	0.04279	0.04279	0.04223	0.04392	0.04392	0.04505	0.04448	0.04336	0.04336	0.04561	0.04392	0.0473	0.04561	0.04617	0.04786	0.0473	0.04673	0.0473	0.04786	0.04786	0.04786	0.04786	0.04842	0.04786	0.05011	0.04899	0.04842	0.04842	0.04955	0.05068	0.04955	0.05124
	469	0.0214	0.02421	0.02534	0.02815	0.03041	0.02928	0.02984	0.03266	0.03435	0.03491	0.03547	0.03773	0.03773	0.03998	0.04167	0.0411	0.04279	0.04279	0.04223	0.04392	0.04448	0.04505	0.04448	0.04336	0.04392	0.04561	0.04448	0.04786	0.04561	0.04617	0.04842	0.04786	0.04673	0.0473	0.04842	0.04786	0.04786	0.04842	0.04899	0.04786	0.05011	0.04955	0.04842	0.04899	0.05011	0.05124	0.04955	0.0518
	470	0.0214	0.02421	0.0259	0.02815	0.03041	0.02984	0.02984	0.03266	0.03435	0.03491	0.03547	0.03773	0.03773	0.04054	0.04167	0.0411	0.04336	0.04336	0.04279	0.04392	0.04448	0.04505	0.04448	0.04392	0.04392	0.04617	0.04448	0.04786	0.04561	0.04673	0.04842	0.04786	0.0473	0.04786	0.04842	0.04786	0.04842	0.04842	0.04899	0.04842	0.05068	0.04955	0.04899	0.04899	0.05011	0.05124	0.05011	0.0518
	471	0.02196	0.02421	0.0259	0.02815	0.03097	0.02984	0.02984	0.03322	0.03491	0.03547	0.03604	0.03829	0.03829	0.04054	0.04167	0.04167	0.04336	0.04336	0.04279	0.04448	0.04505	0.04561	0.04505	0.04392	0.04448	0.04617	0.04505	0.04842	0.04617	0.04673	0.04899	0.04842	0.0473	0.04786	0.04899	0.04842	0.04842	0.04899	0.04955	0.04842	0.05068	0.05011	0.04899	0.04955	0.05068	0.0518	0.05068	0.05236
	472	0.02196	0.02421	0.0259	0.02815	0.03097	0.02984	0.03041	0.03322	0.03491	0.03547	0.03604	0.03829	0.03829	0.04054	0.04223	0.04167	0.04392	0.04336	0.04279	0.04448	0.04505	0.04561	0.04505	0.04448	0.04448	0.04673	0.04505	0.04842	0.04617	0.0473	0.04899	0.04842	0.04786	0.04842	0.04899	0.04842	0.04899	0.04899	0.04955	0.04899	0.05124	0.05011	0.04955	0.04955	0.05068	0.0518	0.05068	0.05236
	473	0.02196	0.02421	0.0259	0.02872	0.03097	0.02984	0.03041	0.03322	0.03491	0.03547	0.03604	0.03829	0.03829	0.0411	0.04223	0.04223	0.04392	0.04392	0.04336	0.04505	0.04561	0.04617	0.04561	0.04448	0.04505	0.04673	0.04505	0.04842	0.04673	0.0473	0.04955	0.04899	0.04786	0.04842	0.04899	0.04899	0.04899	0.04955	0.05011	0.04899	0.05124	0.05068	0.04955	0.05011	0.05124	0.05236	0.05068	0.05236
	474	0.02196	0.02477	0.02646	0.02872	0.03153	0.03041	0.03041	0.03378	0.03491	0.03604	0.0366	0.03885	0.03885	0.0411	0.04279	0.04223	0.04392	0.04392	0.04336	0.04505	0.04561	0.04617	0.04561	0.04505	0.04505	0.04673	0.04561	0.04899	0.04673	0.04786	0.04955	0.04899	0.04842	0.04899	0.04955	0.04899	0.04955	0.04955	0.05011	0.04955	0.0518	0.05068	0.05011	0.05011	0.05124	0.05236	0.05124	0.05293
	475	0.02196	0.02477	0.02646	0.02872	0.03153	0.03041	0.03097	0.03378	0.03547	0.03604	0.0366	0.03885	0.03885	0.04167	0.04279	0.04279	0.04448	0.04448	0.04392	0.04561	0.04617	0.04673	0.04617	0.04505	0.04561	0.0473	0.04561	0.04899	0.0473	0.04786	0.05011	0.04955	0.04842	0.04899	0.04955	0.04955	0.04955	0.05011	0.05068	0.04955	0.0518	0.05124	0.05011	0.05068	0.0518	0.05293	0.05124	0.05349
	476	0.02252	0.02477	0.02646	0.02928	0.03153	0.03041	0.03097	0.03378	0.03547	0.03604	0.03716	0.03941	0.03941	0.04167	0.04336	0.04279	0.04448	0.04448	0.04392	0.04561	0.04617	0.04673	0.04617	0.04505	0.04561	0.0473	0.04617	0.04955	0.0473	0.04842	0.05011	0.04955	0.04899	0.04955	0.05011	0.05011	0.05011	0.05011	0.05068	0.05011	0.05236	0.05124	0.05068	0.05068	0.0518	0.05349	0.0518	0.05349
	477	0.02252	0.02477	0.02703	0.02928	0.03209	0.03097	0.03097	0.03435	0.03604	0.0366	0.03716	0.03941	0.03941	0.04167	0.04336	0.04336	0.04505	0.04505	0.04448	0.04561	0.04617	0.04673	0.04673	0.04561	0.04561	0.04786	0.04617	0.04955	0.04786	0.04842	0.05068	0.04955	0.04899	0.04955	0.05011	0.05011	0.05011	0.05068	0.05124	0.05011	0.05236	0.0518	0.05068	0.05124	0.05236	0.05349	0.0518	0.05405
	478	0.02252	0.02534	0.02703	0.02928	0.03209	0.03097	0.03097	0.03435	0.03604	0.0366	0.03716	0.03941	0.03941	0.04223	0.04392	0.04336	0.04505	0.04505	0.04448	0.04561	0.04673	0.0473	0.04673	0.04561	0.04561	0.04786	0.04673	0.05011	0.04786	0.04842	0.05068	0.04955	0.04955	0.05011	0.05068	0.05011	0.05068	0.05068	0.05124	0.05011	0.05236	0.0518	0.05124	0.05124	0.05236	0.05349	0.05236	0.05405
	479	0.02252	0.02477	0.02703	0.02928	0.03209	0.03097	0.03097	0.03435	0.03604	0.0366	0.03716	0.03941	0.03998	0.04223	0.04392	0.04336	0.04505	0.04505	0.04448	0.04561	0.04673	0.0473	0.04673	0.04561	0.04617	0.04786	0.04673	0.05011	0.04786	0.04899	0.05068	0.04955	0.04955	0.05011	0.05068	0.05068	0.05068	0.05068	0.05124	0.05011	0.05293	0.0518	0.05124	0.05124	0.05236	0.05349	0.05236	0.05405
	480	0.02252	0.02477	0.02703	0.02928	0.03209	0.03097	0.03097	0.03435	0.03604	0.0366	0.03716	0.03941	0.03998	0.04223	0.04392	0.04336	0.04505	0.04505	0.04505	0.04561	0.04673	0.0473	0.04673	0.04561	0.04617	0.04786	0.04673	0.05011	0.04786	0.04899	0.05068	0.04955	0.04955	0.05011	0.05068	0.05068	0.05068	0.05068	0.05124	0.05011	0.05293	0.0518	0.05124	0.0518	0.05236	0.05349	0.05236	0.05462
	481	0.02252	0.02477	0.02703	0.02928	0.03209	0.03041	0.03097	0.03435	0.03604	0.0366	0.03716	0.03941	0.03941	0.04223	0.04392	0.04336	0.04505	0.04505	0.04448	0.04561	0.04673	0.04673	0.04673	0.04561	0.04561	0.04786	0.04673	0.05011	0.04786	0.04899	0.05068	0.04955	0.04955	0.05011	0.05068	0.05068	0.05068	0.05068	0.05124	0.05011	0.05236	0.0518	0.05124	0.05124	0.05236	0.05349	0.0518	0.05405
	482	0.02252	0.02477	0.02703	0.02872	0.03209	0.03041	0.03041	0.03435	0.03547	0.03604	0.03716	0.03941	0.03941	0.04223	0.04392	0.04336	0.04505	0.04505	0.04448	0.04561	0.04617	0.04673	0.04673	0.04561	0.04561	0.0473	0.04673	0.04955	0.04786	0.04842	0.05068	0.04955	0.04955	0.04955	0.05011	0.05011	0.05011	0.05068	0.05124	0.05011	0.05236	0.0518	0.05124	0.05124	0.05236	0.05349	0.0518	0.05405
	483	0.02196	0.02421	0.02646	0.02872	0.03153	0.03041	0.03041	0.03435	0.03547	0.03604	0.03716	0.03941	0.03941	0.04167	0.04336	0.04279	0.04448	0.04448	0.04448	0.04505	0.04617	0.04673	0.04673	0.04505	0.04561	0.0473	0.04617	0.04955	0.0473	0.04842	0.05011	0.04899	0.04899	0.04955	0.05011	0.05011	0.05011	0.05068	0.05124	0.05011	0.05236	0.05124	0.05124	0.05124	0.05236	0.05349	0.0518	0.05405
	484	0.02196	0.02421	0.02646	0.02872	0.03153	0.02984	0.03041	0.03378	0.03547	0.03604	0.0366	0.03885	0.03941	0.04167	0.04336	0.04279	0.04448	0.04448	0.04448	0.04505	0.04617	0.04617	0.04617	0.04505	0.04505	0.0473	0.04617	0.04955	0.0473	0.04842	0.05011	0.04899	0.04899	0.04955	0.05011	0.05011	0.05011	0.05068	0.05068	0.04955	0.0518	0.05124	0.05068	0.05124	0.0518	0.05293	0.05124	0.05405
	485	0.02196	0.02421	0.02646	0.02815	0.03153	0.02984	0.02984	0.03378	0.03491	0.03547	0.0366	0.03885	0.03885	0.04167	0.04336	0.04279	0.04448	0.04448	0.04392	0.04505	0.04561	0.04617	0.04617	0.04505	0.04505	0.04673	0.04617	0.04955	0.0473	0.04842	0.05011	0.04899	0.04899	0.04899	0.04955	0.04955	0.04955	0.05011	0.05068	0.04955	0.0518	0.05124	0.05068	0.05068	0.0518	0.05293	0.05124	0.05405
	486	0.0214	0.02365	0.02646	0.02815	0.03097	0.02984	0.02984	0.03378	0.03491	0.03547	0.0366	0.03885	0.03885	0.04167	0.04336	0.04279	0.04448	0.04392	0.04392	0.04448	0.04561	0.04617	0.04617	0.04448	0.04505	0.04673	0.04617	0.04899	0.0473	0.04786	0.05011	0.04842	0.04899	0.04899	0.04955	0.04955	0.04955	0.05011	0.05068	0.04955	0.0518	0.05124	0.05068	0.05068	0.0518	0.05293	0.05124	0.05349
	487	0.0214	0.02365	0.0259	0.02815	0.03097	0.02984	0.02984	0.03378	0.03491	0.03547	0.03604	0.03885	0.03885	0.0411	0.04279	0.04223	0.04392	0.04392	0.04392	0.04448	0.04561	0.04617	0.04617	0.04448	0.04505	0.04673	0.04617	0.04899	0.0473	0.04786	0.04955	0.04842	0.04842	0.04899	0.04955	0.04955	0.04955	0.05011	0.05068	0.04955	0.0518	0.05068	0.05068	0.05068	0.0518	0.05293	0.05124	0.05349
	488	0.0214	0.02365	0.0259	0.02815	0.03097	0.02928	0.02984	0.03322	0.03491	0.03547	0.03604	0.03829	0.03885	0.0411	0.04279	0.04223	0.04392	0.04392	0.04392	0.04448	0.04561	0.04561	0.04617	0.04448	0.04505	0.04673	0.04561	0.04899	0.04673	0.04786	0.04955	0.04842	0.04842	0.04899	0.04955	0.04955	0.04955	0.05011	0.05011	0.04955	0.05124	0.05068	0.05068	0.05068	0.0518	0.05236	0.05124	0.05349
	489	0.0214	0.02365	0.0259	0.02759	0.03097	0.02928	0.02984	0.03322	0.03491	0.03547	0.03604	0.03829	0.03885	0.0411	0.04279	0.04223	0.04392	0.04392	0.04392	0.04448	0.04561	0.04561	0.04561	0.04448	0.04448	0.04673	0.04561	0.04899	0.04673	0.04786	0.04955	0.04842	0.04842	0.04899	0.04955	0.04955	0.04955	0.05011	0.05011	0.04899	0.05124	0.05068	0.05068	0.05068	0.0518	0.05236	0.05068	0.05349
	490	0.02083	0.02309	0.0259	0.02759	0.03041	0.02928	0.02928	0.03322	0.03435	0.03491	0.03604	0.03829	0.03829	0.0411	0.04279	0.04223	0.04392	0.04392	0.04392	0.04448	0.04561	0.04561	0.04561	0.04448	0.04448	0.04673	0.04561	0.04899	0.04673	0.04786	0.04955	0.04842	0.04842	0.04899	0.04955	0.04955	0.04955	0.04955	0.05011	0.04899	0.05124	0.05068	0.05011	0.05068	0.05124	0.05236	0.05068	0.05349
	491	0.02083	0.02309	0.02534	0.02759	0.03041	0.02928	0.02928	0.03322	0.03435	0.03491	0.03604	0.03829	0.03829	0.0411	0.04279	0.04223	0.04392	0.04392	0.04336	0.04448	0.04561	0.04561	0.04561	0.04448	0.04448	0.04673	0.04561	0.04899	0.04673	0.04786	0.04955	0.04842	0.04842	0.04899	0.04955	0.04955	0.04955	0.04955	0.05011	0.04899	0.05124	0.05068	0.05011	0.05068	0.05124	0.05236	0.05068	0.05349
	492	0.02083	0.02365	0.0259	0.02759	0.03097	0.02928	0.02984	0.03322	0.03435	0.03547	0.03604	0.03829	0.03829	0.0411	0.04279	0.04223	0.04392	0.04392	0.04392	0.04448	0.04561	0.04561	0.04561	0.04448	0.04505	0.04673	0.04561	0.04899	0.04673	0.04786	0.04955	0.04842	0.04842	0.04899	0.04955	0.04955	0.04955	0.05011	0.05011	0.04955	0.05124	0.05068	0.05011	0.05068	0.0518	0.05236	0.05124	0.05349
	493	0.02083	0.02365	0.0259	0.02759	0.03097	0.02928	0.02984	0.03322	0.03491	0.03547	0.03604	0.03829	0.03829	0.0411	0.04279	0.04223	0.04392	0.04392	0.04392	0.04448	0.04561	0.04617	0.04561	0.04448	0.04505	0.04673	0.04561	0.04899	0.04673	0.04786	0.04955	0.04842	0.04842	0.04899	0.04955	0.04955	0.04955	0.05011	0.05068	0.04955	0.0518	0.05068	0.05011	0.05068	0.0518	0.05293	0.05124	0.05349
	494	0.02083	0.02309	0.02534	0.02759	0.03041	0.02928	0.02984	0.03322	0.03435	0.03547	0.03604	0.03829	0.03829	0.0411	0.04279	0.04223	0.04392	0.04392	0.04336	0.04448	0.04561	0.04617	0.04561	0.04448	0.04505	0.04673	0.04561	0.04899	0.04673	0.04786	0.04955	0.04842	0.04842	0.04899	0.04955	0.04955	0.04955	0.05011	0.05011	0.04955	0.0518	0.05068	0.05011	0.05068	0.0518	0.05293	0.05124	0.05349
	495	0.02083	0.02309	0.02534	0.02759	0.03041	0.02928	0.02984	0.03322	0.03435	0.03547	0.03604	0.03829	0.03829	0.0411	0.04279	0.04223	0.04392	0.04392	0.04336	0.04448	0.04561	0.04617	0.04561	0.04448	0.04505	0.04673	0.04561	0.04899	0.04673	0.04786	0.04955	0.04899	0.04842	0.04899	0.04955	0.04955	0.04955	0.05011	0.05068	0.04955	0.0518	0.05068	0.05011	0.05068	0.0518	0.05293	0.05124	0.05349
	496	0.0214	0.02365	0.0259	0.02815	0.03097	0.02984	0.02984	0.03322	0.03491	0.03547	0.0366	0.03885	0.03885	0.0411	0.04279	0.04223	0.04448	0.04448	0.04392	0.04505	0.04561	0.04617	0.04617	0.04505	0.04561	0.0473	0.04617	0.04955	0.0473	0.04842	0.05011	0.04899	0.04899	0.04955	0.05011	0.05011	0.05011	0.05011	0.05068	0.04955	0.0518	0.05124	0.05068	0.05068	0.0518	0.05293	0.0518	0.05405
	497	0.0214	0.02365	0.0259	0.02815	0.03097	0.02984	0.03041	0.03378	0.03491	0.03604	0.0366	0.03885	0.03885	0.04167	0.04279	0.04279	0.04448	0.04448	0.04392	0.04561	0.04617	0.04673	0.04617	0.04505	0.04561	0.0473	0.04617	0.04955	0.0473	0.04842	0.05011	0.04955	0.04899	0.04955	0.05011	0.05011	0.05011	0.05068	0.05124	0.05011	0.05236	0.0518	0.05068	0.05124	0.05236	0.05349	0.0518	0.05405
	498	0.0214	0.02365	0.0259	0.02815	0.03097	0.02984	0.03041	0.03378	0.03491	0.03604	0.0366	0.03885	0.03885	0.04167	0.04336	0.04279	0.04448	0.04448	0.04448	0.04561	0.04617	0.04673	0.04673	0.04561	0.04561	0.0473	0.04617	0.04955	0.04786	0.04842	0.05068	0.04955	0.04899	0.04955	0.05011	0.05011	0.05068	0.05068	0.05124	0.05011	0.05236	0.0518	0.05124	0.05124	0.05236	0.05349	0.05236	0.05405
	499	0.0214	0.02421	0.0259	0.02815	0.03097	0.03041	0.03041	0.03378	0.03547	0.03604	0.0366	0.03885	0.03941	0.04167	0.04336	0.04279	0.04505	0.04505	0.04448	0.04561	0.04617	0.0473	0.04673	0.04561	0.04617	0.04786	0.04673	0.05011	0.04786	0.04899	0.05068	0.05011	0.04955	0.05011	0.05068	0.05068	0.05068	0.05124	0.05124	0.05068	0.05293	0.05236	0.05124	0.0518	0.05293	0.05405	0.05236	0.05462
	500	0.0214	0.02421	0.0259	0.02872	0.03153	0.03041	0.03041	0.03378	0.03547	0.03604	0.03716	0.03941	0.03941	0.04167	0.04336	0.04336	0.04505	0.04505	0.04448	0.04617	0.04673	0.0473	0.04673	0.04561	0.04617	0.04786	0.04673	0.05011	0.04842	0.04899	0.05068	0.05011	0.04955	0.05011	0.05068	0.05068	0.05068	0.05124	0.0518	0.05068	0.05293	0.05236	0.0518	0.0518	0.05293	0.05405	0.05293	0.05462
	501	0.0214	0.02421	0.0259	0.02872	0.03153	0.03041	0.03097	0.03378	0.03604	0.0366	0.03716	0.03941	0.03941	0.04223	0.04392	0.04336	0.04505	0.04505	0.04505	0.04617	0.04673	0.04786	0.0473	0.04617	0.04673	0.04842	0.0473	0.05068	0.04842	0.04955	0.05124	0.05068	0.05011	0.05068	0.05124	0.05124	0.05124	0.0518	0.0518	0.05124	0.05349	0.05293	0.0518	0.05236	0.05349	0.05462	0.05293	0.05518
	502	0.0214	0.02421	0.02646	0.02872	0.03153	0.03041	0.03097	0.03435	0.03604	0.0366	0.03773	0.03998	0.03998	0.04223	0.04392	0.04392	0.04561	0.04561	0.04505	0.04673	0.0473	0.04786	0.0473	0.04673	0.04673	0.04899	0.0473	0.05068	0.04899	0.04955	0.05124	0.05068	0.05011	0.05068	0.05124	0.05124	0.0518	0.0518	0.05236	0.05124	0.05405	0.05293	0.05236	0.05236	0.05349	0.05462	0.05349	0.05518
	503	0.0214	0.02421	0.02646	0.02872	0.03153	0.03097	0.03097	0.03435	0.03604	0.0366	0.03773	0.03998	0.03998	0.04279	0.04392	0.04392	0.04561	0.04561	0.04505	0.04673	0.0473	0.04786	0.04786	0.04673	0.0473	0.04899	0.04786	0.05068	0.04899	0.05011	0.0518	0.05124	0.05068	0.05124	0.0518	0.0518	0.0518	0.05236	0.05293	0.0518	0.05405	0.05349	0.05236	0.05293	0.05405	0.05518	0.05405	0.05574
	504	0.0214	0.02421	0.02646	0.02928	0.03209	0.03097	0.03153	0.03435	0.03604	0.03716	0.03773	0.03998	0.03998	0.04279	0.04448	0.04392	0.04617	0.04617	0.04561	0.0473	0.04786	0.04842	0.04786	0.0473	0.0473	0.04955	0.04786	0.05124	0.04955	0.05011	0.0518	0.0518	0.05068	0.05124	0.0518	0.0518	0.05236	0.05236	0.05293	0.05236	0.05462	0.05349	0.05293	0.05349	0.05405	0.05574	0.05405	0.05574
	505	0.0214	0.02477	0.02646	0.02928	0.03209	0.03097	0.03153	0.03491	0.0366	0.03716	0.03773	0.04054	0.04054	0.04279	0.04448	0.04448	0.04617	0.04617	0.04561	0.0473	0.04786	0.04842	0.04842	0.0473	0.04786	0.04955	0.04842	0.05124	0.04955	0.05068	0.05236	0.0518	0.05124	0.0518	0.05236	0.05236	0.05236	0.05293	0.05349	0.05236	0.05462	0.05405	0.05293	0.05349	0.05462	0.05574	0.05462	0.05631
	506	0.0214	0.02477	0.02646	0.02928	0.03209	0.03097	0.03153	0.03491	0.0366	0.03716	0.03829	0.04054	0.04054	0.04336	0.04448	0.04448	0.04617	0.04617	0.04617	0.04786	0.04786	0.04899	0.04842	0.0473	0.04786	0.04955	0.04842	0.0518	0.05011	0.05068	0.05236	0.05236	0.05124	0.0518	0.05236	0.05236	0.05293	0.05293	0.05349	0.05293	0.05518	0.05405	0.05349	0.05405	0.05462	0.05631	0.05462	0.05631
	507	0.0214	0.02477	0.02646	0.02928	0.03209	0.03097	0.03153	0.03491	0.0366	0.03773	0.03829	0.04054	0.04054	0.04336	0.04505	0.04448	0.04673	0.04673	0.04617	0.04786	0.04842	0.04899	0.04899	0.04786	0.04786	0.05011	0.04899	0.0518	0.05011	0.05124	0.05293	0.05236	0.0518	0.05236	0.05293	0.05293	0.05293	0.05349	0.05405	0.05293	0.05518	0.05462	0.05349	0.05405	0.05518	0.05631	0.05518	0.05687
	508	0.0214	0.02477	0.02646	0.02928	0.03209	0.03153	0.03209	0.03491	0.03716	0.03773	0.03829	0.0411	0.0411	0.04392	0.04505	0.04505	0.04673	0.04673	0.04617	0.04786	0.04842	0.04955	0.04899	0.04786	0.04842	0.05011	0.04899	0.05236	0.05068	0.05124	0.05293	0.05293	0.0518	0.05293	0.05349	0.05293	0.05349	0.05349	0.05405	0.05349	0.05574	0.05518	0.05405	0.05462	0.05574	0.05687	0.05518	0.05687
	509	0.02196	0.02477	0.02703	0.02984	0.03266	0.03153	0.03209	0.03547	0.03716	0.03773	0.03885	0.0411	0.0411	0.04392	0.04561	0.04505	0.0473	0.0473	0.04673	0.04842	0.04899	0.04955	0.04955	0.04842	0.04899	0.05068	0.04955	0.05236	0.05124	0.0518	0.05349	0.05293	0.05236	0.05293	0.05349	0.05349	0.05405	0.05405	0.05462	0.05405	0.05631	0.05518	0.05462	0.05518	0.05574	0.05743	0.05574	0.05743
	510	0.02196	0.02477	0.02703	0.02984	0.03266	0.03153	0.03209	0.03547	0.03716	0.03829	0.03885	0.0411	0.04167	0.04448	0.04561	0.04561	0.0473	0.0473	0.0473	0.04899	0.04899	0.05011	0.04955	0.04899	0.04899	0.05124	0.05011	0.05293	0.05124	0.0518	0.05405	0.05349	0.05293	0.05349	0.05405	0.05405	0.05405	0.05462	0.05518	0.05405	0.05687	0.05574	0.05518	0.05518	0.05631	0.05743	0.05631	0.058
	511	0.02196	0.02477	0.02703	0.02984	0.03266	0.03209	0.03266	0.03547	0.03773	0.03829	0.03941	0.04167	0.04167	0.04448	0.04617	0.04561	0.04786	0.04786	0.0473	0.04899	0.04955	0.05011	0.05011	0.04899	0.04955	0.05124	0.05011	0.05349	0.0518	0.05236	0.05405	0.05405	0.05293	0.05405	0.05462	0.05405	0.05462	0.05462	0.05518	0.05462	0.05687	0.05631	0.05518	0.05574	0.05687	0.058	0.05687	0.05856
	512	0.02196	0.02477	0.02703	0.02984	0.03266	0.03209	0.03266	0.03604	0.03773	0.03885	0.03941	0.04167	0.04223	0.04505	0.04617	0.04617	0.04786	0.04786	0.04786	0.04955	0.05011	0.05068	0.05068	0.04955	0.04955	0.0518	0.05068	0.05349	0.0518	0.05293	0.05462	0.05405	0.05349	0.05405	0.05462	0.05462	0.05518	0.05518	0.05574	0.05518	0.05743	0.05687	0.05574	0.05631	0.05743	0.05856	0.05687	0.05912
	513	0.02196	0.02477	0.02703	0.02984	0.03322	0.03209	0.03266	0.03604	0.03829	0.03885	0.03998	0.04223	0.04223	0.04505	0.04673	0.04673	0.04842	0.04842	0.04842	0.04955	0.05011	0.05124	0.05068	0.05011	0.05011	0.05236	0.05124	0.05405	0.05236	0.05349	0.05518	0.05462	0.05405	0.05462	0.05518	0.05518	0.05574	0.05574	0.05631	0.05574	0.058	0.05743	0.05631	0.05687	0.058	0.05912	0.05743	0.05968
	514	0.02196	0.02477	0.02759	0.03041	0.03322	0.03266	0.03322	0.0366	0.03829	0.03941	0.03998	0.04279	0.04279	0.04561	0.0473	0.04673	0.04899	0.04899	0.04842	0.05011	0.05068	0.0518	0.05124	0.05068	0.05068	0.05293	0.0518	0.05462	0.05293	0.05405	0.05574	0.05518	0.05462	0.05518	0.05574	0.05574	0.05631	0.05631	0.05687	0.05631	0.05856	0.058	0.05687	0.05743	0.05856	0.05968	0.058	0.06025
	515	0.02196	0.02534	0.02759	0.03041	0.03322	0.03266	0.03322	0.0366	0.03885	0.03941	0.04054	0.04279	0.04336	0.04617	0.0473	0.0473	0.04955	0.04955	0.04899	0.05068	0.05124	0.05236	0.0518	0.05068	0.05124	0.05349	0.0518	0.05518	0.05349	0.05462	0.05631	0.05574	0.05518	0.05574	0.05631	0.05631	0.05687	0.05687	0.05743	0.05687	0.05912	0.05856	0.05743	0.058	0.05912	0.06025	0.05912	0.06081
	516	0.02196	0.02534	0.02759	0.03041	0.03378	0.03322	0.03378	0.03716	0.03885	0.03998	0.0411	0.04336	0.04336	0.04617	0.04786	0.04786	0.05011	0.05011	0.04955	0.05124	0.0518	0.05293	0.05236	0.05124	0.0518	0.05405	0.05293	0.05574	0.05405	0.05518	0.05687	0.05631	0.05574	0.05631	0.05743	0.05687	0.05743	0.05743	0.058	0.05743	0.05968	0.05912	0.058	0.05856	0.05968	0.06081	0.05968	0.06137
	517	0.02196	0.02534	0.02815	0.03097	0.03378	0.03322	0.03378	0.03773	0.03941	0.04054	0.04167	0.04392	0.04392	0.04673	0.04842	0.04842	0.05068	0.05068	0.05011	0.0518	0.05236	0.05349	0.05293	0.05236	0.05236	0.05462	0.05349	0.05687	0.05518	0.05574	0.05743	0.05743	0.05631	0.05743	0.058	0.058	0.058	0.05856	0.05912	0.058	0.06081	0.05968	0.05912	0.05968	0.06025	0.06194	0.06025	0.0625
	518	0.02196	0.02534	0.02815	0.03097	0.03435	0.03378	0.03435	0.03773	0.03998	0.0411	0.04223	0.04448	0.04448	0.0473	0.04899	0.04899	0.05124	0.05124	0.05068	0.05236	0.05349	0.05405	0.05405	0.05293	0.05349	0.05518	0.05405	0.05743	0.05574	0.05631	0.05856	0.058	0.05743	0.058	0.05856	0.05856	0.05912	0.05912	0.05968	0.05912	0.06137	0.06081	0.06025	0.06025	0.06137	0.0625	0.06137	0.06306
	519	0.02196	0.0259	0.02815	0.03153	0.03491	0.03378	0.03491	0.03829	0.04054	0.04167	0.04279	0.04505	0.04561	0.04842	0.05011	0.04955	0.0518	0.0518	0.0518	0.05349	0.05405	0.05462	0.05462	0.05349	0.05405	0.05631	0.05518	0.05856	0.05631	0.05743	0.05912	0.05912	0.05856	0.05912	0.05968	0.05968	0.05968	0.06025	0.06081	0.06025	0.0625	0.06194	0.06081	0.06137	0.0625	0.06363	0.0625	0.06419
	520	0.02252	0.0259	0.02872	0.03153	0.03491	0.03435	0.03547	0.03885	0.0411	0.04223	0.04336	0.04561	0.04617	0.04899	0.05068	0.05068	0.05293	0.05293	0.05293	0.05405	0.05518	0.05574	0.05574	0.05462	0.05518	0.05743	0.05631	0.05968	0.05743	0.05856	0.06025	0.06025	0.05968	0.06025	0.06081	0.06081	0.06081	0.06137	0.06194	0.06137	0.06363	0.06306	0.06194	0.0625	0.06363	0.06475	0.06363	0.06532
	521	0.02252	0.02646	0.02928	0.03209	0.03547	0.03491	0.03604	0.03998	0.04167	0.04279	0.04392	0.04673	0.04673	0.04955	0.0518	0.0518	0.05349	0.05405	0.05349	0.05518	0.05574	0.05687	0.05687	0.05574	0.05631	0.058	0.05687	0.06081	0.05856	0.05968	0.06137	0.06081	0.06081	0.06137	0.06194	0.06194	0.0625	0.0625	0.06306	0.0625	0.06475	0.06419	0.06363	0.06363	0.06475	0.06588	0.06475	0.06644
	522	0.02252	0.02646	0.02928	0.03266	0.03604	0.03547	0.0366	0.04054	0.04223	0.04336	0.04448	0.0473	0.04786	0.05068	0.05236	0.05236	0.05462	0.05462	0.05462	0.05631	0.05687	0.058	0.05743	0.05687	0.05687	0.05912	0.058	0.06137	0.05968	0.06081	0.0625	0.06194	0.06194	0.0625	0.06306	0.06306	0.06363	0.06363	0.06419	0.06363	0.06588	0.06532	0.06475	0.06475	0.06588	0.06757	0.06588	0.06813
	523	0.02252	0.02646	0.02984	0.03266	0.0366	0.03604	0.03716	0.0411	0.04279	0.04392	0.04561	0.04786	0.04842	0.05124	0.05349	0.05349	0.05518	0.05574	0.05574	0.05687	0.058	0.05856	0.05856	0.058	0.058	0.06025	0.05912	0.0625	0.06081	0.06194	0.06363	0.06306	0.06306	0.06363	0.06419	0.06419	0.06475	0.06532	0.06588	0.06475	0.067	0.06644	0.06588	0.06644	0.06757	0.06869	0.067	0.06926
	524	0.02252	0.02646	0.02984	0.03322	0.03716	0.0366	0.03773	0.04167	0.04336	0.04505	0.04617	0.04899	0.04955	0.05236	0.05405	0.05405	0.05631	0.05631	0.05631	0.058	0.05912	0.05968	0.05968	0.05856	0.05912	0.06137	0.06025	0.06419	0.06194	0.06306	0.06532	0.06419	0.06419	0.06475	0.06532	0.06588	0.06588	0.06644	0.067	0.06588	0.06813	0.06757	0.067	0.06757	0.06869	0.06982	0.06869	0.07038
	525	0.02252	0.02703	0.03041	0.03322	0.03716	0.0366	0.03773	0.04223	0.04392	0.04561	0.04673	0.04955	0.05011	0.05293	0.05518	0.05518	0.05743	0.05743	0.05743	0.05856	0.05968	0.06081	0.06081	0.05968	0.06025	0.0625	0.06137	0.06475	0.06306	0.06419	0.06588	0.06532	0.06532	0.06588	0.06644	0.067	0.067	0.06757	0.06813	0.067	0.06926	0.06869	0.06869	0.06869	0.06982	0.07095	0.06982	0.07207
	526	0.02252	0.02703	0.03041	0.03378	0.03773	0.03716	0.03829	0.04279	0.04448	0.04617	0.0473	0.05011	0.05068	0.05405	0.05574	0.05574	0.058	0.058	0.05856	0.05968	0.06081	0.06137	0.06194	0.06081	0.06137	0.06306	0.0625	0.06588	0.06419	0.06532	0.067	0.06644	0.06644	0.067	0.06757	0.06813	0.06813	0.06869	0.06926	0.06813	0.07038	0.06982	0.06982	0.06982	0.07095	0.07207	0.07095	0.0732
	527	0.02252	0.02703	0.03041	0.03378	0.03773	0.03773	0.03885	0.04336	0.04505	0.04673	0.04786	0.05068	0.0518	0.05462	0.05687	0.05687	0.05856	0.05912	0.05912	0.06025	0.06194	0.0625	0.0625	0.06137	0.06194	0.06419	0.06363	0.067	0.06532	0.06644	0.06813	0.06757	0.06757	0.06813	0.06869	0.06926	0.06926	0.06982	0.07038	0.06926	0.07151	0.07095	0.07095	0.07095	0.07207	0.0732	0.07207	0.07432
	528	0.02252	0.02703	0.03097	0.03435	0.03829	0.03773	0.03941	0.04336	0.04561	0.0473	0.04842	0.05124	0.05236	0.05518	0.05743	0.05743	0.05968	0.05968	0.06025	0.06137	0.0625	0.06363	0.06363	0.0625	0.06306	0.06532	0.06475	0.06813	0.06644	0.06757	0.06926	0.06869	0.06869	0.06926	0.06982	0.07038	0.07038	0.07095	0.07151	0.07038	0.07264	0.07207	0.07207	0.07207	0.0732	0.07432	0.0732	0.07545
	529	0.02252	0.02703	0.03097	0.03435	0.03829	0.03829	0.03941	0.04392	0.04617	0.04786	0.04899	0.05236	0.05293	0.05574	0.058	0.058	0.06025	0.06081	0.06081	0.06194	0.06363	0.06419	0.06475	0.06363	0.06419	0.06644	0.06532	0.06869	0.067	0.06813	0.07038	0.06926	0.06982	0.07038	0.07095	0.07095	0.07151	0.07207	0.07264	0.07151	0.07376	0.0732	0.0732	0.0732	0.07432	0.07545	0.07432	0.07658
	530	0.02252	0.02703	0.03097	0.03435	0.03885	0.03885	0.03998	0.04448	0.04673	0.04842	0.04955	0.05293	0.05349	0.05687	0.05912	0.05912	0.06137	0.06137	0.06194	0.06306	0.06419	0.06532	0.06532	0.06419	0.06475	0.067	0.06644	0.06982	0.06813	0.06926	0.07151	0.07038	0.07038	0.07151	0.07207	0.07207	0.07264	0.0732	0.07376	0.07264	0.07489	0.07432	0.07432	0.07432	0.07545	0.07714	0.07545	0.0777
	531	0.02252	0.02703	0.03153	0.03491	0.03941	0.03885	0.04054	0.04505	0.0473	0.04899	0.05068	0.05349	0.05462	0.05743	0.05968	0.05968	0.06194	0.0625	0.06306	0.06419	0.06532	0.06644	0.06644	0.06532	0.06588	0.06813	0.06757	0.07095	0.06926	0.07038	0.07264	0.07151	0.07207	0.07264	0.0732	0.07376	0.07376	0.07432	0.07489	0.07432	0.07658	0.07601	0.07545	0.07601	0.07714	0.07827	0.07714	0.07939
	532	0.02252	0.02759	0.03153	0.03547	0.03941	0.03941	0.0411	0.04561	0.04842	0.04955	0.05124	0.05462	0.05518	0.05856	0.06081	0.06081	0.06306	0.06363	0.06419	0.06532	0.06644	0.06757	0.06757	0.067	0.06757	0.06982	0.06926	0.07264	0.07095	0.07207	0.07376	0.0732	0.0732	0.07432	0.07489	0.07489	0.07545	0.07601	0.07658	0.07545	0.07827	0.0777	0.07714	0.0777	0.07883	0.07995	0.07827	0.08108
	533	0.02252	0.02759	0.03209	0.03547	0.03998	0.04054	0.04167	0.04673	0.04899	0.05068	0.05236	0.05518	0.05631	0.05968	0.06194	0.06194	0.06419	0.06475	0.06532	0.06644	0.06757	0.06869	0.06926	0.06813	0.06869	0.07095	0.07038	0.07376	0.07207	0.0732	0.07545	0.07489	0.07489	0.07545	0.07658	0.07658	0.07658	0.07714	0.07827	0.07714	0.07939	0.07883	0.07883	0.07939	0.08052	0.08164	0.07995	0.08277
	534	0.02252	0.02759	0.03266	0.03604	0.04054	0.0411	0.04279	0.0473	0.05011	0.0518	0.05349	0.05631	0.05743	0.06081	0.06306	0.06306	0.06588	0.06644	0.06644	0.06813	0.06926	0.07038	0.07038	0.06982	0.07038	0.07264	0.07207	0.07545	0.07376	0.07489	0.07714	0.07658	0.07658	0.07714	0.07827	0.07827	0.07883	0.07939	0.07995	0.07883	0.08164	0.08108	0.08052	0.08108	0.08221	0.08333	0.08221	0.08446
	535	0.02252	0.02815	0.03266	0.0366	0.04167	0.04167	0.04336	0.04842	0.05124	0.05293	0.05462	0.058	0.05912	0.0625	0.06475	0.06475	0.067	0.06757	0.06813	0.06982	0.07095	0.07207	0.07264	0.07151	0.07207	0.07432	0.07376	0.07714	0.07601	0.07714	0.07883	0.07827	0.07827	0.07939	0.07995	0.08052	0.08052	0.08108	0.08164	0.08108	0.08333	0.08277	0.08277	0.08333	0.08446	0.08559	0.0839	0.08671
	536	0.02309	0.02872	0.03322	0.03773	0.04223	0.04279	0.04448	0.04955	0.05236	0.05405	0.05631	0.05912	0.06025	0.06419	0.06644	0.06644	0.06926	0.06982	0.07038	0.07151	0.0732	0.07376	0.07432	0.07376	0.07432	0.07658	0.07601	0.07939	0.07827	0.07939	0.08164	0.08052	0.08108	0.08164	0.08221	0.08277	0.08333	0.0839	0.08446	0.0839	0.08615	0.08559	0.08502	0.08559	0.08671	0.0884	0.08671	0.08953
	537	0.02309	0.02872	0.03378	0.03829	0.04336	0.04392	0.04561	0.05068	0.05349	0.05574	0.05743	0.06081	0.06194	0.06532	0.06813	0.06813	0.07095	0.07151	0.07207	0.07376	0.07489	0.07601	0.07658	0.07601	0.07658	0.07883	0.07827	0.08164	0.08052	0.08164	0.0839	0.08277	0.08333	0.0839	0.08502	0.08502	0.08559	0.08615	0.08671	0.08615	0.0884	0.08784	0.08784	0.0884	0.08953	0.09065	0.08953	0.09178
	538	0.02309	0.02928	0.03435	0.03885	0.04392	0.04505	0.04673	0.05236	0.05518	0.05687	0.05912	0.0625	0.06363	0.067	0.06982	0.07038	0.07264	0.0732	0.07376	0.07545	0.07714	0.07827	0.07883	0.0777	0.07883	0.08108	0.08052	0.0839	0.08277	0.0839	0.08615	0.08559	0.08559	0.08671	0.08727	0.08784	0.08784	0.0884	0.08953	0.0884	0.09122	0.09065	0.09009	0.09065	0.09178	0.09347	0.09178	0.09459
	539	0.02309	0.02984	0.03491	0.03998	0.04505	0.04561	0.04786	0.05349	0.05631	0.05856	0.06081	0.06419	0.06532	0.06926	0.07151	0.07207	0.07489	0.07545	0.07601	0.0777	0.07939	0.08052	0.08108	0.07995	0.08108	0.08333	0.08277	0.08671	0.08502	0.08615	0.0884	0.08784	0.0884	0.08896	0.09009	0.09009	0.09065	0.09122	0.09234	0.09122	0.09403	0.09347	0.09291	0.09347	0.09459	0.09628	0.09459	0.09741
	540	0.02309	0.02984	0.03547	0.04054	0.04561	0.04673	0.04899	0.05462	0.058	0.05968	0.06194	0.06588	0.067	0.07095	0.0732	0.07376	0.07658	0.0777	0.07827	0.07995	0.08108	0.08277	0.08333	0.08277	0.08333	0.08559	0.08559	0.08896	0.08784	0.08896	0.09122	0.09065	0.09065	0.09178	0.09234	0.09291	0.09347	0.09403	0.09459	0.09403	0.09628	0.09628	0.09572	0.09628	0.09741	0.0991	0.09741	0.10023
	541	0.02365	0.03041	0.03604	0.0411	0.04673	0.04786	0.05068	0.05574	0.05912	0.06137	0.06363	0.06757	0.06869	0.07264	0.07545	0.07601	0.07883	0.07939	0.07995	0.08221	0.0839	0.08502	0.08559	0.08502	0.08559	0.0884	0.08784	0.09178	0.09009	0.09122	0.09347	0.09347	0.09347	0.09459	0.09516	0.09572	0.09628	0.09685	0.09741	0.09685	0.09966	0.0991	0.09854	0.0991	0.10079	0.10191	0.10079	0.10304
	542	0.02309	0.03041	0.0366	0.04167	0.0473	0.04899	0.05124	0.05687	0.06025	0.06306	0.06532	0.06869	0.07038	0.07432	0.07714	0.0777	0.08052	0.08164	0.08221	0.0839	0.08559	0.08671	0.08727	0.08671	0.08784	0.09065	0.09009	0.09347	0.09234	0.09347	0.09572	0.09572	0.09572	0.09685	0.09741	0.09797	0.09854	0.0991	0.10023	0.0991	0.10191	0.10135	0.10135	0.10191	0.10304	0.10417	0.10304	0.10586
	543	0.02309	0.03097	0.03716	0.04279	0.04786	0.04955	0.05236	0.058	0.06137	0.06419	0.06644	0.07038	0.07207	0.07601	0.07883	0.07939	0.08221	0.08333	0.0839	0.08615	0.08727	0.08896	0.08953	0.08896	0.09009	0.09234	0.09234	0.09572	0.09459	0.09572	0.09797	0.09797	0.09797	0.0991	0.09966	0.10023	0.10079	0.10135	0.10248	0.10191	0.10417	0.10417	0.1036	0.10417	0.10529	0.10698	0.10586	0.10811
	544	0.02365	0.03153	0.03773	0.04336	0.04899	0.05068	0.05349	0.05968	0.06306	0.06532	0.06813	0.07207	0.07376	0.0777	0.08052	0.08108	0.08446	0.08502	0.08615	0.08784	0.08953	0.09122	0.09178	0.09122	0.09234	0.09516	0.09459	0.09854	0.09685	0.09854	0.10079	0.10023	0.10079	0.10191	0.10248	0.10304	0.1036	0.10417	0.10529	0.10473	0.10698	0.10698	0.10642	0.10698	0.10811	0.1098	0.10867	0.11092
	545	0.02365	0.03153	0.03829	0.04392	0.05011	0.0518	0.05462	0.06081	0.06419	0.067	0.06982	0.07376	0.07545	0.07939	0.08221	0.08333	0.08615	0.08727	0.0884	0.09009	0.09178	0.09347	0.09403	0.09347	0.09459	0.09741	0.09685	0.10079	0.09966	0.10079	0.10304	0.10304	0.10304	0.10417	0.10529	0.10586	0.10642	0.10698	0.10755	0.10755	0.1098	0.1098	0.10923	0.1098	0.11092	0.11261	0.11149	0.11374
	546	0.02365	0.03209	0.03885	0.04505	0.05124	0.05293	0.05631	0.0625	0.06588	0.06869	0.07151	0.07545	0.07714	0.08164	0.08446	0.08559	0.0884	0.08953	0.09065	0.09291	0.09459	0.09572	0.09685	0.09628	0.09741	0.10023	0.09966	0.1036	0.10248	0.1036	0.10586	0.10586	0.10586	0.10698	0.10811	0.10867	0.10923	0.1098	0.11092	0.11036	0.11318	0.11261	0.11261	0.11318	0.1143	0.11599	0.11486	0.11712
	547	0.02365	0.03266	0.03941	0.04561	0.0518	0.05405	0.05743	0.06363	0.06757	0.07038	0.0732	0.07714	0.07939	0.08333	0.08671	0.08727	0.09065	0.09178	0.09291	0.09516	0.09685	0.09854	0.0991	0.0991	0.10023	0.10248	0.10248	0.10586	0.10529	0.10642	0.10867	0.10867	0.10867	0.11036	0.11092	0.11149	0.11205	0.11261	0.11374	0.11318	0.11599	0.11543	0.11543	0.11599	0.11712	0.11881	0.11768	0.11993
	548	0.02365	0.03322	0.03998	0.04673	0.05293	0.05574	0.05912	0.06532	0.06926	0.07207	0.07489	0.07939	0.08108	0.08559	0.08896	0.09009	0.09291	0.09459	0.09516	0.09797	0.09966	0.10135	0.10191	0.10191	0.10304	0.10586	0.10529	0.10923	0.10811	0.1098	0.11205	0.11205	0.11205	0.11318	0.1143	0.11486	0.11543	0.11599	0.11712	0.11655	0.11937	0.11881	0.11881	0.11937	0.12106	0.12218	0.12106	0.12331
	549	0.02421	0.03378	0.0411	0.04786	0.05462	0.05687	0.06081	0.067	0.07151	0.07432	0.0777	0.08164	0.0839	0.0884	0.09122	0.09291	0.09572	0.09741	0.09797	0.10079	0.10248	0.10473	0.10529	0.10529	0.10642	0.10923	0.10867	0.11261	0.11149	0.11318	0.11543	0.11599	0.11543	0.11712	0.11824	0.11881	0.11937	0.11993	0.12106	0.1205	0.12331	0.12331	0.12275	0.12331	0.125	0.12669	0.12556	0.12782
	550	0.02421	0.03435	0.04223	0.04899	0.05574	0.05856	0.0625	0.06926	0.0732	0.07658	0.07995	0.08446	0.08671	0.09122	0.09403	0.09572	0.0991	0.10023	0.10135	0.10417	0.10586	0.10755	0.10867	0.10867	0.1098	0.11261	0.11261	0.11599	0.11543	0.11712	0.11937	0.11937	0.11937	0.12106	0.12218	0.12275	0.12331	0.12387	0.125	0.125	0.12782	0.12725	0.12669	0.12782	0.12894	0.13063	0.1295	0.13176
	551	0.02477	0.03491	0.04279	0.05068	0.05743	0.06081	0.06475	0.07095	0.07601	0.07939	0.08277	0.08727	0.08953	0.09403	0.09741	0.0991	0.10248	0.1036	0.10473	0.10811	0.1098	0.11149	0.11261	0.11261	0.11374	0.11655	0.11655	0.1205	0.11937	0.12106	0.12331	0.12387	0.12387	0.125	0.12613	0.12669	0.12782	0.12838	0.1295	0.1295	0.13232	0.13176	0.13119	0.13232	0.13345	0.13514	0.13457	0.13626
	552	0.02477	0.03604	0.04392	0.0518	0.05912	0.0625	0.067	0.07376	0.07827	0.08221	0.08559	0.09009	0.09234	0.09741	0.10079	0.10248	0.10586	0.10755	0.10867	0.11149	0.11318	0.11543	0.11655	0.11655	0.11768	0.12106	0.1205	0.12444	0.12387	0.12556	0.12782	0.12838	0.12838	0.13007	0.13119	0.13176	0.13232	0.13345	0.13401	0.13401	0.13682	0.13682	0.13626	0.13739	0.13851	0.1402	0.13964	0.14133
	553	0.02477	0.0366	0.04505	0.05349	0.06081	0.06475	0.06926	0.07601	0.08108	0.08502	0.0884	0.09291	0.09572	0.10079	0.10417	0.10586	0.10923	0.11092	0.11205	0.11543	0.11712	0.11993	0.1205	0.12106	0.12218	0.12556	0.125	0.12894	0.12838	0.13007	0.13232	0.13345	0.13288	0.13457	0.1357	0.13626	0.13739	0.13795	0.13908	0.13908	0.14189	0.14189	0.14133	0.14245	0.14358	0.14527	0.14471	0.1464
	554	0.02534	0.03773	0.04617	0.05462	0.0625	0.06644	0.07151	0.07827	0.0839	0.08784	0.09122	0.09628	0.09854	0.10417	0.10755	0.10923	0.11318	0.11486	0.11599	0.11993	0.12162	0.12387	0.125	0.125	0.12669	0.13007	0.1295	0.13345	0.13288	0.13457	0.13739	0.13795	0.13795	0.13964	0.14077	0.14133	0.14245	0.14302	0.14414	0.14414	0.14696	0.14696	0.1464	0.14752	0.14865	0.1509	0.14977	0.15203
	555	0.02534	0.03829	0.04786	0.05631	0.06419	0.06869	0.07376	0.08108	0.08671	0.09065	0.09459	0.09966	0.10248	0.10755	0.11092	0.11318	0.11712	0.11881	0.1205	0.12387	0.12556	0.12838	0.12894	0.1295	0.13119	0.13457	0.13457	0.13851	0.13795	0.13964	0.14245	0.14302	0.14302	0.14471	0.14583	0.1464	0.14752	0.14809	0.14977	0.14977	0.15259	0.15203	0.15203	0.15315	0.15428	0.15653	0.15541	0.15709
	556	0.0259	0.03941	0.04899	0.058	0.06588	0.07095	0.07601	0.08333	0.08953	0.09347	0.09741	0.10304	0.10586	0.11149	0.11486	0.11712	0.12106	0.12331	0.12444	0.12838	0.13007	0.13288	0.13401	0.13457	0.1357	0.13964	0.13908	0.14302	0.14302	0.14471	0.14752	0.14809	0.14809	0.14977	0.1509	0.15203	0.15315	0.15372	0.15484	0.15484	0.15822	0.15766	0.15766	0.15878	0.15991	0.16216	0.16104	0.16329
	557	0.0259	0.03998	0.05011	0.05968	0.06813	0.0732	0.07883	0.08615	0.09234	0.09685	0.10079	0.10642	0.10923	0.11486	0.11881	0.12106	0.125	0.12725	0.12894	0.13288	0.13457	0.13739	0.13851	0.13908	0.14077	0.14414	0.14414	0.14809	0.14809	0.14977	0.15259	0.15315	0.15315	0.15484	0.15653	0.15709	0.15822	0.15878	0.16047	0.16047	0.16385	0.16329	0.16273	0.16385	0.16554	0.16779	0.16667	0.16836
	558	0.02646	0.04054	0.05124	0.06137	0.06982	0.07489	0.08108	0.08896	0.09516	0.09966	0.10417	0.1098	0.11261	0.11881	0.12218	0.125	0.12894	0.13119	0.13288	0.13682	0.13908	0.14189	0.14302	0.14358	0.14527	0.14921	0.14921	0.15315	0.15315	0.15484	0.15766	0.15878	0.15822	0.16047	0.1616	0.16216	0.16385	0.16441	0.1661	0.1661	0.16892	0.16892	0.16836	0.16948	0.17117	0.17342	0.1723	0.17455
	559	0.02646	0.04167	0.05236	0.06306	0.07151	0.0777	0.0839	0.09178	0.09797	0.10304	0.10755	0.11318	0.11655	0.12275	0.12669	0.1295	0.13345	0.1357	0.13739	0.14189	0.14358	0.14696	0.14809	0.14865	0.15034	0.15428	0.15428	0.15822	0.15822	0.16047	0.16329	0.16441	0.16385	0.1661	0.16723	0.16836	0.16948	0.17061	0.17173	0.17173	0.17511	0.17511	0.17455	0.17568	0.17736	0.17962	0.17905	0.18074
	560	0.02703	0.04279	0.05405	0.06475	0.07376	0.07995	0.08671	0.09459	0.10135	0.10642	0.11092	0.11712	0.1205	0.12669	0.13063	0.13401	0.13795	0.14077	0.14245	0.14696	0.14865	0.15203	0.15315	0.15428	0.15597	0.15991	0.15991	0.16441	0.16441	0.1661	0.16892	0.17005	0.17005	0.1723	0.17342	0.17455	0.17568	0.1768	0.17793	0.17849	0.18187	0.18131	0.18131	0.18243	0.18412	0.18581	0.18525	0.1875
	561	0.02703	0.04336	0.05518	0.06644	0.07601	0.08221	0.08896	0.09741	0.10417	0.1098	0.1143	0.1205	0.12444	0.13063	0.13457	0.13795	0.14245	0.14471	0.14696	0.15146	0.15372	0.15653	0.15822	0.15935	0.16104	0.16498	0.16498	0.16948	0.16948	0.17117	0.17399	0.17568	0.17511	0.17736	0.17905	0.17962	0.18131	0.18243	0.18356	0.18412	0.1875	0.18694	0.18694	0.18806	0.18975	0.192	0.19144	0.19313
	562	0.02759	0.04392	0.05631	0.06813	0.0777	0.08446	0.09178	0.10023	0.10755	0.11318	0.11824	0.12444	0.12838	0.13457	0.13908	0.14245	0.14696	0.14977	0.15146	0.15597	0.15822	0.1616	0.16329	0.16441	0.1661	0.17005	0.17061	0.17455	0.17511	0.1768	0.18018	0.18131	0.18131	0.18356	0.18468	0.18581	0.1875	0.18806	0.18975	0.19032	0.19369	0.19313	0.19313	0.19426	0.19595	0.1982	0.19764	0.19989
	563	0.02759	0.04505	0.058	0.06982	0.07995	0.08727	0.09459	0.1036	0.11092	0.11655	0.12218	0.12838	0.13288	0.13908	0.14358	0.14696	0.15203	0.15484	0.15653	0.1616	0.16385	0.16723	0.16892	0.17005	0.1723	0.17624	0.17624	0.18074	0.18131	0.183	0.18637	0.1875	0.1875	0.18975	0.19144	0.19257	0.19426	0.19482	0.19651	0.19707	0.20045	0.20045	0.19989	0.20158	0.2027	0.20552	0.20495	0.20664
	564	0.02815	0.04617	0.05968	0.07207	0.08221	0.09009	0.09741	0.10698	0.11486	0.1205	0.12613	0.13288	0.13739	0.14414	0.14865	0.15203	0.15709	0.15991	0.16216	0.16723	0.16948	0.17286	0.17455	0.17624	0.17793	0.18243	0.18243	0.1875	0.1875	0.18975	0.19257	0.19426	0.19426	0.19651	0.1982	0.19932	0.20101	0.20214	0.20383	0.20383	0.20721	0.20721	0.20721	0.2089	0.21002	0.21284	0.21227	0.21396
	565	0.02815	0.0473	0.06081	0.07376	0.08446	0.09234	0.10079	0.11036	0.11824	0.12444	0.13007	0.13682	0.14133	0.14865	0.15315	0.15709	0.16216	0.16498	0.16723	0.1723	0.17511	0.17849	0.18018	0.18187	0.18412	0.18806	0.18863	0.19313	0.19369	0.19595	0.19932	0.20045	0.20101	0.20327	0.20495	0.20608	0.20777	0.2089	0.21059	0.21059	0.21396	0.21396	0.21396	0.21565	0.21734	0.21959	0.21903	0.22128
	566	0.02872	0.04786	0.0625	0.07545	0.08671	0.09516	0.1036	0.11374	0.12162	0.12782	0.13401	0.14077	0.14583	0.15315	0.15766	0.1616	0.16667	0.17005	0.17286	0.17736	0.18018	0.18412	0.18581	0.1875	0.18975	0.19426	0.19482	0.19932	0.19989	0.20214	0.20552	0.20664	0.20721	0.20946	0.21115	0.21227	0.21396	0.21509	0.21678	0.21734	0.22072	0.22072	0.22128	0.22241	0.2241	0.22635	0.22579	0.22804
	567	0.02872	0.04899	0.06419	0.0777	0.08896	0.09741	0.10642	0.11655	0.125	0.13176	0.13795	0.14527	0.14977	0.15766	0.16273	0.16667	0.17173	0.17511	0.17793	0.183	0.18581	0.18975	0.19144	0.19313	0.19538	0.19989	0.20045	0.20552	0.20608	0.20833	0.21171	0.2134	0.2134	0.21622	0.21791	0.21903	0.22072	0.22185	0.22354	0.2241	0.22804	0.22804	0.22804	0.22973	0.23142	0.23367	0.23311	0.23536
	568	0.02928	0.04955	0.06532	0.07939	0.09122	0.10023	0.10923	0.11993	0.12838	0.1357	0.14189	0.14921	0.15428	0.16216	0.16723	0.17117	0.1768	0.18074	0.18356	0.18863	0.19144	0.19538	0.19764	0.19932	0.20158	0.20608	0.20721	0.21171	0.21227	0.21453	0.21847	0.21959	0.22016	0.22297	0.22466	0.22579	0.22748	0.22917	0.23086	0.23142	0.2348	0.2348	0.23536	0.23649	0.23874	0.24099	0.24043	0.24268
	569	0.02928	0.05068	0.067	0.08108	0.09403	0.10304	0.11261	0.12331	0.13232	0.13964	0.1464	0.15372	0.15935	0.16667	0.1723	0.1768	0.18243	0.18581	0.18919	0.19426	0.19764	0.20158	0.20383	0.20552	0.20777	0.21227	0.2134	0.21847	0.21903	0.22128	0.22523	0.22635	0.22691	0.22973	0.23142	0.23311	0.2348	0.23592	0.23818	0.23874	0.24212	0.24212	0.24268	0.24437	0.24606	0.24831	0.24775	0.25056
	570	0.02984	0.0518	0.06869	0.08333	0.09628	0.10586	0.11599	0.12725	0.13626	0.14358	0.15034	0.15878	0.16385	0.17173	0.17793	0.18187	0.18806	0.192	0.19482	0.20045	0.20383	0.20777	0.21002	0.21227	0.21453	0.21903	0.22016	0.22523	0.22635	0.2286	0.23255	0.23367	0.2348	0.23705	0.2393	0.24043	0.24268	0.24381	0.24606	0.24662	0.25	0.25056	0.25056	0.25225	0.25394	0.25676	0.25619	0.25901
	571	0.02984	0.05293	0.07038	0.08559	0.09854	0.10867	0.11881	0.13063	0.1402	0.14809	0.15484	0.16329	0.16892	0.1768	0.183	0.1875	0.19313	0.19764	0.20045	0.20608	0.20946	0.21396	0.21622	0.21847	0.22128	0.22579	0.22691	0.23198	0.23311	0.23536	0.2393	0.24099	0.24155	0.24437	0.24662	0.24775	0.25	0.25113	0.25338	0.25394	0.25788	0.25788	0.25845	0.26014	0.26182	0.26408	0.26408	0.26633
	572	0.02984	0.05349	0.07151	0.08727	0.10079	0.11149	0.12162	0.13401	0.14358	0.15146	0.15878	0.16723	0.17342	0.18131	0.1875	0.19257	0.1982	0.2027	0.20608	0.21171	0.21509	0.21959	0.22185	0.2241	0.22691	0.23198	0.23311	0.23818	0.2393	0.24212	0.2455	0.24718	0.24831	0.25113	0.25282	0.2545	0.25676	0.25788	0.26014	0.2607	0.26464	0.26464	0.2652	0.26689	0.26914	0.2714	0.2714	0.27365
	573	0.03041	0.05462	0.0732	0.08896	0.10304	0.1143	0.125	0.13739	0.14696	0.15541	0.16273	0.17173	0.17793	0.18637	0.19257	0.19707	0.20383	0.20777	0.21115	0.21734	0.22072	0.22523	0.22804	0.23029	0.23311	0.23818	0.2393	0.24437	0.2455	0.24831	0.25225	0.25394	0.25507	0.25788	0.25957	0.26182	0.26351	0.2652	0.26689	0.26802	0.2714	0.27196	0.27252	0.27421	0.2759	0.27872	0.27872	0.28097
	574	0.03041	0.05574	0.07489	0.09122	0.10586	0.11712	0.12838	0.14133	0.15146	0.15991	0.16779	0.17624	0.183	0.19144	0.1982	0.2027	0.20946	0.21396	0.21734	0.22354	0.22748	0.23198	0.2348	0.23705	0.23986	0.24493	0.24662	0.25169	0.25282	0.25563	0.25957	0.26182	0.26239	0.2652	0.26745	0.26914	0.2714	0.27309	0.27477	0.2759	0.27984	0.27984	0.28041	0.28266	0.28435	0.28716	0.2866	0.28941
	575	0.03097	0.05687	0.07658	0.09403	0.10867	0.1205	0.13232	0.14527	0.15597	0.16498	0.17286	0.18187	0.18863	0.19764	0.20439	0.20946	0.21622	0.22072	0.22466	0.23086	0.2348	0.2393	0.24212	0.24493	0.24775	0.25338	0.2545	0.26014	0.26126	0.26408	0.26802	0.27027	0.2714	0.27421	0.27646	0.27815	0.28041	0.28209	0.28435	0.28547	0.28885	0.28941	0.28998	0.29167	0.29392	0.29673	0.29617	0.29899
	576	0.03097	0.058	0.07827	0.09628	0.11149	0.12387	0.1357	0.14921	0.16047	0.16948	0.17793	0.18694	0.19369	0.20327	0.21002	0.21565	0.22241	0.22691	0.23086	0.23705	0.24155	0.24606	0.24944	0.25169	0.25507	0.26014	0.26182	0.26745	0.26858	0.27196	0.2759	0.27815	0.27872	0.28209	0.28435	0.2866	0.28829	0.28998	0.29223	0.29336	0.2973	0.29786	0.29842	0.30011	0.30236	0.30518	0.30518	0.308
	577	0.03153	0.05912	0.08052	0.09854	0.1143	0.12725	0.13964	0.15372	0.16498	0.17455	0.183	0.19257	0.19932	0.2089	0.21622	0.22185	0.2286	0.23367	0.23761	0.24437	0.24831	0.25338	0.25676	0.25957	0.26295	0.26802	0.26971	0.27534	0.27703	0.27984	0.28378	0.28604	0.28716	0.29054	0.29279	0.29505	0.2973	0.29899	0.30124	0.30236	0.30631	0.30687	0.30743	0.30912	0.31137	0.31419	0.31419	0.317
	578	0.03209	0.06081	0.08221	0.10135	0.11768	0.13119	0.14414	0.15822	0.16948	0.17962	0.18806	0.1982	0.20552	0.21509	0.22241	0.2286	0.23536	0.24043	0.24493	0.25169	0.25619	0.26126	0.26408	0.26745	0.27083	0.27646	0.27815	0.28378	0.28547	0.28829	0.29279	0.29505	0.29617	0.29955	0.3018	0.30405	0.30631	0.308	0.31025	0.31137	0.31588	0.31588	0.317	0.31869	0.32095	0.32376	0.32376	0.32658
	579	0.03209	0.06194	0.08446	0.10417	0.12106	0.13457	0.14809	0.16273	0.17455	0.18525	0.19426	0.20439	0.21171	0.22185	0.22917	0.23536	0.24268	0.24831	0.25225	0.25957	0.26351	0.26914	0.27252	0.2759	0.27928	0.28491	0.2866	0.29223	0.29448	0.2973	0.3018	0.30405	0.30518	0.30856	0.31137	0.31306	0.31588	0.31757	0.31982	0.32151	0.32545	0.32601	0.32658	0.32883	0.33108	0.3339	0.3339	0.33671
	580	0.03266	0.06363	0.08671	0.10698	0.12444	0.13908	0.15259	0.16779	0.18018	0.19088	0.19989	0.21059	0.21847	0.2286	0.23592	0.24268	0.25	0.25563	0.26014	0.26745	0.27196	0.27759	0.28097	0.28435	0.28829	0.29392	0.29561	0.3018	0.30349	0.30687	0.31137	0.31363	0.31475	0.31869	0.32095	0.3232	0.32601	0.3277	0.32995	0.33164	0.33559	0.33615	0.33727	0.33896	0.34122	0.34459	0.34459	0.34741
	581	0.03322	0.06532	0.08953	0.11036	0.12838	0.14358	0.15822	0.17342	0.18637	0.19707	0.20721	0.21791	0.22579	0.23649	0.24437	0.25113	0.25901	0.26464	0.26914	0.27703	0.28153	0.28773	0.2911	0.29448	0.29842	0.30405	0.30631	0.3125	0.31419	0.31757	0.32207	0.32489	0.32601	0.32995	0.33277	0.33446	0.33727	0.33953	0.34178	0.34347	0.34741	0.34854	0.3491	0.35135	0.3536	0.35642	0.35698	0.35923
	582	0.03378	0.067	0.09178	0.11374	0.13176	0.14752	0.16273	0.17849	0.192	0.20327	0.2134	0.2241	0.23255	0.24381	0.25169	0.25845	0.26633	0.27252	0.27759	0.28547	0.28998	0.29617	0.29955	0.30349	0.30743	0.31363	0.31588	0.32151	0.32376	0.3277	0.33221	0.33502	0.33615	0.34009	0.34291	0.34516	0.34797	0.34966	0.35248	0.35417	0.35811	0.35923	0.3598	0.36205	0.3643	0.36768	0.36768	0.3705
	583	0.03435	0.06869	0.09403	0.11712	0.1357	0.15203	0.16779	0.18412	0.19764	0.20946	0.22016	0.23142	0.24043	0.25113	0.25957	0.26689	0.27534	0.28153	0.2866	0.29448	0.29955	0.30574	0.30968	0.31363	0.31757	0.32376	0.32601	0.33221	0.33446	0.33784	0.34291	0.34628	0.34685	0.35079	0.3536	0.35642	0.35923	0.36092	0.36374	0.36543	0.36993	0.3705	0.37162	0.37387	0.37613	0.3795	0.38007	0.38232
	584	0.03491	0.07038	0.09741	0.1205	0.1402	0.15709	0.17342	0.19032	0.20495	0.21734	0.22804	0.23986	0.24887	0.26014	0.26858	0.27646	0.28491	0.29167	0.29673	0.30518	0.31025	0.317	0.32095	0.32489	0.32939	0.33559	0.33784	0.34459	0.34685	0.35079	0.35529	0.35867	0.3598	0.3643	0.36712	0.36937	0.37275	0.37444	0.37725	0.3795	0.38401	0.38457	0.3857	0.38795	0.3902	0.39358	0.39414	0.39696
	585	0.03547	0.07207	0.09966	0.12387	0.14414	0.1616	0.17849	0.19595	0.21059	0.22297	0.23423	0.24606	0.25563	0.26745	0.27646	0.28435	0.29279	0.29955	0.30518	0.31363	0.31926	0.32601	0.32995	0.33446	0.3384	0.34516	0.34741	0.3536	0.35698	0.36036	0.36543	0.36881	0.36993	0.37444	0.37725	0.38007	0.38288	0.38514	0.38795	0.38964	0.39471	0.39527	0.39583	0.39865	0.40146	0.40484	0.40484	0.40766
	586	0.03604	0.07376	0.10191	0.12725	0.14752	0.1661	0.18356	0.20158	0.21622	0.22917	0.24099	0.25338	0.26295	0.27534	0.28435	0.29223	0.30124	0.30856	0.31419	0.3232	0.32827	0.33559	0.33953	0.34403	0.34854	0.35529	0.35755	0.3643	0.36712	0.37106	0.37613	0.3795	0.38119	0.38514	0.38795	0.39077	0.39414	0.3964	0.39921	0.40146	0.40597	0.40709	0.40766	0.41047	0.41273	0.41667	0.41723	0.42005
	587	0.0366	0.07545	0.10473	0.13007	0.15146	0.17061	0.18863	0.20664	0.22185	0.23536	0.24718	0.26014	0.27027	0.28266	0.29223	0.30068	0.30968	0.317	0.32264	0.33164	0.33727	0.34459	0.3491	0.3536	0.35811	0.36486	0.36768	0.37444	0.37725	0.38176	0.38682	0.3902	0.39189	0.39583	0.39921	0.40203	0.40541	0.40766	0.41047	0.41273	0.41723	0.41836	0.41948	0.4223	0.42455	0.42849	0.42905	0.43187
	588	0.0366	0.07714	0.10698	0.13345	0.15541	0.17511	0.19369	0.21284	0.2286	0.24268	0.2545	0.26802	0.27815	0.2911	0.30068	0.30912	0.31869	0.32601	0.33277	0.34178	0.34741	0.35473	0.35923	0.3643	0.36881	0.37613	0.37894	0.3857	0.38908	0.39302	0.39809	0.40203	0.40372	0.40822	0.4116	0.41441	0.41779	0.42005	0.42342	0.42511	0.43018	0.43131	0.43243	0.43525	0.4375	0.44144	0.442	0.44482
	589	0.03773	0.07883	0.11036	0.13739	0.15991	0.18018	0.19932	0.21903	0.23536	0.24944	0.26239	0.2759	0.2866	0.30011	0.30968	0.31869	0.32827	0.33615	0.34291	0.35248	0.35811	0.36599	0.3705	0.37556	0.38063	0.38795	0.39077	0.39809	0.40146	0.40541	0.41047	0.41498	0.41667	0.42117	0.42399	0.42736	0.43074	0.433	0.43637	0.43863	0.44369	0.44482	0.44595	0.44876	0.45158	0.45495	0.45608	0.4589
	590	0.03773	0.08052	0.11261	0.1402	0.16329	0.18412	0.20383	0.2241	0.24043	0.25563	0.26858	0.28209	0.29336	0.30687	0.317	0.32601	0.33615	0.34403	0.35079	0.36036	0.36655	0.37444	0.37894	0.38457	0.38964	0.39696	0.39977	0.40709	0.41047	0.41498	0.42061	0.42455	0.42624	0.43074	0.43412	0.4375	0.44088	0.44313	0.44651	0.44876	0.45383	0.45495	0.45664	0.45946	0.46171	0.46565	0.46678	0.46959
	591	0.03829	0.08164	0.1143	0.14302	0.16667	0.18806	0.20833	0.2286	0.2455	0.2607	0.27421	0.28829	0.29955	0.31363	0.32376	0.33333	0.34347	0.35135	0.35867	0.36824	0.37444	0.38232	0.38739	0.39245	0.39809	0.40541	0.40878	0.4161	0.41948	0.42399	0.42962	0.43356	0.43525	0.44032	0.44369	0.44707	0.45045	0.4527	0.45608	0.4589	0.4634	0.46509	0.46622	0.46959	0.47185	0.47579	0.47691	0.47973
	592	0.03885	0.08333	0.11655	0.14583	0.17005	0.192	0.21284	0.23367	0.25113	0.26633	0.28041	0.29448	0.30631	0.32038	0.33108	0.34065	0.35079	0.35923	0.36655	0.37613	0.38288	0.39077	0.39583	0.40146	0.40709	0.41441	0.41779	0.42511	0.42905	0.43356	0.43919	0.44313	0.44538	0.44989	0.45383	0.45664	0.46059	0.4634	0.46678	0.46903	0.4741	0.47523	0.47691	0.48029	0.48255	0.48649	0.48761	0.49043
	593	0.03941	0.08446	0.11937	0.14865	0.17399	0.19651	0.21734	0.2393	0.25676	0.27252	0.2866	0.30124	0.31363	0.3277	0.3384	0.34854	0.35923	0.36768	0.375	0.38514	0.39189	0.40034	0.40541	0.41104	0.41667	0.42455	0.42793	0.43525	0.43919	0.44369	0.44989	0.45383	0.45608	0.46115	0.46453	0.46791	0.47185	0.47466	0.47804	0.48029	0.48536	0.48705	0.48874	0.49155	0.49437	0.49831	0.49944	0.50225
	594	0.03941	0.08615	0.12162	0.15203	0.17736	0.20045	0.22241	0.24493	0.26295	0.27928	0.29336	0.30856	0.32095	0.33559	0.34685	0.35698	0.36768	0.37669	0.38401	0.39414	0.40146	0.40991	0.41554	0.42117	0.4268	0.43468	0.43863	0.44595	0.44989	0.45439	0.46059	0.46509	0.46734	0.47185	0.47579	0.47917	0.48311	0.48592	0.4893	0.49212	0.49718	0.49887	0.50056	0.50338	0.50676	0.5107	0.51126	0.51464
	595	0.03998	0.08784	0.12387	0.15484	0.18074	0.20439	0.22691	0.24944	0.26745	0.28435	0.29899	0.31475	0.32714	0.34178	0.3536	0.36374	0.375	0.38401	0.39189	0.40203	0.40935	0.41779	0.42342	0.42905	0.43525	0.44313	0.44707	0.45495	0.45833	0.4634	0.46959	0.4741	0.47635	0.48142	0.48536	0.48874	0.49268	0.4955	0.49944	0.50169	0.50676	0.50845	0.51014	0.51351	0.51633	0.52083	0.5214	0.52477
	596	0.04054	0.08896	0.12613	0.15766	0.18412	0.20833	0.23142	0.25394	0.27309	0.28998	0.30518	0.32095	0.3339	0.3491	0.36036	0.37106	0.38232	0.39189	0.39977	0.41047	0.41723	0.42624	0.43243	0.43806	0.44426	0.45214	0.45608	0.46396	0.46791	0.47297	0.47917	0.48367	0.48649	0.49155	0.4955	0.49887	0.50282	0.50563	0.50957	0.51239	0.51745	0.51914	0.52083	0.52421	0.52759	0.53153	0.53209	0.53604
	597	0.04054	0.09009	0.12782	0.15991	0.1875	0.21227	0.23536	0.25901	0.27815	0.29561	0.31081	0.32658	0.34009	0.35529	0.36768	0.37838	0.38964	0.39921	0.40766	0.41779	0.42568	0.43468	0.44032	0.44651	0.4527	0.46059	0.46509	0.47297	0.47691	0.48255	0.48818	0.49268	0.4955	0.50113	0.50507	0.50845	0.51295	0.51577	0.51971	0.52196	0.52759	0.52928	0.53097	0.53435	0.53773	0.54167	0.54279	0.54617
	598	0.0411	0.09178	0.13007	0.16273	0.19088	0.21565	0.2393	0.26351	0.28322	0.30068	0.31644	0.33277	0.34628	0.36205	0.37444	0.38514	0.39696	0.40653	0.41498	0.42568	0.43356	0.44257	0.4482	0.45439	0.46059	0.46903	0.47354	0.48198	0.48592	0.49099	0.49718	0.50169	0.50507	0.51014	0.51408	0.51802	0.52196	0.52534	0.52872	0.53153	0.53716	0.53885	0.5411	0.54448	0.5473	0.55124	0.55236	0.55631
	599	0.04167	0.09291	0.13232	0.16554	0.19426	0.21959	0.24381	0.26858	0.28829	0.30631	0.32207	0.33896	0.35304	0.36881	0.38119	0.39245	0.40428	0.41385	0.42286	0.43356	0.44144	0.45045	0.45664	0.46284	0.46959	0.47804	0.48255	0.49043	0.49493	0.50056	0.50676	0.51126	0.51408	0.51971	0.52365	0.52759	0.53153	0.53491	0.53885	0.54167	0.5473	0.54899	0.55124	0.55462	0.558	0.56194	0.56306	0.567
	600	0.04223	0.09459	0.13457	0.16836	0.19764	0.2241	0.24831	0.27365	0.29392	0.31194	0.32883	0.34572	0.3598	0.37613	0.38851	0.40034	0.41216	0.4223	0.43131	0.442	0.45045	0.46002	0.46622	0.47241	0.47917	0.48761	0.49268	0.50056	0.50507	0.5107	0.51689	0.5214	0.52477	0.53041	0.53435	0.53885	0.54279	0.54617	0.55011	0.55293	0.558	0.56025	0.5625	0.56588	0.56926	0.5732	0.57489	0.57827
	601	0.04279	0.09628	0.13682	0.17173	0.20158	0.22804	0.25338	0.27872	0.29955	0.31869	0.33502	0.35248	0.36712	0.38345	0.3964	0.40822	0.42061	0.43074	0.43975	0.45101	0.45946	0.46903	0.47579	0.48198	0.48874	0.49775	0.50282	0.5107	0.51577	0.52083	0.52759	0.53209	0.53547	0.5411	0.54505	0.54955	0.55405	0.55687	0.56137	0.56419	0.56982	0.57151	0.57376	0.57714	0.58052	0.58502	0.58615	0.59009
	602	0.04279	0.09741	0.13908	0.17455	0.20439	0.23198	0.25788	0.28378	0.30462	0.32376	0.34065	0.35867	0.37331	0.3902	0.40315	0.41554	0.42793	0.43863	0.44764	0.4589	0.46734	0.47691	0.48367	0.49043	0.49718	0.50619	0.51126	0.51971	0.52477	0.53041	0.53716	0.54167	0.54505	0.55068	0.55518	0.55912	0.56363	0.567	0.57151	0.57432	0.57995	0.58164	0.5839	0.58784	0.59122	0.59516	0.59685	0.60079
	603	0.04336	0.09854	0.14133	0.1768	0.20777	0.23536	0.26182	0.28773	0.30912	0.32883	0.34628	0.3643	0.37894	0.3964	0.40935	0.42173	0.43468	0.44538	0.45439	0.46622	0.47466	0.48423	0.49155	0.49831	0.50507	0.51408	0.51914	0.52815	0.53266	0.53829	0.54505	0.55011	0.55349	0.55912	0.56363	0.56813	0.57264	0.57601	0.57995	0.58333	0.58896	0.59122	0.59347	0.59685	0.60023	0.60473	0.60586	0.6098
	604	0.04392	0.09966	0.14302	0.17962	0.21059	0.23874	0.2652	0.29223	0.31363	0.3339	0.35135	0.36937	0.38514	0.40203	0.41554	0.42793	0.44088	0.45158	0.46115	0.47297	0.48198	0.49155	0.49887	0.50619	0.51295	0.52196	0.52703	0.53547	0.54054	0.54673	0.55349	0.558	0.56194	0.56757	0.57207	0.57658	0.58108	0.58446	0.5884	0.59178	0.59741	0.59966	0.60191	0.60586	0.60923	0.61374	0.61486	0.61881
	605	0.04392	0.10135	0.14471	0.18187	0.2134	0.24212	0.26914	0.29673	0.31813	0.3384	0.35642	0.375	0.39077	0.40822	0.42173	0.43468	0.44764	0.45833	0.46847	0.48029	0.4893	0.49944	0.50619	0.51351	0.52083	0.52984	0.53547	0.54392	0.54899	0.55518	0.56194	0.567	0.57095	0.57658	0.58108	0.58559	0.59009	0.59347	0.59797	0.60135	0.60698	0.60923	0.61149	0.61543	0.61881	0.62331	0.62444	0.62894
	606	0.04448	0.10248	0.14696	0.18468	0.21678	0.24606	0.27365	0.30124	0.3232	0.34403	0.36205	0.38119	0.39696	0.41498	0.42905	0.442	0.45495	0.46622	0.47635	0.48818	0.49718	0.50788	0.5152	0.52196	0.52928	0.53885	0.54448	0.55349	0.55856	0.56419	0.57151	0.57658	0.57995	0.58615	0.59065	0.59572	0.60023	0.6036	0.60811	0.61149	0.61712	0.61937	0.62218	0.62556	0.6295	0.63345	0.63514	0.63964
	607	0.04448	0.1036	0.14865	0.18637	0.21903	0.24887	0.27646	0.30462	0.32714	0.34797	0.36599	0.38514	0.40146	0.41948	0.43356	0.44651	0.46002	0.47128	0.48142	0.49324	0.50282	0.51295	0.52027	0.52759	0.53491	0.54448	0.55011	0.55912	0.56419	0.57038	0.57714	0.58221	0.58615	0.59234	0.59685	0.60135	0.60642	0.6098	0.6143	0.61768	0.62331	0.62613	0.62838	0.63232	0.6357	0.6402	0.64189	0.6464
	608	0.04505	0.10473	0.15034	0.18863	0.22128	0.25169	0.27984	0.308	0.33108	0.35191	0.3705	0.38964	0.40597	0.42399	0.43863	0.45158	0.46509	0.47691	0.48705	0.49887	0.50845	0.51914	0.52646	0.53435	0.5411	0.55124	0.55631	0.56532	0.57038	0.57714	0.5839	0.58896	0.59291	0.5991	0.60417	0.60867	0.61374	0.61712	0.62162	0.625	0.63063	0.63288	0.6357	0.63964	0.64302	0.64809	0.64921	0.65372
	609	0.04505	0.10586	0.15203	0.19088	0.2241	0.25507	0.28378	0.3125	0.33559	0.35698	0.37613	0.39527	0.41216	0.43018	0.44482	0.45833	0.47185	0.48367	0.49437	0.50676	0.51577	0.52646	0.53435	0.54167	0.54955	0.55912	0.56475	0.57376	0.57939	0.58559	0.59291	0.59797	0.60191	0.60811	0.61261	0.61768	0.62275	0.62613	0.63119	0.63401	0.6402	0.64245	0.64527	0.64921	0.65259	0.65709	0.65878	0.66329
	610	0.04561	0.10642	0.15315	0.19313	0.22635	0.25788	0.2866	0.31532	0.33896	0.36036	0.3795	0.39921	0.4161	0.43468	0.44932	0.46284	0.47635	0.48818	0.49887	0.51126	0.52083	0.53153	0.53941	0.54673	0.55462	0.56419	0.57038	0.57939	0.58502	0.59122	0.59854	0.6036	0.60755	0.61374	0.61881	0.62331	0.62838	0.63232	0.63682	0.6402	0.64583	0.64921	0.6509	0.65541	0.65878	0.66329	0.66498	0.66948
	611	0.04617	0.10811	0.15597	0.19595	0.23029	0.26182	0.2911	0.32038	0.34459	0.36655	0.3857	0.40597	0.42286	0.44144	0.45664	0.47016	0.48423	0.49662	0.50732	0.51971	0.52928	0.54054	0.54786	0.55631	0.56419	0.57376	0.57995	0.58896	0.59459	0.60079	0.60811	0.61374	0.61768	0.62387	0.62894	0.63401	0.63908	0.64245	0.64752	0.6509	0.65709	0.65935	0.6616	0.6661	0.66948	0.67455	0.67568	0.68018
	612	0.04617	0.10923	0.15766	0.1982	0.23311	0.2652	0.29505	0.32489	0.3491	0.37106	0.39077	0.41104	0.42849	0.44764	0.46227	0.47635	0.49043	0.50282	0.51351	0.52646	0.53604	0.5473	0.55518	0.56363	0.57151	0.58108	0.58727	0.59628	0.60248	0.60867	0.61599	0.62162	0.62556	0.63232	0.63682	0.64189	0.64696	0.6509	0.65597	0.65935	0.66554	0.66779	0.67061	0.67455	0.67849	0.683	0.68468	0.68919
	613	0.04673	0.11092	0.15935	0.20101	0.23592	0.26858	0.29899	0.32883	0.3536	0.37613	0.39583	0.41667	0.43412	0.45327	0.46791	0.48255	0.49662	0.50901	0.52027	0.53322	0.54279	0.55462	0.5625	0.57038	0.57827	0.5884	0.59459	0.60417	0.6098	0.61599	0.62387	0.6295	0.63345	0.6402	0.64527	0.64977	0.65541	0.65878	0.66385	0.66723	0.67342	0.67624	0.67905	0.683	0.68694	0.692	0.69313	0.69764
	614	0.0473	0.11205	0.1616	0.20383	0.2393	0.27252	0.30349	0.33333	0.35867	0.38119	0.40146	0.4223	0.43975	0.45946	0.47466	0.4893	0.50394	0.51633	0.52703	0.5411	0.55068	0.56194	0.57038	0.57883	0.58671	0.59685	0.60304	0.61261	0.61824	0.62444	0.63232	0.63851	0.64245	0.64921	0.65428	0.65878	0.66441	0.66779	0.67286	0.6768	0.683	0.68581	0.68806	0.692	0.69595	0.70101	0.7027	0.70721
	615	0.04786	0.11374	0.16385	0.20664	0.24212	0.2759	0.30743	0.33784	0.36318	0.38626	0.40709	0.42793	0.44538	0.46565	0.48086	0.4955	0.51014	0.52309	0.53378	0.54786	0.558	0.56926	0.5777	0.58615	0.59459	0.60473	0.61036	0.6205	0.62669	0.63288	0.64077	0.64696	0.6509	0.65709	0.66216	0.66723	0.67286	0.6768	0.68187	0.68525	0.692	0.69426	0.69651	0.70158	0.70495	0.71002	0.71171	0.71622
	616	0.04842	0.11543	0.1661	0.20946	0.2455	0.28041	0.31194	0.34291	0.36824	0.39189	0.41273	0.43412	0.45214	0.47185	0.48761	0.50282	0.51745	0.53041	0.54167	0.55574	0.56588	0.5777	0.58559	0.59459	0.60248	0.61318	0.61937	0.62894	0.63514	0.64189	0.64921	0.65597	0.65991	0.6661	0.67173	0.6768	0.68187	0.68637	0.69088	0.69482	0.70158	0.70383	0.70664	0.71115	0.71509	0.71959	0.72185	0.72635
	617	0.04842	0.11655	0.16779	0.21115	0.24775	0.28266	0.31475	0.34572	0.37218	0.39583	0.41667	0.43806	0.45608	0.47635	0.49212	0.50732	0.52196	0.53547	0.54673	0.56081	0.57095	0.58277	0.59122	0.60023	0.60811	0.61881	0.625	0.63457	0.64077	0.64752	0.65541	0.66216	0.6661	0.6723	0.67793	0.683	0.68806	0.692	0.69707	0.70158	0.70777	0.71059	0.71284	0.71734	0.72128	0.72635	0.7286	0.73255
	618	0.04899	0.11768	0.16948	0.21396	0.25113	0.2866	0.31926	0.35079	0.37725	0.40146	0.4223	0.44369	0.46227	0.48311	0.49887	0.51408	0.52928	0.54223	0.55405	0.56813	0.57827	0.59065	0.5991	0.60811	0.61655	0.62669	0.63345	0.64302	0.64921	0.65597	0.66441	0.67061	0.67511	0.68131	0.68694	0.692	0.69764	0.70158	0.70664	0.71115	0.71678	0.71959	0.72241	0.72691	0.73086	0.73592	0.73818	0.74212
	619	0.04955	0.11993	0.1723	0.21791	0.25563	0.29167	0.32489	0.35642	0.38345	0.40822	0.42962	0.45158	0.47016	0.49099	0.50732	0.52252	0.53829	0.5518	0.56363	0.57827	0.5884	0.60079	0.60867	0.61881	0.62669	0.63739	0.64414	0.65372	0.66047	0.66723	0.67511	0.68187	0.68581	0.69313	0.6982	0.70327	0.70946	0.7134	0.71847	0.72241	0.7286	0.73142	0.73423	0.7393	0.74268	0.74831	0.75056	0.75507
	620	0.05011	0.1205	0.17399	0.21959	0.25732	0.29392	0.3277	0.3598	0.38682	0.4116	0.433	0.45495	0.4741	0.49493	0.51126	0.52703	0.54279	0.55631	0.56813	0.58277	0.59347	0.60586	0.61374	0.62331	0.63176	0.64245	0.64921	0.65935	0.6661	0.67286	0.68074	0.6875	0.69144	0.69876	0.70383	0.70946	0.71509	0.71903	0.7241	0.72804	0.7348	0.73818	0.74043	0.74493	0.74887	0.75394	0.75676	0.7607
	621	0.05068	0.12218	0.17624	0.22241	0.26126	0.29842	0.33221	0.36486	0.39245	0.41779	0.43975	0.46171	0.48086	0.50225	0.51858	0.53491	0.55068	0.56419	0.57658	0.59122	0.60191	0.6143	0.62331	0.63288	0.64133	0.65259	0.65878	0.66892	0.67568	0.68243	0.69088	0.69764	0.70158	0.70833	0.71396	0.71903	0.72523	0.72973	0.7348	0.73874	0.7455	0.74887	0.75113	0.75507	0.75957	0.76464	0.76745	0.77083
	622	0.05124	0.12331	0.17849	0.22523	0.26408	0.3018	0.33615	0.36937	0.39696	0.42286	0.44482	0.46734	0.48705	0.50845	0.52477	0.54167	0.55743	0.57151	0.58333	0.59854	0.60923	0.62218	0.63119	0.6402	0.64865	0.66047	0.66723	0.6768	0.68356	0.69088	0.69876	0.70608	0.71002	0.71678	0.72297	0.72804	0.73423	0.73818	0.74381	0.74775	0.7545	0.75732	0.7607	0.76464	0.76858	0.77421	0.77646	0.78041
	623	0.05124	0.12444	0.18018	0.22748	0.26689	0.30462	0.33953	0.37275	0.4009	0.4268	0.44932	0.47185	0.49155	0.51351	0.52984	0.54673	0.56306	0.57658	0.58896	0.60417	0.61486	0.62782	0.63682	0.6464	0.65541	0.6661	0.67342	0.68356	0.69032	0.69707	0.70552	0.71284	0.71678	0.7241	0.72973	0.7348	0.74099	0.74493	0.75056	0.7545	0.76126	0.76464	0.76745	0.77196	0.7759	0.78097	0.78378	0.78773
	624	0.0518	0.12556	0.18131	0.22917	0.26914	0.30743	0.34234	0.37613	0.40484	0.43074	0.45327	0.47635	0.49606	0.51802	0.53491	0.5518	0.56813	0.58221	0.59459	0.6098	0.62106	0.63345	0.64245	0.65259	0.6616	0.67286	0.67962	0.68975	0.69707	0.70383	0.71284	0.71903	0.72354	0.73086	0.73649	0.74155	0.74831	0.75225	0.75732	0.76126	0.76802	0.77196	0.77477	0.77928	0.78378	0.78829	0.7911	0.79505
	625	0.0518	0.12669	0.18356	0.23198	0.27196	0.31081	0.34628	0.38063	0.40935	0.43581	0.4589	0.48198	0.50225	0.52421	0.5411	0.55856	0.57432	0.58953	0.60135	0.61712	0.62838	0.64133	0.65034	0.66047	0.66892	0.68074	0.68806	0.6982	0.70495	0.71284	0.72128	0.72804	0.73255	0.7393	0.7455	0.75113	0.75732	0.76126	0.76689	0.77083	0.77759	0.78097	0.78378	0.78885	0.79279	0.79842	0.80068	0.80462
	626	0.05236	0.12725	0.18468	0.23311	0.27365	0.3125	0.34797	0.38232	0.41104	0.4375	0.46059	0.48423	0.5045	0.52703	0.54392	0.56081	0.57714	0.59178	0.60417	0.61993	0.63119	0.64414	0.65372	0.66329	0.6723	0.68412	0.69088	0.70158	0.70833	0.71565	0.72466	0.73142	0.73536	0.74268	0.74944	0.7545	0.76014	0.76464	0.77027	0.77421	0.78153	0.78435	0.78773	0.79167	0.79673	0.8018	0.80462	0.80856
	627	0.05236	0.12838	0.18637	0.23536	0.27646	0.31588	0.35191	0.38682	0.4161	0.44257	0.46622	0.48986	0.5107	0.53322	0.55068	0.56757	0.5839	0.5991	0.61149	0.62782	0.63851	0.65203	0.66104	0.67117	0.68018	0.69257	0.69932	0.70946	0.71678	0.72466	0.73311	0.73986	0.74381	0.75225	0.75732	0.76351	0.76914	0.77365	0.77928	0.78322	0.79054	0.79336	0.7973	0.80124	0.80631	0.81137	0.81419	0.81813
	628	0.05293	0.1295	0.18806	0.23761	0.27872	0.31869	0.35529	0.39077	0.42005	0.44707	0.47072	0.49437	0.51577	0.53829	0.55574	0.5732	0.59009	0.60473	0.61768	0.63345	0.64471	0.65822	0.66779	0.67793	0.68694	0.69932	0.70608	0.71622	0.7241	0.73142	0.73986	0.74718	0.75113	0.75957	0.76464	0.77083	0.77703	0.78097	0.78604	0.7911	0.79786	0.80068	0.80462	0.80912	0.81419	0.81926	0.82151	0.82601
	629	0.05293	0.13007	0.18863	0.23874	0.28041	0.32038	0.35698	0.39245	0.42173	0.44876	0.47241	0.49662	0.51745	0.54054	0.558	0.57545	0.59234	0.60698	0.6205	0.6357	0.64752	0.66047	0.67061	0.68018	0.68975	0.70158	0.70833	0.71903	0.72635	0.73423	0.74268	0.75	0.7545	0.76182	0.76802	0.77365	0.77984	0.78378	0.78941	0.79448	0.80124	0.80462	0.80743	0.8125	0.817	0.82264	0.82489	0.82939
	630	0.05293	0.13063	0.18975	0.2393	0.28153	0.32151	0.35811	0.39358	0.42286	0.45045	0.4741	0.49831	0.51914	0.54167	0.55968	0.57714	0.59347	0.60867	0.62162	0.63739	0.64865	0.66273	0.6723	0.68187	0.692	0.70327	0.71002	0.72128	0.7286	0.73592	0.74437	0.75225	0.75619	0.76408	0.76971	0.7759	0.78153	0.7866	0.79223	0.79617	0.80349	0.80631	0.80968	0.81419	0.81869	0.82376	0.82658	0.83108
	631	0.05349	0.13176	0.19088	0.24155	0.28378	0.32376	0.36092	0.39696	0.42624	0.45383	0.47804	0.50225	0.52365	0.54617	0.56419	0.58164	0.59854	0.61374	0.62669	0.64245	0.65428	0.66779	0.67736	0.6875	0.69707	0.7089	0.71565	0.72691	0.73423	0.74155	0.75056	0.75732	0.76239	0.76971	0.77534	0.78097	0.78829	0.79223	0.79842	0.80124	0.80912	0.8125	0.81588	0.82038	0.82489	0.82939	0.83333	0.83671
	632	0.05349	0.13232	0.192	0.24268	0.28547	0.32601	0.36374	0.39921	0.42905	0.45664	0.48086	0.50563	0.52703	0.54955	0.56813	0.58559	0.60248	0.61768	0.63063	0.64696	0.65878	0.6723	0.68187	0.692	0.70158	0.7134	0.72072	0.73198	0.73874	0.74662	0.75563	0.76182	0.76745	0.77421	0.78097	0.78604	0.79279	0.79673	0.80349	0.80743	0.81475	0.81813	0.82151	0.82545	0.82995	0.83502	0.83784	0.84234
	633	0.05405	0.13288	0.19313	0.24437	0.2866	0.3277	0.36543	0.40146	0.43131	0.45946	0.48367	0.50788	0.52984	0.55236	0.57095	0.5884	0.60586	0.62106	0.63401	0.65034	0.66216	0.67568	0.68525	0.69538	0.70552	0.71678	0.7241	0.73536	0.74212	0.75056	0.75901	0.76577	0.77083	0.77815	0.78491	0.78998	0.79673	0.80068	0.80687	0.81194	0.81869	0.82151	0.82545	0.82939	0.8339	0.83953	0.84178	0.84685
	634	0.05405	0.13401	0.19426	0.2455	0.28829	0.32939	0.36712	0.40372	0.43356	0.46171	0.48649	0.5107	0.53209	0.55574	0.57376	0.59178	0.60867	0.62387	0.63739	0.65315	0.66498	0.67905	0.68863	0.69876	0.70833	0.72016	0.72748	0.73874	0.7455	0.75394	0.76239	0.76971	0.77421	0.78209	0.78829	0.79392	0.80011	0.80462	0.81025	0.81475	0.82207	0.82489	0.82827	0.8339	0.83727	0.84403	0.84572	0.85079
	635	0.05462	0.13457	0.19538	0.24662	0.28998	0.33108	0.36937	0.40597	0.43637	0.46396	0.48874	0.51351	0.53491	0.55856	0.57658	0.59459	0.61205	0.62669	0.6402	0.65653	0.66892	0.68187	0.692	0.7027	0.71227	0.72354	0.73142	0.74212	0.74944	0.75732	0.76577	0.77309	0.77815	0.78604	0.7911	0.79786	0.80405	0.80856	0.81475	0.81813	0.82601	0.82827	0.83221	0.83784	0.84178	0.84741	0.85023	0.85417
	636	0.05462	0.13457	0.19538	0.24718	0.28998	0.33108	0.36937	0.40541	0.43581	0.46396	0.48818	0.51351	0.53491	0.558	0.57601	0.59403	0.61149	0.62669	0.63964	0.65653	0.66779	0.68131	0.69088	0.70214	0.71171	0.72354	0.73086	0.74155	0.74887	0.75676	0.76633	0.77309	0.77759	0.78547	0.7911	0.79673	0.80405	0.80743	0.81363	0.81869	0.82545	0.82939	0.83221	0.83727	0.84178	0.84741	0.84854	0.85304
	637	0.05462	0.13457	0.19538	0.24718	0.28998	0.33164	0.36937	0.40541	0.43581	0.46396	0.48874	0.51351	0.53491	0.558	0.57601	0.59403	0.61149	0.62669	0.6402	0.65653	0.66779	0.68187	0.69144	0.70158	0.71171	0.72354	0.73086	0.74155	0.74944	0.75732	0.76577	0.77309	0.77759	0.78547	0.79167	0.7973	0.80349	0.80856	0.81363	0.81926	0.82545	0.82883	0.83277	0.83671	0.84122	0.84741	0.84966	0.85417
	638	0.05462	0.13514	0.19595	0.24775	0.29054	0.33221	0.36993	0.40653	0.43694	0.46509	0.48986	0.51464	0.53604	0.55912	0.5777	0.59516	0.61261	0.62782	0.64133	0.65766	0.66948	0.683	0.69313	0.7027	0.71284	0.72523	0.73198	0.74268	0.75056	0.75845	0.76689	0.77477	0.77928	0.7866	0.79279	0.79899	0.80518	0.80968	0.81475	0.81982	0.82658	0.82939	0.83333	0.83784	0.84178	0.84797	0.85079	0.85586
	639	0.05518	0.13514	0.19595	0.24775	0.2911	0.33221	0.3705	0.40653	0.43694	0.46509	0.48986	0.51464	0.53604	0.55968	0.5777	0.59572	0.61261	0.62782	0.64133	0.65822	0.66948	0.68356	0.69313	0.70327	0.7134	0.72466	0.73198	0.74268	0.75056	0.75788	0.76689	0.77421	0.77928	0.78604	0.79223	0.79842	0.80462	0.80912	0.81419	0.81926	0.82658	0.82939	0.83221	0.83784	0.84122	0.84685	0.85023	0.85473
	640	0.05518	0.13514	0.19538	0.24718	0.28998	0.33108	0.36937	0.40541	0.43581	0.4634	0.48818	0.51239	0.53378	0.55687	0.57489	0.59347	0.61036	0.62556	0.63851	0.65541	0.66667	0.68018	0.69032	0.70045	0.71002	0.72128	0.7286	0.73986	0.74718	0.7545	0.76351	0.77027	0.7759	0.78322	0.78941	0.79448	0.80068	0.80631	0.81137	0.81588	0.82264	0.82545	0.82827	0.83446	0.83896	0.84347	0.84685	0.84966
	641	0.05518	0.13514	0.19595	0.24775	0.29054	0.33164	0.36993	0.40597	0.43581	0.46396	0.48818	0.51351	0.53491	0.558	0.57545	0.59347	0.61092	0.62613	0.63908	0.65597	0.66723	0.68074	0.69032	0.70045	0.71002	0.72241	0.72917	0.7393	0.74718	0.7545	0.76351	0.77083	0.7759	0.78322	0.78941	0.79448	0.80124	0.80518	0.81081	0.81532	0.82264	0.82658	0.82995	0.83446	0.83784	0.84403	0.84572	0.85023
	642	0.05518	0.13457	0.19482	0.24606	0.28829	0.32939	0.36712	0.40259	0.433	0.46059	0.4848	0.50901	0.53041	0.55349	0.57095	0.58896	0.60642	0.62106	0.63457	0.65034	0.66216	0.67511	0.68468	0.69482	0.70495	0.71622	0.72297	0.73423	0.74155	0.74944	0.75732	0.76464	0.76914	0.77646	0.78266	0.78885	0.79448	0.79955	0.80518	0.80912	0.81644	0.81982	0.8232	0.82714	0.83164	0.83671	0.83953	0.84291
	643	0.05518	0.13401	0.19313	0.24437	0.28604	0.32714	0.36374	0.39977	0.42962	0.45664	0.48086	0.5045	0.5259	0.54899	0.56644	0.5839	0.60079	0.61543	0.62894	0.64471	0.65653	0.66948	0.67849	0.68919	0.69876	0.71002	0.71678	0.72748	0.7348	0.74268	0.75113	0.75788	0.76239	0.76971	0.7759	0.78209	0.78773	0.79223	0.79786	0.80236	0.80912	0.81194	0.81475	0.82038	0.82376	0.82939	0.83164	0.83559
	644	0.05518	0.13345	0.192	0.24268	0.28435	0.32489	0.36149	0.39696	0.42624	0.45327	0.47691	0.50113	0.52252	0.54505	0.5625	0.57995	0.59685	0.61149	0.62387	0.6402	0.65146	0.66498	0.67399	0.68412	0.69313	0.70552	0.71227	0.72185	0.72973	0.73705	0.7455	0.75282	0.75732	0.76464	0.77083	0.7759	0.78209	0.78604	0.79167	0.79561	0.80236	0.80574	0.80856	0.81419	0.81757	0.82376	0.82489	0.82995
	645	0.05518	0.13232	0.19144	0.24155	0.28266	0.32264	0.35923	0.39471	0.42399	0.45045	0.4741	0.49831	0.51914	0.5411	0.55856	0.57601	0.59291	0.60755	0.61993	0.63626	0.64696	0.65991	0.67005	0.67962	0.68806	0.70045	0.70721	0.71678	0.72523	0.73142	0.74043	0.74718	0.75169	0.75901	0.7652	0.77027	0.77646	0.78041	0.78604	0.78998	0.79673	0.80124	0.80405	0.80856	0.81306	0.81757	0.81926	0.82376
	646	0.05462	0.13176	0.18975	0.23986	0.28097	0.32038	0.35698	0.39133	0.42061	0.44707	0.47072	0.49437	0.51464	0.53773	0.55405	0.57207	0.5884	0.60248	0.61486	0.63119	0.64245	0.65541	0.66385	0.67455	0.683	0.69426	0.70101	0.71171	0.71903	0.72635	0.73367	0.74155	0.74493	0.75338	0.75788	0.76408	0.77027	0.77421	0.77928	0.78322	0.79054	0.79448	0.79617	0.80011	0.80462	0.81025	0.81363	0.81644
	647	0.05405	0.13007	0.18694	0.23592	0.27646	0.31532	0.35079	0.38457	0.41329	0.43975	0.46284	0.48592	0.50619	0.52759	0.54505	0.56137	0.5777	0.59234	0.60473	0.61993	0.63119	0.64414	0.65259	0.66273	0.67173	0.68243	0.68863	0.69932	0.70664	0.71396	0.72185	0.7286	0.73255	0.74043	0.7455	0.75169	0.75732	0.76126	0.76633	0.77083	0.77759	0.78041	0.78266	0.78773	0.79223	0.79673	0.79955	0.80349
	648	0.05405	0.12894	0.18525	0.23311	0.27309	0.31137	0.34685	0.38007	0.40822	0.43468	0.45721	0.48029	0.5	0.5214	0.53773	0.55462	0.57038	0.58502	0.59685	0.61205	0.62275	0.63626	0.64471	0.65428	0.66329	0.67399	0.68074	0.69032	0.69764	0.70439	0.71227	0.71903	0.72354	0.73086	0.73649	0.74212	0.74775	0.75169	0.75619	0.76126	0.76745	0.77083	0.77309	0.77815	0.78209	0.7866	0.78941	0.79392
	649	0.05405	0.12725	0.183	0.23086	0.26971	0.308	0.34291	0.37556	0.40372	0.42905	0.45158	0.4741	0.49381	0.5152	0.53153	0.54786	0.56363	0.57714	0.58953	0.60417	0.61486	0.62782	0.63682	0.64583	0.65428	0.66554	0.6723	0.68131	0.68863	0.69538	0.70327	0.71002	0.71396	0.72128	0.72691	0.73255	0.73818	0.74155	0.74606	0.75113	0.75676	0.7607	0.76351	0.76745	0.7714	0.77646	0.77928	0.78322
	650	0.05349	0.12556	0.18018	0.22691	0.2652	0.30236	0.33615	0.36881	0.3964	0.42117	0.44313	0.46509	0.48423	0.50507	0.5214	0.53716	0.55293	0.567	0.5777	0.59291	0.60304	0.61599	0.62444	0.63345	0.64133	0.65315	0.65878	0.66892	0.67511	0.68243	0.69032	0.69651	0.69989	0.70721	0.7134	0.71847	0.72354	0.72804	0.73255	0.73705	0.74268	0.74606	0.74831	0.75338	0.75676	0.76182	0.76464	0.76802
	651	0.05293	0.12387	0.1768	0.22241	0.26014	0.29673	0.32995	0.36149	0.38851	0.41273	0.43412	0.45608	0.47466	0.49493	0.5107	0.52646	0.54167	0.55462	0.56644	0.58052	0.59122	0.60304	0.61149	0.6205	0.62838	0.63964	0.64527	0.65484	0.6616	0.66836	0.67568	0.683	0.68581	0.69313	0.69876	0.70383	0.7089	0.71284	0.71791	0.72185	0.7286	0.73086	0.73367	0.73705	0.74043	0.74662	0.74887	0.75225
	652	0.05236	0.12162	0.17399	0.21847	0.25507	0.29054	0.3232	0.35417	0.38007	0.40428	0.42511	0.44651	0.46453	0.4848	0.5	0.5152	0.53041	0.54279	0.55462	0.56869	0.57827	0.59009	0.59854	0.60755	0.61486	0.62556	0.63176	0.64077	0.64696	0.65428	0.6616	0.66836	0.67117	0.67849	0.68356	0.68806	0.69369	0.69764	0.70214	0.70608	0.71284	0.71509	0.71734	0.72185	0.72523	0.73086	0.73311	0.73592
	653	0.0518	0.11937	0.17005	0.2134	0.24944	0.28378	0.31532	0.34572	0.37106	0.39471	0.41498	0.43581	0.45327	0.47297	0.48761	0.50282	0.51745	0.52984	0.54054	0.55462	0.56419	0.57545	0.58333	0.59234	0.5991	0.6098	0.61543	0.625	0.63063	0.63739	0.64527	0.6509	0.65484	0.66104	0.6661	0.67061	0.67568	0.67962	0.68468	0.68806	0.69482	0.69707	0.69876	0.70383	0.70721	0.71171	0.71396	0.71734
	654	0.05124	0.11655	0.1661	0.20833	0.24381	0.27703	0.30743	0.33727	0.36149	0.38401	0.40428	0.42455	0.44144	0.46059	0.47523	0.48986	0.50394	0.51577	0.52646	0.53998	0.54899	0.56081	0.56813	0.57658	0.5839	0.59347	0.59966	0.60867	0.6143	0.6205	0.62838	0.63345	0.63682	0.64358	0.64809	0.65315	0.65822	0.66104	0.6661	0.66948	0.67624	0.67849	0.68018	0.68468	0.68863	0.69257	0.69426	0.69876
	655	0.05068	0.1143	0.16216	0.20327	0.23761	0.26971	0.29955	0.32827	0.35191	0.37387	0.39302	0.41273	0.42962	0.4482	0.46284	0.47635	0.49043	0.50169	0.51239	0.52534	0.53435	0.54561	0.55293	0.56025	0.56813	0.57714	0.58333	0.59178	0.59741	0.60417	0.61036	0.61599	0.61937	0.62556	0.63063	0.63514	0.6402	0.64358	0.64809	0.65146	0.65766	0.66047	0.66216	0.6661	0.66948	0.67399	0.67568	0.68018
	656	0.05011	0.11149	0.15822	0.19764	0.23086	0.26182	0.29054	0.31813	0.34122	0.36261	0.38119	0.40034	0.41667	0.43468	0.44876	0.46227	0.47523	0.48649	0.49662	0.50901	0.51802	0.52815	0.53547	0.54279	0.55011	0.56025	0.56475	0.57376	0.57883	0.58559	0.59234	0.59741	0.60079	0.60642	0.61205	0.61599	0.6205	0.62387	0.62838	0.63176	0.63739	0.63964	0.64189	0.64583	0.64865	0.65372	0.65484	0.65935
	657	0.04955	0.10923	0.15428	0.19257	0.22466	0.25507	0.28266	0.31025	0.33221	0.35304	0.37106	0.38964	0.40541	0.42286	0.43637	0.44932	0.46227	0.47354	0.48311	0.49493	0.50394	0.51408	0.52083	0.52872	0.53547	0.54448	0.54955	0.55856	0.56306	0.56926	0.57601	0.58108	0.58446	0.59009	0.59459	0.5991	0.6036	0.60698	0.61092	0.6143	0.6205	0.62218	0.62444	0.62782	0.63119	0.63626	0.63682	0.64077
	658	0.04899	0.10642	0.15034	0.18806	0.21903	0.24831	0.27534	0.3018	0.32376	0.34347	0.36092	0.37894	0.39414	0.4116	0.42455	0.43694	0.44989	0.46059	0.47016	0.48142	0.48986	0.5	0.50676	0.51351	0.52027	0.52984	0.53435	0.54279	0.5473	0.55349	0.55968	0.56475	0.56757	0.57376	0.57827	0.58221	0.58671	0.58953	0.59403	0.59685	0.60248	0.60473	0.60698	0.6098	0.61374	0.61768	0.61881	0.62275
	659	0.04786	0.10417	0.1464	0.18243	0.21284	0.24099	0.26689	0.29223	0.31363	0.33277	0.34966	0.36768	0.38176	0.39865	0.4116	0.42342	0.43581	0.44595	0.45495	0.46678	0.47466	0.48423	0.49043	0.49718	0.50394	0.51295	0.51745	0.52534	0.52984	0.53604	0.54167	0.54673	0.54955	0.55518	0.55968	0.56363	0.56813	0.57095	0.57489	0.5777	0.58333	0.58559	0.58727	0.59065	0.59403	0.59797	0.59966	0.60304
	660	0.0473	0.10135	0.14189	0.1768	0.20608	0.23311	0.25845	0.28322	0.30349	0.32207	0.3384	0.35529	0.36937	0.3857	0.39752	0.40935	0.42117	0.43131	0.43975	0.45101	0.4589	0.46791	0.4741	0.48029	0.48705	0.4955	0.5	0.50788	0.51182	0.51802	0.52365	0.52872	0.53153	0.5366	0.54054	0.54448	0.54899	0.5518	0.55574	0.55856	0.56419	0.56588	0.56757	0.57095	0.57376	0.57827	0.57939	0.58277
	661	0.04673	0.0991	0.13851	0.1723	0.20101	0.22691	0.25113	0.27477	0.29448	0.3125	0.32827	0.34516	0.35867	0.37387	0.38626	0.39752	0.40878	0.41836	0.42624	0.4375	0.44538	0.45439	0.46002	0.46622	0.47241	0.48086	0.4848	0.49268	0.49662	0.50225	0.50845	0.51239	0.5152	0.52027	0.52421	0.52815	0.53209	0.53491	0.53885	0.54167	0.54673	0.54842	0.55011	0.55349	0.55631	0.56081	0.56194	0.56475
	662	0.04617	0.09628	0.13401	0.16667	0.19369	0.21847	0.24155	0.26464	0.28378	0.30068	0.31588	0.33164	0.34459	0.3598	0.37106	0.38176	0.39302	0.40203	0.40991	0.42061	0.42793	0.43637	0.44144	0.44764	0.45327	0.46171	0.46509	0.47297	0.47691	0.48198	0.48818	0.49212	0.49437	0.49944	0.50338	0.50676	0.5107	0.51351	0.51745	0.51971	0.52534	0.52646	0.52815	0.53097	0.53378	0.53829	0.53885	0.54223
	663	0.04561	0.09347	0.13007	0.16104	0.18694	0.21115	0.23311	0.25507	0.27365	0.28998	0.30462	0.31982	0.33221	0.34685	0.35755	0.36824	0.37894	0.38739	0.39471	0.40484	0.41216	0.42005	0.42511	0.43131	0.43637	0.44482	0.4482	0.45552	0.4589	0.46396	0.46959	0.47354	0.47579	0.48086	0.48423	0.48761	0.49155	0.49437	0.49775	0.5	0.50563	0.50676	0.50788	0.51126	0.51408	0.51802	0.51858	0.5214
	664	0.04448	0.09065	0.12556	0.15541	0.18074	0.20327	0.22466	0.2455	0.26295	0.27872	0.29279	0.30743	0.31926	0.33333	0.34347	0.3536	0.36374	0.37218	0.37894	0.38908	0.39527	0.40372	0.40822	0.41385	0.41892	0.4268	0.43018	0.43694	0.44032	0.44538	0.45045	0.45495	0.45664	0.46115	0.46453	0.46791	0.47185	0.4741	0.47748	0.47973	0.4848	0.48592	0.48761	0.49043	0.49268	0.49662	0.49775	0.50056
	665	0.04392	0.08784	0.12106	0.14977	0.17342	0.19482	0.21509	0.2348	0.25169	0.26689	0.27984	0.29392	0.30462	0.31813	0.32827	0.33727	0.34741	0.35529	0.36149	0.37162	0.37725	0.38514	0.38964	0.39471	0.39977	0.40709	0.41047	0.41667	0.42005	0.42455	0.43018	0.43412	0.43525	0.43975	0.44313	0.44651	0.44989	0.45214	0.45495	0.45777	0.46227	0.4634	0.46453	0.46734	0.46959	0.47354	0.47466	0.47691
	666	0.04336	0.08502	0.11599	0.14302	0.16554	0.18581	0.20495	0.22354	0.23986	0.25394	0.26633	0.27928	0.28998	0.30293	0.31194	0.32095	0.33052	0.33784	0.34347	0.35304	0.35867	0.36599	0.36993	0.375	0.3795	0.38682	0.38964	0.39583	0.39921	0.40315	0.40822	0.41216	0.41329	0.41779	0.42061	0.42399	0.4268	0.42905	0.43187	0.43412	0.43919	0.43975	0.44088	0.44369	0.44651	0.44989	0.45045	0.4527
	667	0.04223	0.08164	0.11092	0.13626	0.15766	0.17624	0.19426	0.21227	0.22748	0.24043	0.25225	0.26464	0.27421	0.2866	0.29505	0.30349	0.3125	0.31926	0.32489	0.3339	0.33953	0.34628	0.35023	0.35473	0.35923	0.36599	0.36824	0.37444	0.37725	0.38119	0.38626	0.38964	0.39077	0.39471	0.39809	0.40034	0.40372	0.40597	0.40822	0.41047	0.41498	0.41554	0.41667	0.41948	0.42173	0.42511	0.42568	0.42793
	668	0.04167	0.07883	0.10586	0.13063	0.15034	0.16836	0.18468	0.20158	0.21622	0.2286	0.2393	0.25113	0.2607	0.27196	0.28041	0.28829	0.29673	0.30349	0.30856	0.317	0.32207	0.32883	0.33221	0.33615	0.34009	0.34685	0.3491	0.35529	0.35811	0.36149	0.36599	0.36937	0.3705	0.37444	0.37725	0.3795	0.38288	0.38457	0.38682	0.38908	0.39358	0.39414	0.39471	0.39752	0.39977	0.40315	0.40372	0.40597
	669	0.0411	0.07601	0.10191	0.125	0.14358	0.16047	0.17624	0.192	0.20552	0.21734	0.22748	0.23874	0.24775	0.25845	0.26633	0.27421	0.28209	0.28773	0.29279	0.30068	0.30574	0.31194	0.31532	0.31926	0.3232	0.32939	0.33108	0.33727	0.33953	0.34291	0.34741	0.35079	0.35135	0.35529	0.35755	0.36036	0.36318	0.3643	0.36712	0.36881	0.37331	0.37387	0.37444	0.37725	0.37894	0.38232	0.38288	0.38457
	670	0.04054	0.0732	0.09741	0.11937	0.13682	0.15259	0.16723	0.18243	0.19538	0.20664	0.21622	0.22691	0.2348	0.2455	0.25282	0.26014	0.26745	0.27309	0.27759	0.28547	0.28941	0.29561	0.29899	0.30236	0.30574	0.31194	0.31363	0.31926	0.32151	0.32489	0.32883	0.33221	0.33277	0.33615	0.33896	0.34122	0.34347	0.34516	0.34797	0.3491	0.3536	0.35417	0.35473	0.35698	0.35867	0.36205	0.36205	0.3643
	671	0.03941	0.07038	0.09291	0.11374	0.13063	0.14471	0.15878	0.17286	0.18525	0.19538	0.20439	0.21453	0.22241	0.23198	0.23874	0.2455	0.25282	0.25788	0.26182	0.26971	0.27365	0.27928	0.28209	0.28547	0.28885	0.29448	0.29617	0.30124	0.30349	0.30631	0.31081	0.31363	0.31363	0.31757	0.31982	0.32207	0.32432	0.32601	0.32827	0.32939	0.3339	0.3339	0.33446	0.33671	0.3384	0.34178	0.34178	0.34403
	672	0.03885	0.06757	0.08896	0.10811	0.12387	0.13739	0.15034	0.16329	0.17455	0.18468	0.19313	0.2027	0.20946	0.21903	0.22523	0.23142	0.23818	0.24324	0.24718	0.25394	0.25788	0.26295	0.26577	0.26858	0.27196	0.27759	0.27872	0.28378	0.28547	0.28829	0.29223	0.29505	0.29561	0.29842	0.30068	0.30236	0.30518	0.30631	0.30856	0.31025	0.31419	0.31419	0.31475	0.31644	0.31869	0.32151	0.32151	0.3232
	673	0.03829	0.06532	0.08502	0.10304	0.11824	0.13007	0.14245	0.15484	0.16554	0.17455	0.18243	0.19144	0.1982	0.20664	0.21284	0.21903	0.22523	0.22973	0.23311	0.23986	0.24324	0.24831	0.25056	0.25338	0.25619	0.26182	0.26295	0.26745	0.26914	0.27196	0.2759	0.27815	0.27872	0.28153	0.28322	0.28547	0.28773	0.28885	0.2911	0.29223	0.29617	0.29617	0.29617	0.29842	0.30011	0.30293	0.30293	0.30462
	674	0.03773	0.06306	0.08108	0.09854	0.11205	0.12331	0.13457	0.14583	0.15597	0.16441	0.17173	0.18018	0.18637	0.19482	0.20045	0.20552	0.21171	0.21622	0.21903	0.22523	0.2286	0.23367	0.23536	0.23818	0.24043	0.2455	0.24662	0.25113	0.25282	0.25507	0.25901	0.26126	0.26126	0.26408	0.26577	0.26745	0.26971	0.27083	0.27309	0.27421	0.27815	0.27759	0.27815	0.27984	0.28153	0.28435	0.28378	0.28547
	675	0.03716	0.06025	0.0777	0.09347	0.10642	0.11655	0.12669	0.13739	0.14696	0.15484	0.1616	0.16948	0.17511	0.183	0.18863	0.19313	0.19932	0.2027	0.20552	0.21171	0.21453	0.21903	0.22128	0.22354	0.22579	0.23029	0.23142	0.23592	0.23705	0.2393	0.24268	0.24493	0.24493	0.24775	0.24944	0.25113	0.25282	0.25394	0.25563	0.25676	0.2607	0.2607	0.2607	0.26239	0.26351	0.26633	0.26633	0.26802
	676	0.0366	0.058	0.07432	0.08896	0.10079	0.11036	0.11993	0.13007	0.13908	0.14583	0.15259	0.15991	0.16498	0.17286	0.17736	0.18187	0.1875	0.19088	0.19369	0.19932	0.20214	0.20608	0.20777	0.21002	0.21171	0.21678	0.21734	0.22185	0.22297	0.22466	0.22804	0.23029	0.23029	0.23255	0.23423	0.23592	0.23761	0.23874	0.24043	0.24099	0.24493	0.24437	0.24437	0.24606	0.24775	0.25	0.25	0.25169
	677	0.03604	0.05574	0.07038	0.0839	0.09516	0.1036	0.11205	0.12162	0.13007	0.13682	0.14245	0.14977	0.15428	0.16104	0.1661	0.17005	0.17511	0.17793	0.18074	0.18581	0.18863	0.19257	0.19369	0.19538	0.19764	0.20214	0.2027	0.20664	0.20721	0.20946	0.21284	0.21453	0.21396	0.21678	0.21847	0.21959	0.22128	0.22185	0.22354	0.22466	0.22804	0.22804	0.22748	0.22917	0.23029	0.23311	0.23255	0.23423
	678	0.03547	0.05349	0.067	0.07995	0.09009	0.09797	0.10586	0.11486	0.12275	0.12838	0.13401	0.14077	0.14471	0.15146	0.15597	0.15991	0.16441	0.16723	0.16948	0.17455	0.1768	0.18018	0.18187	0.183	0.18525	0.18919	0.18975	0.19369	0.19426	0.19651	0.19932	0.20101	0.20045	0.2027	0.20439	0.20552	0.20721	0.20777	0.20946	0.21002	0.21396	0.2134	0.21284	0.21453	0.21565	0.21847	0.21791	0.21903
	679	0.03491	0.0518	0.06419	0.07658	0.08615	0.09291	0.10023	0.10867	0.11599	0.12162	0.12613	0.13288	0.13626	0.14302	0.14696	0.15034	0.15484	0.15766	0.15935	0.16385	0.1661	0.16948	0.17061	0.1723	0.17399	0.17793	0.17849	0.18187	0.18243	0.18468	0.18694	0.18919	0.18863	0.19032	0.192	0.19313	0.19426	0.19538	0.19651	0.19707	0.20045	0.19989	0.19989	0.20101	0.2027	0.20495	0.20439	0.20552
	680	0.03435	0.05011	0.06194	0.07264	0.08164	0.0884	0.09516	0.10248	0.1098	0.11486	0.11937	0.12556	0.12838	0.13457	0.13851	0.14189	0.14583	0.14865	0.14977	0.15484	0.15653	0.15991	0.16104	0.16216	0.16385	0.16779	0.16779	0.17117	0.17173	0.17342	0.17624	0.17793	0.17736	0.17905	0.18018	0.18131	0.183	0.18356	0.18468	0.18525	0.18863	0.18806	0.18806	0.18919	0.19032	0.19257	0.192	0.19313
	681	0.03435	0.04842	0.05912	0.06982	0.07827	0.0839	0.09009	0.09741	0.1036	0.10867	0.11261	0.11824	0.12106	0.12725	0.13063	0.13401	0.13739	0.13964	0.14133	0.14583	0.14752	0.15034	0.15146	0.15259	0.15372	0.15766	0.15766	0.16104	0.1616	0.16273	0.16554	0.16723	0.1661	0.16836	0.16948	0.17061	0.17173	0.1723	0.17342	0.17399	0.17736	0.1768	0.17624	0.17736	0.17849	0.18131	0.18018	0.18187
	682	0.03378	0.0473	0.05687	0.06644	0.07432	0.07939	0.08502	0.09178	0.09797	0.10248	0.10642	0.11149	0.1143	0.11993	0.12275	0.12556	0.1295	0.13119	0.13232	0.13682	0.13851	0.14133	0.14189	0.14302	0.14414	0.14809	0.14752	0.1509	0.15146	0.15315	0.15541	0.15709	0.15597	0.15766	0.15878	0.15991	0.16104	0.1616	0.16273	0.16329	0.16667	0.16554	0.16498	0.16667	0.16723	0.16948	0.16892	0.17005
	683	0.03322	0.04561	0.05462	0.06419	0.07095	0.07601	0.08108	0.08727	0.09291	0.09741	0.10079	0.10529	0.10811	0.11318	0.11655	0.11881	0.12275	0.12444	0.125	0.1295	0.13063	0.13345	0.13401	0.13514	0.13626	0.13964	0.13908	0.14245	0.14302	0.14414	0.1464	0.14809	0.14696	0.14865	0.14977	0.15034	0.15146	0.15203	0.15315	0.15372	0.15709	0.15597	0.15541	0.15653	0.15766	0.15991	0.15878	0.15991
	684	0.03322	0.04448	0.05236	0.06137	0.06757	0.07207	0.07658	0.08277	0.08784	0.09178	0.09516	0.09966	0.10135	0.10698	0.10923	0.11205	0.11543	0.11655	0.11768	0.12162	0.12275	0.12556	0.12613	0.12669	0.12782	0.13119	0.13063	0.13345	0.13401	0.13514	0.13739	0.13908	0.13739	0.13908	0.1402	0.14077	0.14189	0.14245	0.14358	0.14414	0.14696	0.14583	0.14527	0.1464	0.14752	0.14977	0.14865	0.14977
	685	0.03266	0.04336	0.05068	0.05856	0.06475	0.06813	0.07264	0.0777	0.08333	0.08671	0.08953	0.09347	0.09516	0.10023	0.10248	0.10529	0.10811	0.1098	0.11036	0.1143	0.11486	0.11768	0.11768	0.11881	0.11937	0.12275	0.12218	0.125	0.125	0.12613	0.12838	0.13007	0.12838	0.13007	0.13119	0.13176	0.13288	0.13288	0.13401	0.13457	0.13739	0.13626	0.1357	0.13682	0.13739	0.13964	0.13908	0.13964
	686	0.03209	0.04223	0.04842	0.05631	0.06137	0.06475	0.06869	0.0732	0.07827	0.08164	0.0839	0.0884	0.08953	0.09459	0.09628	0.09854	0.10135	0.10248	0.10304	0.10698	0.10755	0.11036	0.11036	0.11092	0.11149	0.11486	0.11374	0.11655	0.11712	0.11768	0.11993	0.12162	0.11993	0.12162	0.12218	0.12275	0.12387	0.12387	0.125	0.12556	0.12838	0.12725	0.12669	0.12782	0.12838	0.13063	0.1295	0.13007
	687	0.03209	0.04054	0.04617	0.05349	0.05856	0.06137	0.06475	0.06926	0.07376	0.07658	0.07883	0.08221	0.0839	0.0884	0.09009	0.09178	0.09459	0.09572	0.09572	0.09966	0.10023	0.10248	0.10248	0.10304	0.1036	0.10698	0.10586	0.10867	0.10867	0.10923	0.11149	0.11318	0.11092	0.11261	0.11318	0.11374	0.11486	0.11486	0.11599	0.11599	0.11937	0.11768	0.11712	0.11824	0.11881	0.12106	0.11993	0.1205
	688	0.03153	0.03941	0.04448	0.05124	0.05518	0.058	0.06081	0.06475	0.06926	0.07151	0.07376	0.07714	0.07827	0.08221	0.0839	0.08615	0.0884	0.08953	0.08953	0.09291	0.09347	0.09572	0.09516	0.09572	0.09628	0.0991	0.09797	0.10079	0.10079	0.10135	0.1036	0.10473	0.10304	0.10473	0.10529	0.10529	0.10642	0.10642	0.10755	0.10755	0.11036	0.10923	0.10867	0.10923	0.1098	0.11205	0.11092	0.11149
	689	0.03097	0.03829	0.04279	0.04899	0.05293	0.05462	0.05743	0.06137	0.06532	0.06757	0.06926	0.07264	0.0732	0.07714	0.07883	0.08052	0.08277	0.08333	0.08333	0.08727	0.08727	0.08953	0.08896	0.08896	0.08953	0.09234	0.09122	0.09403	0.09347	0.09459	0.09628	0.09741	0.09572	0.09741	0.09797	0.09797	0.0991	0.0991	0.09966	0.09966	0.10304	0.10135	0.10079	0.10135	0.10191	0.10417	0.10304	0.1036
	690	0.03097	0.03773	0.04167	0.04673	0.05068	0.05236	0.05462	0.058	0.06137	0.06363	0.06475	0.06813	0.06869	0.07264	0.07376	0.07545	0.0777	0.07827	0.07827	0.08164	0.08164	0.08333	0.08333	0.08333	0.08333	0.08615	0.08502	0.08727	0.08727	0.08784	0.08953	0.09065	0.08896	0.09009	0.09122	0.09122	0.09178	0.09178	0.09291	0.09291	0.09572	0.09459	0.09347	0.09403	0.09516	0.09685	0.09572	0.09628
	691	0.03097	0.0366	0.03998	0.04505	0.04842	0.04955	0.05124	0.05462	0.058	0.05968	0.06081	0.06419	0.06475	0.06813	0.06926	0.07038	0.07264	0.0732	0.07264	0.07601	0.07601	0.07827	0.0777	0.07714	0.0777	0.08052	0.07939	0.08164	0.08108	0.08164	0.08333	0.08446	0.08277	0.0839	0.08446	0.08446	0.08559	0.08559	0.08615	0.08615	0.08896	0.08784	0.08671	0.08727	0.08784	0.09009	0.08896	0.08953
	692	0.03041	0.03547	0.03885	0.04336	0.04617	0.04673	0.04842	0.0518	0.05462	0.05631	0.05743	0.06025	0.06025	0.06363	0.06532	0.06588	0.06813	0.06813	0.06813	0.07095	0.07095	0.07264	0.07207	0.07151	0.07207	0.07489	0.0732	0.07601	0.07545	0.07601	0.07714	0.07827	0.07658	0.0777	0.07827	0.07827	0.07883	0.07883	0.07939	0.07939	0.08221	0.08108	0.07995	0.08108	0.08108	0.08333	0.08221	0.08277
	693	0.03041	0.03491	0.03716	0.04167	0.04448	0.04448	0.04617	0.04899	0.0518	0.05293	0.05405	0.05687	0.05687	0.06025	0.06137	0.06194	0.06419	0.06419	0.06363	0.06644	0.06644	0.06813	0.06757	0.067	0.067	0.06982	0.06813	0.07038	0.06982	0.07038	0.07207	0.07264	0.07095	0.07264	0.07264	0.07264	0.0732	0.0732	0.07376	0.07376	0.07658	0.07545	0.07432	0.07489	0.07545	0.07714	0.07601	0.07714
	694	0.02984	0.03378	0.03604	0.03998	0.04279	0.04223	0.04336	0.04617	0.04899	0.04955	0.05068	0.05293	0.05349	0.05631	0.05743	0.058	0.05968	0.05968	0.05968	0.06194	0.06194	0.06306	0.06306	0.06194	0.0625	0.06475	0.06363	0.06588	0.06475	0.06588	0.067	0.06757	0.06588	0.067	0.06757	0.06757	0.06813	0.06813	0.06869	0.06813	0.07095	0.06982	0.06869	0.06926	0.06982	0.07151	0.07038	0.07151
	695	0.02984	0.03266	0.03491	0.03829	0.0411	0.04054	0.0411	0.04392	0.04617	0.04673	0.04786	0.05011	0.05011	0.05293	0.05405	0.05462	0.05631	0.05631	0.05574	0.058	0.058	0.05912	0.05856	0.058	0.058	0.06025	0.05912	0.06137	0.06025	0.06081	0.0625	0.0625	0.06137	0.0625	0.0625	0.0625	0.06306	0.06306	0.06363	0.06306	0.06588	0.06475	0.06363	0.06419	0.06475	0.06644	0.06475	0.06588
	696	0.02928	0.03209	0.03435	0.03716	0.03941	0.03829	0.03885	0.04167	0.04392	0.04448	0.04505	0.0473	0.0473	0.05011	0.05124	0.05124	0.05293	0.05293	0.05236	0.05405	0.05462	0.05574	0.05518	0.05405	0.05405	0.05631	0.05518	0.05743	0.05631	0.05687	0.05856	0.05856	0.05743	0.058	0.05856	0.05856	0.05912	0.05912	0.05912	0.05912	0.06137	0.06025	0.05968	0.05968	0.06025	0.06194	0.06025	0.06194
	697	0.02928	0.03153	0.03322	0.03604	0.03829	0.03716	0.03716	0.03998	0.04167	0.04223	0.04279	0.04505	0.04505	0.04786	0.04899	0.04899	0.05011	0.05011	0.04955	0.05124	0.05124	0.05236	0.0518	0.05124	0.05068	0.05293	0.0518	0.05405	0.05293	0.05349	0.05518	0.05518	0.05405	0.05462	0.05518	0.05518	0.05518	0.05518	0.05574	0.05518	0.058	0.05687	0.05574	0.05631	0.05687	0.058	0.05687	0.058
	698	0.02872	0.03097	0.03266	0.03491	0.03716	0.03547	0.03604	0.03829	0.03998	0.04054	0.0411	0.04336	0.04279	0.04561	0.04673	0.04673	0.04786	0.04786	0.0473	0.04899	0.04899	0.04955	0.04955	0.04842	0.04842	0.05068	0.04899	0.05124	0.05011	0.05068	0.05236	0.0518	0.05068	0.0518	0.0518	0.0518	0.05236	0.05236	0.05293	0.05236	0.05462	0.05349	0.05236	0.05293	0.05349	0.05518	0.05349	0.05462
	699	0.02872	0.03041	0.03153	0.03378	0.03604	0.03435	0.03435	0.03716	0.03885	0.03885	0.03941	0.04167	0.0411	0.04392	0.04448	0.04448	0.04617	0.04561	0.04505	0.04673	0.04673	0.04786	0.0473	0.04617	0.04617	0.04786	0.04673	0.04899	0.04786	0.04842	0.04955	0.04955	0.04842	0.04955	0.04955	0.04955	0.04955	0.04955	0.05011	0.04955	0.0518	0.05068	0.05011	0.05011	0.05068	0.05236	0.05068	0.05236
	700	0.02815	0.02984	0.03097	0.03322	0.03491	0.03378	0.03378	0.03604	0.03716	0.03773	0.03829	0.03998	0.03998	0.04223	0.04336	0.04279	0.04448	0.04392	0.04336	0.04505	0.04505	0.04561	0.04505	0.04392	0.04392	0.04617	0.04505	0.0473	0.04561	0.04617	0.04786	0.0473	0.04617	0.0473	0.0473	0.0473	0.0473	0.0473	0.04786	0.0473	0.04955	0.04842	0.04786	0.04786	0.04842	0.05011	0.04842	0.04955
	701	0.02815	0.02928	0.03041	0.03266	0.03435	0.03266	0.03266	0.03491	0.03604	0.0366	0.0366	0.03885	0.03829	0.04054	0.04167	0.0411	0.04279	0.04223	0.04167	0.04336	0.04336	0.04392	0.04336	0.04223	0.04223	0.04392	0.04279	0.04505	0.04392	0.04448	0.04561	0.04505	0.04392	0.04505	0.04505	0.04505	0.04505	0.04505	0.04561	0.04505	0.0473	0.04617	0.04561	0.04561	0.04617	0.04786	0.04617	0.0473
	702	0.02759	0.02872	0.02984	0.03153	0.03322	0.03153	0.03153	0.03322	0.03491	0.03491	0.03547	0.03716	0.0366	0.03885	0.03998	0.03941	0.0411	0.04054	0.03998	0.0411	0.0411	0.04223	0.0411	0.03998	0.03998	0.04223	0.04054	0.04279	0.04167	0.04223	0.04336	0.04336	0.04223	0.04279	0.04279	0.04279	0.04336	0.04279	0.04336	0.04279	0.04505	0.04392	0.04279	0.04336	0.04392	0.04561	0.04392	0.04505
	703	0.02759	0.02872	0.02928	0.03097	0.03266	0.03097	0.03041	0.03209	0.03378	0.03378	0.03378	0.03604	0.03547	0.03773	0.03829	0.03829	0.03941	0.03885	0.03829	0.03998	0.03941	0.04054	0.03941	0.03829	0.03829	0.04054	0.03885	0.0411	0.03998	0.03998	0.04167	0.04167	0.03998	0.0411	0.0411	0.0411	0.0411	0.0411	0.04167	0.0411	0.04336	0.04223	0.0411	0.0411	0.04167	0.04336	0.04167	0.04279
	704	0.02703	0.02815	0.02872	0.03041	0.03153	0.02984	0.02984	0.03097	0.03266	0.03266	0.03266	0.03435	0.03378	0.03604	0.0366	0.0366	0.03773	0.03716	0.0366	0.03829	0.03773	0.03885	0.03773	0.0366	0.0366	0.03885	0.03716	0.03941	0.03773	0.03829	0.03941	0.03941	0.03829	0.03885	0.03885	0.03885	0.03885	0.03885	0.03941	0.03885	0.0411	0.03998	0.03885	0.03941	0.03998	0.0411	0.03941	0.04054
	705	0.02703	0.02759	0.02815	0.02984	0.03097	0.02928	0.02872	0.03041	0.03153	0.03153	0.03153	0.03322	0.03266	0.03491	0.03547	0.03491	0.03604	0.03547	0.03491	0.0366	0.03604	0.03716	0.03604	0.03491	0.03491	0.0366	0.03491	0.03716	0.03604	0.0366	0.03773	0.03773	0.03604	0.0366	0.03716	0.0366	0.03716	0.03716	0.03716	0.0366	0.03941	0.03773	0.0366	0.03716	0.03773	0.03885	0.03773	0.03829
	706	0.02646	0.02759	0.02759	0.02928	0.03041	0.02815	0.02759	0.02928	0.03041	0.03041	0.03041	0.03209	0.03097	0.03322	0.03378	0.03378	0.03491	0.03435	0.03322	0.03491	0.03435	0.03547	0.03435	0.03322	0.03322	0.03547	0.03322	0.03547	0.03435	0.03435	0.03604	0.03604	0.03435	0.03491	0.03547	0.03491	0.03547	0.03491	0.03547	0.03491	0.03716	0.03604	0.03491	0.03491	0.03547	0.03716	0.03547	0.03604
	707	0.02646	0.02703	0.02703	0.02872	0.02984	0.02759	0.02703	0.02815	0.02984	0.02984	0.02928	0.03097	0.02984	0.03209	0.03266	0.03266	0.03378	0.03322	0.03209	0.03378	0.03322	0.03435	0.03322	0.03209	0.03209	0.03378	0.03209	0.03378	0.03322	0.03322	0.03435	0.03491	0.03266	0.03378	0.03378	0.03322	0.03378	0.03322	0.03378	0.03322	0.03604	0.03435	0.03322	0.03378	0.03378	0.03547	0.03435	0.03491
	708	0.02646	0.02703	0.02703	0.02872	0.02928	0.02759	0.02703	0.02759	0.02928	0.02928	0.02872	0.03041	0.02928	0.03153	0.03153	0.03153	0.03322	0.03209	0.03097	0.03322	0.03266	0.03378	0.03209	0.03153	0.03097	0.03322	0.03097	0.03322	0.03209	0.03266	0.03322	0.03378	0.03153	0.03266	0.03266	0.03266	0.03266	0.03266	0.03266	0.03266	0.03491	0.03322	0.03209	0.03266	0.03322	0.03435	0.03322	0.03378
	709	0.0259	0.02703	0.02646	0.02815	0.02872	0.02646	0.0259	0.02703	0.02872	0.02815	0.02815	0.02928	0.02815	0.03041	0.03097	0.03097	0.03153	0.03097	0.02984	0.03209	0.03153	0.03209	0.03097	0.03041	0.02984	0.03209	0.02984	0.03153	0.03097	0.03097	0.03209	0.03266	0.03041	0.03097	0.03153	0.03097	0.03153	0.03097	0.03153	0.03097	0.03378	0.03209	0.03097	0.03097	0.03153	0.03322	0.03153	0.03209
	710	0.0259	0.02646	0.0259	0.02759	0.02815	0.0259	0.02534	0.02646	0.02815	0.02759	0.02703	0.02872	0.02759	0.02984	0.02984	0.02984	0.03097	0.03041	0.02872	0.03153	0.03041	0.03153	0.03041	0.02928	0.02872	0.03097	0.02928	0.03097	0.02984	0.02984	0.03097	0.03153	0.02928	0.03041	0.03041	0.02984	0.03041	0.02984	0.03041	0.02984	0.03266	0.03097	0.02984	0.03041	0.03041	0.03209	0.03041	0.03097
	711	0.02534	0.0259	0.02534	0.02703	0.02759	0.0259	0.02477	0.0259	0.02703	0.02703	0.02646	0.02815	0.02703	0.02928	0.02928	0.02928	0.02984	0.02928	0.02815	0.03041	0.02928	0.03041	0.02928	0.02872	0.02815	0.02984	0.02815	0.02984	0.02928	0.02928	0.03041	0.03097	0.02872	0.02928	0.02928	0.02928	0.02928	0.02928	0.02928	0.02928	0.03153	0.02984	0.02872	0.02928	0.02928	0.03097	0.02984	0.02984
	712	0.02534	0.0259	0.02477	0.02646	0.02703	0.02534	0.02421	0.02534	0.02646	0.02646	0.0259	0.02759	0.0259	0.02815	0.02872	0.02815	0.02928	0.02872	0.02759	0.02928	0.02872	0.02984	0.02872	0.02759	0.02703	0.02928	0.02759	0.02872	0.02815	0.02815	0.02928	0.02984	0.02759	0.02815	0.02872	0.02815	0.02815	0.02815	0.02872	0.02815	0.03041	0.02872	0.02759	0.02815	0.02815	0.02984	0.02872	0.02872
	713	0.02534	0.02534	0.02477	0.02646	0.02646	0.02477	0.02365	0.02477	0.0259	0.0259	0.02534	0.02646	0.02534	0.02759	0.02759	0.02759	0.02872	0.02815	0.02646	0.02872	0.02815	0.02928	0.02759	0.02703	0.02646	0.02815	0.02646	0.02815	0.02759	0.02759	0.02872	0.02928	0.02703	0.02759	0.02759	0.02759	0.02759	0.02703	0.02759	0.02703	0.02984	0.02815	0.02703	0.02759	0.02759	0.02928	0.02759	0.02815
	714	0.02477	0.02534	0.02421	0.0259	0.02646	0.02421	0.02365	0.02421	0.0259	0.02534	0.02477	0.02646	0.02534	0.02703	0.02759	0.02703	0.02815	0.02759	0.0259	0.02815	0.02759	0.02815	0.02703	0.02646	0.0259	0.02759	0.0259	0.02759	0.02703	0.02703	0.02815	0.02872	0.0259	0.02703	0.02703	0.02703	0.02703	0.02646	0.02703	0.02646	0.02928	0.02759	0.02646	0.02646	0.02703	0.02872	0.02703	0.02759
	715	0.02477	0.02477	0.02421	0.02534	0.0259	0.02365	0.02309	0.02365	0.02534	0.02477	0.02421	0.0259	0.02477	0.02703	0.02703	0.02646	0.02759	0.02703	0.02534	0.02759	0.02703	0.02759	0.02646	0.02534	0.02534	0.02703	0.02534	0.02703	0.0259	0.02646	0.02703	0.02759	0.02534	0.02646	0.02646	0.0259	0.02646	0.0259	0.02646	0.0259	0.02815	0.02646	0.02534	0.0259	0.02646	0.02759	0.02646	0.02703
	716	0.02421	0.02421	0.02365	0.02477	0.02534	0.02309	0.02252	0.02309	0.02477	0.02421	0.02365	0.02534	0.02421	0.02646	0.02646	0.0259	0.02703	0.02646	0.02477	0.02703	0.02646	0.02703	0.0259	0.02477	0.02421	0.02646	0.02477	0.02646	0.02534	0.02534	0.02646	0.02703	0.02477	0.02534	0.02534	0.02534	0.02534	0.02534	0.02534	0.02534	0.02759	0.0259	0.02477	0.02534	0.02534	0.02703	0.02534	0.0259
	717	0.02421	0.02421	0.02365	0.02477	0.02534	0.02309	0.02196	0.02309	0.02421	0.02365	0.02309	0.02477	0.02365	0.0259	0.0259	0.02534	0.02646	0.0259	0.02477	0.02646	0.0259	0.02646	0.02534	0.02421	0.02365	0.0259	0.02421	0.0259	0.02477	0.02477	0.0259	0.0259	0.02421	0.02477	0.02477	0.02477	0.02477	0.02477	0.02477	0.02421	0.02703	0.02534	0.02421	0.02421	0.02477	0.02646	0.02477	0.02534
	718	0.02421	0.02365	0.02309	0.02421	0.02477	0.02252	0.02196	0.02252	0.02365	0.02309	0.02309	0.02421	0.02309	0.02534	0.02534	0.02534	0.0259	0.02534	0.02421	0.0259	0.02534	0.0259	0.02477	0.02365	0.02309	0.02534	0.02365	0.02534	0.02421	0.02421	0.02534	0.02534	0.02365	0.02421	0.02421	0.02421	0.02421	0.02421	0.02421	0.02365	0.02646	0.02477	0.02365	0.02365	0.02421	0.0259	0.02421	0.02477
	719	0.02365	0.02365	0.02309	0.02421	0.02477	0.02252	0.0214	0.02252	0.02309	0.02309	0.02252	0.02365	0.02309	0.02477	0.02534	0.02477	0.0259	0.02477	0.02365	0.02534	0.02477	0.02534	0.02421	0.02309	0.02252	0.02477	0.02309	0.02477	0.02365	0.02365	0.02477	0.02477	0.02309	0.02365	0.02365	0.02365	0.02365	0.02365	0.02365	0.02309	0.0259	0.02421	0.02309	0.02365	0.02365	0.02534	0.02365	0.02421
	720	0.02365	0.02365	0.02309	0.02421	0.02477	0.02252	0.0214	0.02196	0.02309	0.02309	0.02252	0.02365	0.02252	0.02477	0.02477	0.02477	0.02534	0.02477	0.02365	0.02534	0.02477	0.02534	0.02421	0.02309	0.02252	0.02477	0.02309	0.02477	0.02365	0.02365	0.02477	0.02477	0.02309	0.02365	0.02365	0.02365	0.02365	0.02309	0.02365	0.02309	0.02534	0.02421	0.02309	0.02309	0.02365	0.02534	0.02365	0.02421
	721	0.02365	0.02365	0.02252	0.02365	0.02421	0.02196	0.02083	0.02196	0.02309	0.02252	0.02196	0.02365	0.02252	0.02421	0.02477	0.02421	0.02534	0.02421	0.02309	0.02477	0.02421	0.02534	0.02421	0.02252	0.02252	0.02421	0.02252	0.02421	0.02309	0.02309	0.02421	0.02421	0.02252	0.02365	0.02365	0.02309	0.02365	0.02309	0.02309	0.02252	0.02534	0.02365	0.02252	0.02309	0.02309	0.02477	0.02309	0.02365
	722	0.02365	0.02309	0.02252	0.02365	0.02421	0.02196	0.02083	0.02196	0.02252	0.02252	0.02196	0.02309	0.02252	0.02421	0.02421	0.02421	0.02477	0.02421	0.02309	0.02477	0.02421	0.02477	0.02365	0.02252	0.02196	0.02421	0.02196	0.02421	0.02309	0.02309	0.02421	0.02421	0.02252	0.02309	0.02309	0.02309	0.02309	0.02252	0.02309	0.02252	0.02477	0.02365	0.02196	0.02252	0.02309	0.02421	0.02309	0.02365
	723	0.02365	0.02309	0.02252	0.02365	0.02421	0.02196	0.02083	0.0214	0.02252	0.02252	0.02196	0.02309	0.02196	0.02421	0.02421	0.02421	0.02477	0.02421	0.02309	0.02477	0.02421	0.02477	0.02365	0.02252	0.02196	0.02421	0.02196	0.02365	0.02252	0.02309	0.02421	0.02421	0.02252	0.02309	0.02309	0.02252	0.02309	0.02252	0.02309	0.02252	0.02477	0.02309	0.02196	0.02252	0.02252	0.02421	0.02252	0.02309
	724	0.02309	0.02309	0.02252	0.02365	0.02421	0.0214	0.02083	0.0214	0.02252	0.02196	0.02196	0.02309	0.02196	0.02421	0.02421	0.02365	0.02477	0.02421	0.02252	0.02477	0.02365	0.02477	0.02365	0.02252	0.02196	0.02365	0.02196	0.02365	0.02252	0.02309	0.02365	0.02421	0.02196	0.02309	0.02309	0.02252	0.02309	0.02252	0.02252	0.02252	0.02477	0.02309	0.02196	0.02196	0.02252	0.02421	0.02252	0.02309
	725	0.02309	0.02309	0.02196	0.02309	0.02365	0.0214	0.02027	0.0214	0.02252	0.02196	0.0214	0.02309	0.02196	0.02365	0.02365	0.02365	0.02421	0.02365	0.02252	0.02421	0.02365	0.02421	0.02309	0.02196	0.0214	0.02365	0.02196	0.02365	0.02252	0.02252	0.02365	0.02365	0.02196	0.02252	0.02252	0.02252	0.02252	0.02196	0.02252	0.02196	0.02477	0.02309	0.0214	0.02196	0.02252	0.02365	0.02252	0.02309
	726	0.02252	0.02252	0.02196	0.02309	0.02365	0.0214	0.02027	0.02083	0.02196	0.02196	0.0214	0.02252	0.0214	0.02365	0.02365	0.02309	0.02421	0.02365	0.02196	0.02421	0.02309	0.02421	0.02309	0.02196	0.0214	0.02365	0.0214	0.02309	0.02196	0.02252	0.02309	0.02365	0.0214	0.02252	0.02252	0.02196	0.02252	0.02196	0.02252	0.02196	0.02421	0.02252	0.0214	0.02196	0.02196	0.02365	0.02196	0.02252
	727	0.02252	0.02252	0.02196	0.02309	0.02365	0.0214	0.02027	0.02083	0.02196	0.0214	0.0214	0.02252	0.0214	0.02365	0.02365	0.02309	0.02421	0.02309	0.02196	0.02421	0.02309	0.02421	0.02309	0.02196	0.0214	0.02309	0.0214	0.02309	0.02196	0.02252	0.02309	0.02365	0.0214	0.02196	0.02196	0.02196	0.02196	0.02196	0.02196	0.02196	0.02421	0.02252	0.0214	0.02196	0.02196	0.02365	0.02196	0.02252
	728	0.02252	0.02252	0.0214	0.02309	0.02309	0.02083	0.02027	0.02083	0.02196	0.0214	0.02083	0.02252	0.0214	0.02309	0.02309	0.02309	0.02421	0.02309	0.02196	0.02365	0.02309	0.02365	0.02252	0.0214	0.02083	0.02309	0.0214	0.02309	0.02196	0.02196	0.02309	0.02365	0.0214	0.02196	0.02196	0.02196	0.02196	0.0214	0.02196	0.0214	0.02421	0.02252	0.0214	0.0214	0.02196	0.02365	0.02196	0.02252
	729	0.02252	0.02252	0.0214	0.02252	0.02309	0.02083	0.01971	0.02027	0.02196	0.0214	0.02083	0.02196	0.02083	0.02309	0.02309	0.02252	0.02365	0.02252	0.0214	0.02365	0.02252	0.02365	0.02252	0.0214	0.02083	0.02309	0.02083	0.02252	0.02196	0.02196	0.02252	0.02309	0.02083	0.02196	0.02196	0.0214	0.02196	0.0214	0.0214	0.0214	0.02365	0.02196	0.02083	0.0214	0.0214	0.02309	0.0214	0.02196
	730	0.02196	0.02196	0.0214	0.02252	0.02252	0.02027	0.01971	0.02027	0.0214	0.02083	0.02027	0.02196	0.02083	0.02252	0.02252	0.02252	0.02309	0.02252	0.0214	0.02309	0.02252	0.02309	0.02196	0.02083	0.02083	0.02252	0.02083	0.02196	0.0214	0.0214	0.02252	0.02309	0.02083	0.0214	0.0214	0.0214	0.0214	0.02083	0.0214	0.02083	0.02365	0.02196	0.02083	0.02083	0.0214	0.02252	0.0214	0.0214
	731	0.02196	0.02196	0.02083	0.02252	0.02252	0.02027	0.01914	0.02027	0.0214	0.02083	0.02027	0.0214	0.02027	0.02252	0.02252	0.02252	0.02309	0.02252	0.02083	0.02309	0.02196	0.02309	0.02196	0.02083	0.02027	0.02252	0.02083	0.02196	0.0214	0.0214	0.02196	0.02252	0.02027	0.0214	0.0214	0.02083	0.0214	0.02083	0.0214	0.02083	0.02365	0.0214	0.02027	0.02083	0.02083	0.02252	0.02083	0.0214
	732	0.02196	0.02196	0.02083	0.02196	0.02252	0.02027	0.01914	0.01971	0.0214	0.02083	0.02027	0.0214	0.02027	0.02252	0.02252	0.02252	0.02309	0.02252	0.02083	0.02309	0.02196	0.02309	0.02196	0.02083	0.02027	0.02252	0.02083	0.02196	0.02083	0.0214	0.02196	0.02252	0.02027	0.0214	0.0214	0.02083	0.0214	0.02083	0.02083	0.02083	0.02309	0.0214	0.02027	0.02083	0.02083	0.02252	0.02083	0.0214
	733	0.0214	0.0214	0.02083	0.02196	0.02252	0.02027	0.01914	0.01971	0.02083	0.02027	0.02027	0.0214	0.02027	0.02196	0.02196	0.02196	0.02309	0.02196	0.02083	0.02309	0.02196	0.02309	0.02196	0.02027	0.02027	0.02196	0.02027	0.02196	0.02083	0.02083	0.02196	0.02252	0.02027	0.02083	0.02083	0.02083	0.02083	0.02083	0.02083	0.02027	0.02309	0.0214	0.02027	0.02027	0.02083	0.02252	0.02083	0.0214
	734	0.0214	0.0214	0.02027	0.02196	0.02196	0.01971	0.01914	0.01971	0.02083	0.02027	0.01971	0.02083	0.01971	0.02196	0.02196	0.02196	0.02252	0.02196	0.02027	0.02252	0.02196	0.02252	0.0214	0.02027	0.01971	0.02196	0.02027	0.0214	0.02083	0.02083	0.02196	0.02196	0.01971	0.02083	0.02083	0.02027	0.02083	0.02027	0.02083	0.02027	0.02252	0.02083	0.01971	0.02027	0.02027	0.02196	0.02027	0.02083
	735	0.0214	0.0214	0.02027	0.02196	0.02196	0.01971	0.01858	0.01971	0.02083	0.02027	0.01971	0.02083	0.01971	0.02196	0.02196	0.02196	0.02252	0.02196	0.02027	0.02252	0.0214	0.02252	0.0214	0.02027	0.01971	0.02196	0.02027	0.0214	0.02083	0.02083	0.02196	0.02196	0.01971	0.02083	0.02083	0.02027	0.02083	0.02027	0.02083	0.02027	0.02252	0.02083	0.01971	0.02027	0.02027	0.02196	0.02027	0.02083
	736	0.0214	0.0214	0.02027	0.0214	0.02196	0.01971	0.01858	0.01914	0.02083	0.02027	0.01971	0.02083	0.01971	0.02196	0.02196	0.02196	0.02252	0.02196	0.02027	0.02252	0.0214	0.02252	0.0214	0.02027	0.01971	0.02196	0.02027	0.0214	0.02083	0.02083	0.0214	0.02196	0.01971	0.02083	0.02083	0.02027	0.02083	0.02027	0.02083	0.02027	0.02252	0.02083	0.01971	0.02027	0.02027	0.02196	0.02027	0.02083
	737	0.0214	0.0214	0.02027	0.0214	0.02196	0.01971	0.01858	0.01914	0.02083	0.02027	0.01971	0.02083	0.01971	0.02196	0.02196	0.0214	0.02252	0.02196	0.02027	0.02252	0.0214	0.02252	0.0214	0.02027	0.01971	0.02196	0.02027	0.0214	0.02083	0.02083	0.0214	0.02196	0.01971	0.02083	0.02083	0.02027	0.02083	0.02027	0.02083	0.02027	0.02252	0.02083	0.01971	0.02027	0.02027	0.02196	0.02027	0.02083
	738	0.0214	0.0214	0.02027	0.0214	0.02196	0.01971	0.01914	0.01914	0.02083	0.02027	0.01971	0.02083	0.01971	0.02196	0.02196	0.0214	0.02252	0.02196	0.02027	0.02252	0.0214	0.02252	0.0214	0.02027	0.01971	0.02196	0.02027	0.0214	0.02083	0.02083	0.0214	0.02252	0.01971	0.02083	0.02083	0.02027	0.02083	0.02027	0.02083	0.02027	0.02252	0.02083	0.01971	0.02027	0.02027	0.02196	0.02083	0.02083
	739	0.02083	0.0214	0.02027	0.0214	0.02196	0.01971	0.01858	0.01914	0.02083	0.02027	0.01971	0.02083	0.01971	0.02196	0.02196	0.0214	0.02252	0.02196	0.02027	0.02252	0.0214	0.02252	0.0214	0.02027	0.01971	0.02196	0.01971	0.0214	0.02083	0.02083	0.0214	0.02196	0.01971	0.02083	0.02083	0.02027	0.02083	0.02027	0.02027	0.02027	0.02252	0.02083	0.01971	0.02027	0.02027	0.02196	0.02083	0.02083
	740	0.02083	0.0214	0.02027	0.0214	0.02196	0.01971	0.01858	0.01914	0.02083	0.02027	0.01971	0.02083	0.01971	0.02196	0.0214	0.0214	0.02252	0.0214	0.02027	0.02252	0.0214	0.02252	0.0214	0.02027	0.01971	0.02196	0.01971	0.0214	0.02083	0.02083	0.0214	0.02196	0.01971	0.02083	0.02083	0.02027	0.02083	0.02027	0.02027	0.02027	0.02252	0.02083	0.01971	0.02027	0.02027	0.02196	0.02083	0.02083
	741	0.02083	0.0214	0.02027	0.0214	0.02196	0.01971	0.01858	0.01914	0.02083	0.02027	0.01971	0.02083	0.01971	0.02196	0.0214	0.0214	0.02252	0.0214	0.02027	0.02252	0.0214	0.02252	0.0214	0.02027	0.01971	0.02196	0.01971	0.0214	0.02027	0.02027	0.0214	0.02196	0.01971	0.02027	0.02083	0.02027	0.02083	0.02027	0.02027	0.02027	0.02252	0.02083	0.01971	0.02027	0.02027	0.02196	0.02027	0.02083
	742	0.02083	0.0214	0.02027	0.0214	0.02196	0.01971	0.01858	0.01914	0.02027	0.02027	0.01971	0.02083	0.01971	0.02196	0.0214	0.0214	0.02252	0.02196	0.02027	0.02252	0.0214	0.02252	0.02083	0.02027	0.01971	0.02196	0.01971	0.0214	0.02027	0.02027	0.0214	0.02196	0.01971	0.02027	0.02083	0.02027	0.02027	0.02027	0.02027	0.02027	0.02252	0.02083	0.01971	0.02027	0.02027	0.02196	0.02027	0.02083
	743	0.02083	0.0214	0.02027	0.0214	0.02196	0.01971	0.01858	0.01914	0.02027	0.02027	0.01971	0.02083	0.01971	0.0214	0.0214	0.0214	0.02252	0.0214	0.02027	0.02252	0.0214	0.02252	0.02083	0.02027	0.01971	0.0214	0.01971	0.0214	0.02027	0.02027	0.0214	0.02196	0.01971	0.02027	0.02027	0.02027	0.02027	0.02027	0.02027	0.01971	0.02252	0.02083	0.01971	0.01971	0.02027	0.02196	0.02027	0.02027
	744	0.02083	0.02083	0.01971	0.0214	0.0214	0.01914	0.01858	0.01914	0.02027	0.01971	0.01914	0.02083	0.01971	0.0214	0.0214	0.0214	0.02252	0.0214	0.02027	0.02196	0.0214	0.02196	0.02083	0.01971	0.01914	0.0214	0.01971	0.0214	0.02027	0.02027	0.0214	0.02196	0.01971	0.02027	0.02027	0.01971	0.02027	0.01971	0.02027	0.01971	0.02252	0.02083	0.01914	0.01971	0.02027	0.02196	0.02027	0.02027
	745	0.02083	0.02083	0.02027	0.0214	0.02196	0.01971	0.01858	0.01914	0.02027	0.01971	0.01914	0.02083	0.01971	0.0214	0.0214	0.0214	0.02252	0.0214	0.02027	0.02252	0.0214	0.02252	0.02083	0.01971	0.01914	0.0214	0.01971	0.0214	0.02027	0.02027	0.0214	0.02196	0.01971	0.02027	0.02027	0.02027	0.02027	0.01971	0.02027	0.01971	0.02252	0.02083	0.01914	0.01971	0.02027	0.02196	0.02027	0.02027
	746	0.02083	0.02083	0.01971	0.0214	0.0214	0.01914	0.01858	0.01914	0.02027	0.01971	0.01914	0.02027	0.01914	0.0214	0.0214	0.0214	0.02252	0.0214	0.02027	0.02196	0.0214	0.02196	0.02083	0.01971	0.01914	0.0214	0.01914	0.02083	0.02027	0.02027	0.0214	0.0214	0.01971	0.02027	0.02027	0.01971	0.02027	0.01971	0.02027	0.01971	0.02252	0.02083	0.01914	0.01971	0.01971	0.0214	0.02027	0.02027
	747	0.02083	0.02083	0.01971	0.0214	0.0214	0.01914	0.01858	0.01914	0.02027	0.01971	0.01914	0.02027	0.01914	0.0214	0.0214	0.0214	0.02196	0.0214	0.01971	0.02196	0.0214	0.02196	0.02083	0.01971	0.01914	0.0214	0.01914	0.02083	0.02027	0.02027	0.0214	0.0214	0.01971	0.02027	0.02027	0.01971	0.02027	0.01971	0.02027	0.01971	0.02252	0.02083	0.01914	0.01971	0.01971	0.0214	0.02027	0.02027
	748	0.02083	0.02083	0.01971	0.0214	0.0214	0.01914	0.01858	0.01914	0.02027	0.01971	0.01914	0.02027	0.01914	0.0214	0.0214	0.0214	0.02196	0.0214	0.01971	0.02196	0.0214	0.02196	0.02083	0.01971	0.01914	0.0214	0.01914	0.02083	0.02027	0.02027	0.0214	0.0214	0.01914	0.02027	0.02027	0.01971	0.02027	0.01971	0.02027	0.01971	0.02252	0.02083	0.01914	0.01971	0.01971	0.0214	0.02027	0.02027
	749	0.02083	0.02083	0.01971	0.0214	0.0214	0.01914	0.01858	0.01858	0.02027	0.01971	0.01914	0.02027	0.01914	0.0214	0.0214	0.0214	0.02196	0.0214	0.01971	0.02196	0.0214	0.02196	0.02083	0.01971	0.01914	0.0214	0.01914	0.02083	0.02027	0.02027	0.0214	0.0214	0.01914	0.02027	0.02027	0.01971	0.02027	0.01971	0.02027	0.01971	0.02252	0.02027	0.01914	0.01971	0.01971	0.0214	0.02027	0.02027
	750	0.02083	0.02083	0.01971	0.0214	0.0214	0.01914	0.01858	0.01914	0.02027	0.01971	0.01914	0.02083	0.01914	0.0214	0.0214	0.0214	0.02196	0.0214	0.02027	0.02196	0.0214	0.02196	0.02083	0.01971	0.01914	0.0214	0.01971	0.0214	0.02027	0.02027	0.0214	0.0214	0.01971	0.02027	0.02027	0.01971	0.02027	0.01971	0.02027	0.01971	0.02252	0.02083	0.01914	0.01971	0.02027	0.0214	0.02027	0.02027
	751	0.02083	0.02083	0.01971	0.0214	0.0214	0.01914	0.01858	0.01914	0.02027	0.01971	0.01914	0.02027	0.01914	0.0214	0.0214	0.0214	0.02196	0.0214	0.01971	0.02196	0.0214	0.02196	0.02083	0.01971	0.01914	0.0214	0.01971	0.0214	0.02027	0.02027	0.0214	0.02196	0.01971	0.02027	0.02027	0.01971	0.02027	0.01971	0.02027	0.01971	0.02252	0.02083	0.01914	0.01971	0.01971	0.0214	0.02027	0.02027
	752	0.02083	0.02083	0.01971	0.0214	0.0214	0.01914	0.01858	0.01914	0.02027	0.01971	0.01914	0.02083	0.01914	0.0214	0.0214	0.0214	0.02196	0.0214	0.02027	0.02196	0.0214	0.02252	0.02083	0.01971	0.01971	0.0214	0.01971	0.0214	0.02027	0.02027	0.0214	0.02196	0.01971	0.02027	0.02027	0.02027	0.02027	0.01971	0.02027	0.01971	0.02252	0.02083	0.01914	0.01971	0.02027	0.02196	0.02027	0.02027
	753	0.02083	0.02083	0.01971	0.0214	0.0214	0.01914	0.01858	0.01914	0.02027	0.01971	0.01971	0.02083	0.01971	0.0214	0.0214	0.0214	0.02252	0.0214	0.02027	0.02252	0.0214	0.02252	0.02083	0.02027	0.01971	0.0214	0.01971	0.0214	0.02027	0.02027	0.0214	0.02196	0.01971	0.02027	0.02027	0.02027	0.02027	0.02027	0.02027	0.02027	0.02252	0.02083	0.01971	0.01971	0.02027	0.02196	0.02027	0.02083
	754	0.02083	0.02083	0.01971	0.0214	0.0214	0.01971	0.01858	0.01914	0.02027	0.02027	0.01971	0.02083	0.01971	0.0214	0.0214	0.0214	0.02252	0.0214	0.02027	0.02252	0.0214	0.02252	0.02083	0.02027	0.01971	0.02196	0.01971	0.0214	0.02027	0.02027	0.0214	0.02196	0.01971	0.02027	0.02083	0.02027	0.02027	0.02027	0.02027	0.02027	0.02252	0.02083	0.01971	0.01971	0.02027	0.02196	0.02027	0.02083
	755	0.02083	0.0214	0.01971	0.0214	0.0214	0.01971	0.01858	0.01914	0.02027	0.02027	0.01971	0.02083	0.01971	0.02196	0.0214	0.0214	0.02252	0.02196	0.02027	0.02252	0.0214	0.02252	0.0214	0.02027	0.01971	0.02196	0.01971	0.0214	0.02027	0.02083	0.0214	0.02252	0.01971	0.02027	0.02083	0.02027	0.02083	0.02027	0.02027	0.02027	0.02252	0.02083	0.01971	0.02027	0.02027	0.02196	0.02083	0.02083
	756	0.02083	0.0214	0.02027	0.0214	0.0214	0.01971	0.01858	0.01914	0.02083	0.02027	0.01971	0.02083	0.01971	0.02196	0.0214	0.0214	0.02252	0.02196	0.02027	0.02252	0.0214	0.02252	0.0214	0.02027	0.01971	0.02196	0.01971	0.0214	0.02083	0.02083	0.0214	0.02252	0.01971	0.02083	0.02083	0.02027	0.02083	0.02027	0.02083	0.02027	0.02252	0.0214	0.01971	0.02027	0.02027	0.02196	0.02083	0.02083
	757	0.02083	0.0214	0.02027	0.0214	0.02196	0.01971	0.01914	0.01914	0.02083	0.02027	0.01971	0.02083	0.01971	0.02196	0.02196	0.02196	0.02252	0.02196	0.02027	0.02309	0.02196	0.02309	0.0214	0.02083	0.02027	0.02196	0.02027	0.0214	0.02083	0.02083	0.02196	0.02252	0.01971	0.02083	0.02083	0.02083	0.02083	0.02027	0.02083	0.02027	0.02309	0.0214	0.01971	0.02027	0.02083	0.02252	0.02083	0.02083
	758	0.02083	0.0214	0.02027	0.0214	0.02196	0.01971	0.01914	0.01971	0.02083	0.02027	0.02027	0.0214	0.01971	0.02196	0.02196	0.02196	0.02252	0.02196	0.02027	0.02309	0.02196	0.02309	0.0214	0.02083	0.02027	0.02196	0.02027	0.02196	0.02083	0.02083	0.02196	0.02309	0.02027	0.02083	0.02083	0.02083	0.02083	0.02083	0.02083	0.02083	0.02309	0.0214	0.02027	0.02083	0.02083	0.02252	0.0214	0.02083
	759	0.02083	0.0214	0.01971	0.0214	0.0214	0.01971	0.01914	0.01914	0.02083	0.02083	0.02027	0.02083	0.01971	0.02196	0.0214	0.02196	0.02252	0.02196	0.02027	0.02309	0.02196	0.02309	0.0214	0.02083	0.02027	0.02252	0.02027	0.0214	0.02083	0.02083	0.02196	0.02309	0.02027	0.02083	0.02083	0.02083	0.02083	0.02083	0.02083	0.02083	0.02365	0.0214	0.02027	0.02083	0.02083	0.02252	0.0214	0.02083
	760	0.02083	0.0214	0.01971	0.0214	0.0214	0.01971	0.01914	0.01914	0.02083	0.02027	0.01971	0.02083	0.01914	0.0214	0.0214	0.0214	0.02252	0.0214	0.02027	0.02309	0.0214	0.02309	0.0214	0.02083	0.02027	0.02252	0.02027	0.0214	0.02083	0.02083	0.02196	0.02309	0.01971	0.02083	0.02083	0.02027	0.02083	0.02027	0.02083	0.02083	0.02309	0.0214	0.01971	0.02027	0.02027	0.02252	0.0214	0.02083
	761	0.02027	0.02083	0.01971	0.0214	0.0214	0.01971	0.01858	0.01858	0.02083	0.02027	0.01971	0.02083	0.01914	0.0214	0.02083	0.0214	0.02196	0.0214	0.01971	0.02309	0.0214	0.02309	0.0214	0.02083	0.02027	0.02196	0.01971	0.0214	0.02083	0.02083	0.0214	0.02309	0.01971	0.02083	0.02083	0.02027	0.02083	0.02027	0.02027	0.02027	0.02309	0.0214	0.01971	0.02027	0.02027	0.02252	0.02083	0.02027
	762	0.02027	0.02083	0.01971	0.0214	0.02083	0.01971	0.01858	0.01858	0.02083	0.02027	0.01971	0.02083	0.01914	0.0214	0.02083	0.0214	0.02196	0.0214	0.01971	0.02252	0.0214	0.02252	0.02083	0.02027	0.01971	0.02196	0.01971	0.02083	0.02083	0.02083	0.0214	0.02309	0.01971	0.02027	0.02083	0.02027	0.02083	0.02027	0.02027	0.02027	0.02309	0.02083	0.01971	0.02027	0.02027	0.02196	0.02083	0.02027
	763	0.02027	0.02083	0.01914	0.0214	0.02083	0.01914	0.01858	0.01858	0.02027	0.01971	0.01914	0.02027	0.01858	0.0214	0.02083	0.0214	0.02196	0.0214	0.01971	0.02252	0.02083	0.02252	0.02083	0.02027	0.01971	0.02196	0.01971	0.02083	0.02027	0.02027	0.0214	0.02309	0.01914	0.02027	0.02027	0.02027	0.02027	0.01971	0.02027	0.02027	0.02309	0.02083	0.01971	0.02027	0.01971	0.02196	0.02083	0.02027
	764	0.02027	0.02027	0.01914	0.02083	0.02083	0.01914	0.01858	0.01858	0.02027	0.01971	0.01914	0.02027	0.01858	0.02083	0.02083	0.02083	0.02196	0.02083	0.01914	0.02252	0.02083	0.02252	0.02083	0.02027	0.01971	0.0214	0.01971	0.02083	0.02027	0.02027	0.02083	0.02252	0.01914	0.02027	0.02027	0.01971	0.02027	0.01971	0.02027	0.02027	0.02252	0.02083	0.01914	0.01971	0.01971	0.02196	0.02027	0.02027
	765	0.01971	0.02027	0.01914	0.02083	0.02083	0.01914	0.01802	0.01802	0.01971	0.01971	0.01914	0.02027	0.01858	0.02083	0.02083	0.02083	0.0214	0.02083	0.01914	0.02196	0.02083	0.02196	0.02027	0.01971	0.01914	0.0214	0.01914	0.02027	0.02027	0.02027	0.02083	0.02252	0.01914	0.01971	0.02027	0.01971	0.02027	0.01971	0.01971	0.01971	0.02252	0.02027	0.01914	0.01971	0.01971	0.0214	0.02027	0.01971
	766	0.01971	0.02027	0.01914	0.02083	0.02083	0.01858	0.01802	0.01802	0.01971	0.01914	0.01858	0.01971	0.01858	0.02083	0.02027	0.02083	0.0214	0.02083	0.01914	0.02196	0.02083	0.02196	0.02027	0.01971	0.01914	0.0214	0.01914	0.02027	0.01971	0.01971	0.02083	0.02196	0.01914	0.01971	0.01971	0.01971	0.01971	0.01914	0.01971	0.01971	0.02252	0.02027	0.01914	0.01914	0.01971	0.0214	0.01971	0.01971
	767	0.01971	0.02027	0.01914	0.02027	0.02027	0.01858	0.01802	0.01802	0.01971	0.01914	0.01858	0.01971	0.01858	0.02083	0.02027	0.02027	0.0214	0.02027	0.01914	0.0214	0.02027	0.02196	0.02027	0.01914	0.01914	0.02083	0.01914	0.02027	0.01971	0.01971	0.02027	0.0214	0.01858	0.01971	0.01971	0.01914	0.01971	0.01914	0.01971	0.01914	0.02196	0.02027	0.01858	0.01914	0.01914	0.02083	0.01971	0.01971
	768	0.01971	0.02027	0.01914	0.02083	0.02083	0.01858	0.01802	0.01802	0.01971	0.01914	0.01858	0.01971	0.01858	0.02083	0.02083	0.02083	0.0214	0.02083	0.01914	0.0214	0.02083	0.02196	0.02027	0.01914	0.01858	0.02083	0.01914	0.02027	0.01971	0.01971	0.02083	0.0214	0.01858	0.01971	0.01971	0.01914	0.01971	0.01914	0.01971	0.01914	0.02196	0.02027	0.01858	0.01914	0.01914	0.0214	0.01971	0.01971
	769	0.02027	0.02027	0.01914	0.02083	0.02083	0.01858	0.01802	0.01858	0.01971	0.01914	0.01858	0.02027	0.01858	0.02083	0.02083	0.02083	0.02196	0.02083	0.01971	0.0214	0.02083	0.0214	0.02027	0.01914	0.01858	0.02083	0.01914	0.02083	0.01971	0.01971	0.02083	0.0214	0.01914	0.01971	0.01971	0.01971	0.01971	0.01914	0.01971	0.01914	0.02196	0.02027	0.01914	0.01914	0.01971	0.0214	0.01971	0.01971
	770	0.02027	0.02027	0.01971	0.02083	0.0214	0.01914	0.01802	0.01858	0.01971	0.01914	0.01914	0.02027	0.01914	0.02083	0.0214	0.02083	0.02196	0.02083	0.01971	0.02196	0.02083	0.02196	0.02027	0.01914	0.01914	0.02083	0.01914	0.02083	0.01971	0.01971	0.02083	0.0214	0.01914	0.01971	0.01971	0.01971	0.01971	0.01971	0.01971	0.01914	0.02196	0.02027	0.01914	0.01914	0.01971	0.0214	0.01971	0.02027
	771	0.02027	0.02083	0.01971	0.02083	0.0214	0.01914	0.01802	0.01858	0.01971	0.01914	0.01914	0.02027	0.01914	0.0214	0.0214	0.02083	0.02196	0.0214	0.01971	0.02196	0.02083	0.02196	0.02083	0.01914	0.01914	0.02083	0.01914	0.02083	0.01971	0.01971	0.02083	0.02083	0.01914	0.01971	0.02027	0.01971	0.02027	0.01971	0.02027	0.01914	0.02196	0.02027	0.01914	0.01914	0.01971	0.0214	0.01971	0.02027
	772	0.02027	0.02083	0.01971	0.02083	0.0214	0.01914	0.01802	0.01914	0.01971	0.01971	0.01914	0.02027	0.01914	0.0214	0.0214	0.02083	0.02196	0.0214	0.02027	0.02196	0.0214	0.02196	0.02083	0.01971	0.01914	0.02083	0.01914	0.02083	0.01971	0.01971	0.0214	0.02083	0.01914	0.02027	0.02027	0.01971	0.02027	0.01971	0.02027	0.01914	0.02196	0.02027	0.01914	0.01914	0.01971	0.0214	0.01971	0.02027
	773	0.02083	0.02083	0.01971	0.02083	0.0214	0.01914	0.01802	0.01914	0.01971	0.01971	0.01914	0.02027	0.01971	0.0214	0.0214	0.0214	0.02196	0.0214	0.02027	0.02196	0.0214	0.02196	0.02083	0.01971	0.01914	0.02083	0.01914	0.0214	0.01971	0.01971	0.0214	0.02083	0.01914	0.02027	0.02027	0.01971	0.02027	0.01971	0.02027	0.01971	0.02196	0.02027	0.01914	0.01914	0.02027	0.0214	0.01971	0.02027
	774	0.02083	0.02083	0.02027	0.02083	0.02196	0.01914	0.01802	0.01914	0.02027	0.01971	0.01914	0.02083	0.01971	0.0214	0.02196	0.0214	0.02252	0.0214	0.02027	0.02196	0.0214	0.02196	0.02083	0.01971	0.01914	0.0214	0.01914	0.0214	0.01971	0.02027	0.0214	0.0214	0.01971	0.02027	0.02027	0.01971	0.02027	0.01971	0.02027	0.01971	0.02196	0.02083	0.01914	0.01971	0.02027	0.0214	0.01971	0.02027
	775	0.02083	0.02083	0.02027	0.02083	0.0214	0.01914	0.01802	0.01914	0.02027	0.01971	0.01914	0.02083	0.01971	0.0214	0.0214	0.0214	0.02252	0.0214	0.02027	0.02196	0.0214	0.02196	0.02083	0.01971	0.01914	0.0214	0.01914	0.0214	0.01971	0.02027	0.0214	0.0214	0.01971	0.02027	0.02027	0.01971	0.02027	0.01971	0.02027	0.01971	0.02196	0.02083	0.01914	0.01971	0.02027	0.0214	0.01971	0.02083
	776	0.02083	0.02083	0.02027	0.02083	0.0214	0.01914	0.01802	0.01914	0.02027	0.01971	0.01914	0.02083	0.01971	0.0214	0.0214	0.0214	0.02252	0.0214	0.02027	0.02196	0.0214	0.02196	0.02083	0.01971	0.01914	0.0214	0.01914	0.0214	0.01971	0.02027	0.0214	0.0214	0.01971	0.02027	0.02027	0.01971	0.02027	0.01971	0.02027	0.01971	0.02196	0.02083	0.01914	0.01971	0.02027	0.0214	0.01971	0.02083
	777	0.02083	0.02083	0.02027	0.02083	0.02196	0.01914	0.01802	0.01914	0.02027	0.01971	0.01914	0.02083	0.01971	0.0214	0.02196	0.0214	0.02252	0.02196	0.02027	0.02196	0.0214	0.02196	0.02083	0.01971	0.01914	0.0214	0.01914	0.0214	0.02027	0.02027	0.0214	0.0214	0.01971	0.02027	0.02027	0.02027	0.02027	0.01971	0.02027	0.01971	0.02196	0.02083	0.01914	0.01971	0.02027	0.0214	0.01971	0.02083
	778	0.02083	0.02083	0.01971	0.02083	0.0214	0.01914	0.01802	0.01914	0.02027	0.01971	0.01914	0.02083	0.01971	0.0214	0.02196	0.0214	0.02252	0.0214	0.02027	0.02196	0.0214	0.02196	0.02083	0.01971	0.01914	0.0214	0.01914	0.0214	0.01971	0.02027	0.0214	0.0214	0.01971	0.02027	0.02027	0.01971	0.02027	0.01971	0.02027	0.01971	0.02196	0.02083	0.01914	0.01971	0.02027	0.0214	0.01971	0.02083
	779	0.02083	0.02083	0.02027	0.02083	0.02196	0.01914	0.01858	0.01914	0.02027	0.01971	0.01971	0.02083	0.01971	0.02196	0.02196	0.0214	0.02252	0.02196	0.02027	0.02196	0.0214	0.02196	0.02083	0.01971	0.01914	0.0214	0.01971	0.0214	0.02027	0.02027	0.0214	0.0214	0.01971	0.02027	0.02027	0.02027	0.02027	0.02027	0.02027	0.01971	0.02196	0.02083	0.01914	0.01971	0.02027	0.02196	0.02027	0.02083
	780	0.02083	0.02083	0.02027	0.02083	0.02196	0.01971	0.01858	0.01971	0.02027	0.01971	0.01971	0.02083	0.01971	0.02196	0.02196	0.0214	0.02252	0.02196	0.02083	0.02196	0.02196	0.02252	0.0214	0.01971	0.01971	0.0214	0.01971	0.02196	0.02027	0.02027	0.0214	0.0214	0.01971	0.02027	0.02083	0.02027	0.02027	0.02027	0.02027	0.01971	0.02196	0.02083	0.01971	0.01971	0.02027	0.02196	0.02027	0.02083
	781	0.02083	0.02083	0.02027	0.02083	0.02196	0.01971	0.01858	0.01914	0.02027	0.01971	0.01971	0.02083	0.01971	0.02196	0.02196	0.0214	0.02252	0.02196	0.02083	0.02196	0.0214	0.02252	0.02083	0.01971	0.01971	0.0214	0.01971	0.0214	0.02027	0.02027	0.0214	0.0214	0.01971	0.02027	0.02083	0.02027	0.02027	0.02027	0.02027	0.01971	0.02196	0.02083	0.01971	0.01971	0.02027	0.02196	0.02027	0.02083
	782	0.02083	0.02083	0.01971	0.02083	0.02196	0.01914	0.01802	0.01914	0.02027	0.01971	0.01971	0.02083	0.01971	0.02196	0.02196	0.0214	0.02252	0.0214	0.02027	0.02196	0.0214	0.02196	0.02083	0.01971	0.01914	0.0214	0.01914	0.0214	0.02027	0.02027	0.0214	0.0214	0.01971	0.02027	0.02027	0.02027	0.02027	0.02027	0.02027	0.01971	0.02196	0.02083	0.01914	0.01971	0.02027	0.02196	0.02027	0.02083
	783	0.02083	0.02083	0.01971	0.02083	0.02196	0.01914	0.01858	0.01914	0.02027	0.01971	0.01971	0.02083	0.01971	0.0214	0.02196	0.0214	0.02252	0.0214	0.02027	0.02196	0.0214	0.02252	0.02083	0.01971	0.01914	0.0214	0.01971	0.0214	0.02027	0.02027	0.0214	0.0214	0.01971	0.02027	0.02027	0.02027	0.02027	0.02027	0.02027	0.01971	0.02196	0.02083	0.01971	0.01971	0.02027	0.02196	0.02027	0.02083
	784	0.02083	0.02083	0.02027	0.0214	0.02196	0.01971	0.01858	0.01914	0.02027	0.02027	0.01971	0.02083	0.01971	0.02196	0.02196	0.0214	0.02252	0.02196	0.02027	0.02196	0.02196	0.02252	0.0214	0.02027	0.01971	0.0214	0.01971	0.0214	0.02027	0.02027	0.02196	0.02196	0.01971	0.02027	0.02083	0.02027	0.02027	0.02027	0.02027	0.02027	0.02252	0.02083	0.01971	0.01971	0.02027	0.02196	0.02027	0.02083
	785	0.02083	0.02083	0.02027	0.0214	0.02196	0.01971	0.01858	0.01914	0.02027	0.02027	0.01971	0.02083	0.01971	0.0214	0.02196	0.0214	0.02252	0.02196	0.02027	0.02252	0.02196	0.02252	0.0214	0.02027	0.01971	0.0214	0.01971	0.0214	0.02027	0.02027	0.0214	0.02196	0.01971	0.02083	0.02083	0.02027	0.02083	0.02027	0.02083	0.02027	0.02252	0.02083	0.01971	0.01971	0.02027	0.02196	0.02027	0.02083
	786	0.02083	0.02083	0.01971	0.0214	0.0214	0.01971	0.01858	0.01914	0.02027	0.01971	0.01971	0.02083	0.01971	0.0214	0.0214	0.0214	0.02252	0.0214	0.02027	0.02196	0.0214	0.02196	0.02083	0.01971	0.01971	0.0214	0.01971	0.0214	0.02027	0.02027	0.0214	0.02196	0.01971	0.02027	0.02027	0.02027	0.02027	0.02027	0.02027	0.01971	0.02252	0.02083	0.01971	0.01971	0.02027	0.02196	0.02027	0.02083
	787	0.02083	0.02083	0.01971	0.0214	0.0214	0.01914	0.01858	0.01914	0.02027	0.01971	0.01914	0.02083	0.01971	0.0214	0.0214	0.0214	0.02252	0.0214	0.02027	0.02196	0.0214	0.02196	0.02083	0.01971	0.01914	0.0214	0.01971	0.0214	0.02027	0.02027	0.0214	0.0214	0.01971	0.02027	0.02027	0.02027	0.02027	0.02027	0.02027	0.01971	0.02252	0.02083	0.01971	0.01971	0.02027	0.02196	0.02027	0.02083
	788	0.02027	0.02083	0.01971	0.02083	0.0214	0.01914	0.01802	0.01914	0.02027	0.01971	0.01914	0.02083	0.01971	0.0214	0.0214	0.0214	0.02252	0.0214	0.02027	0.02196	0.0214	0.02196	0.02083	0.01971	0.01914	0.0214	0.01971	0.0214	0.02027	0.02027	0.0214	0.0214	0.01971	0.02027	0.02027	0.02027	0.02027	0.01971	0.02027	0.01971	0.02252	0.02083	0.01914	0.01971	0.02027	0.02196	0.02027	0.02083
	789	0.02027	0.02083	0.01971	0.02083	0.0214	0.01914	0.01802	0.01914	0.02027	0.01971	0.01914	0.02027	0.01914	0.0214	0.0214	0.0214	0.02196	0.0214	0.01971	0.02196	0.0214	0.02196	0.02083	0.01971	0.01914	0.0214	0.01914	0.0214	0.02027	0.02027	0.0214	0.0214	0.01971	0.02027	0.02027	0.01971	0.02027	0.01971	0.02027	0.01971	0.02196	0.02027	0.01914	0.01971	0.01971	0.0214	0.02027	0.02027
	790	0.02027	0.02083	0.01971	0.02083	0.0214	0.01914	0.01802	0.01914	0.01971	0.01971	0.01914	0.02083	0.01914	0.0214	0.0214	0.0214	0.02196	0.0214	0.01971	0.02196	0.0214	0.02196	0.02083	0.01971	0.01914	0.0214	0.01914	0.0214	0.01971	0.02027	0.0214	0.0214	0.01971	0.02027	0.02027	0.01971	0.02027	0.01971	0.02027	0.01971	0.02196	0.02083	0.01914	0.01971	0.01971	0.0214	0.01971	0.02027
	791	0.02027	0.02027	0.01971	0.02083	0.0214	0.01914	0.01802	0.01914	0.02027	0.01971	0.01914	0.02083	0.01914	0.0214	0.0214	0.0214	0.02196	0.0214	0.01971	0.02196	0.0214	0.02196	0.02083	0.01971	0.01914	0.0214	0.01914	0.0214	0.01971	0.02027	0.0214	0.0214	0.01971	0.02027	0.02027	0.01971	0.02027	0.01971	0.02027	0.01971	0.02196	0.02027	0.01914	0.01971	0.01971	0.0214	0.01971	0.02027
	792	0.02027	0.02083	0.01971	0.02083	0.0214	0.01914	0.01802	0.01914	0.02027	0.01971	0.01914	0.02027	0.01914	0.0214	0.0214	0.0214	0.02196	0.0214	0.01971	0.02196	0.0214	0.02196	0.02083	0.01971	0.01914	0.0214	0.01914	0.0214	0.01971	0.02027	0.0214	0.0214	0.01971	0.02027	0.02027	0.01971	0.02027	0.01971	0.02027	0.01971	0.02196	0.02083	0.01914	0.01971	0.01971	0.0214	0.01971	0.02027
	793	0.02027	0.02027	0.01971	0.02083	0.0214	0.01914	0.01802	0.01914	0.01971	0.01971	0.01914	0.02027	0.01914	0.0214	0.0214	0.0214	0.02196	0.0214	0.01971	0.02196	0.0214	0.02196	0.02083	0.01971	0.01914	0.0214	0.01914	0.02083	0.01971	0.02027	0.0214	0.0214	0.01971	0.02027	0.02027	0.01971	0.02027	0.01971	0.02027	0.01971	0.02196	0.02027	0.01914	0.01971	0.01971	0.0214	0.01971	0.02027
	794	0.02027	0.02027	0.01971	0.02083	0.0214	0.01914	0.01802	0.01914	0.01971	0.01971	0.01914	0.02027	0.01914	0.0214	0.0214	0.0214	0.02196	0.0214	0.01971	0.02196	0.0214	0.02196	0.02083	0.01971	0.01914	0.0214	0.01914	0.02083	0.01971	0.02027	0.0214	0.0214	0.01914	0.02027	0.02027	0.01971	0.02027	0.01971	0.02027	0.01971	0.02196	0.02027	0.01914	0.01971	0.01971	0.0214	0.01971	0.02027
	795	0.02027	0.02027	0.01971	0.02083	0.0214	0.01914	0.01802	0.01858	0.01971	0.01971	0.01914	0.02027	0.01914	0.0214	0.0214	0.02083	0.02196	0.0214	0.01971	0.02196	0.0214	0.02196	0.02083	0.01971	0.01914	0.02083	0.01914	0.02083	0.01971	0.02027	0.0214	0.0214	0.01914	0.02027	0.02027	0.01971	0.02027	0.01971	0.02027	0.01971	0.02196	0.02027	0.01914	0.01971	0.01971	0.0214	0.01971	0.02027
	796	0.02027	0.02027	0.01971	0.02083	0.0214	0.01914	0.01802	0.01858	0.01971	0.01971	0.01914	0.02027	0.01914	0.0214	0.0214	0.0214	0.02196	0.0214	0.01971	0.02196	0.0214	0.02196	0.02083	0.01971	0.01914	0.02083	0.01914	0.02083	0.02027	0.02027	0.0214	0.0214	0.01971	0.02027	0.02027	0.01971	0.02027	0.01971	0.02027	0.01971	0.02196	0.02027	0.01914	0.01971	0.01971	0.0214	0.01971	0.02027
	797	0.02027	0.02027	0.01971	0.02083	0.0214	0.01914	0.01802	0.01914	0.02027	0.01971	0.01914	0.02027	0.01914	0.0214	0.0214	0.0214	0.02196	0.0214	0.02027	0.02196	0.0214	0.02196	0.02083	0.01971	0.01914	0.0214	0.01914	0.02083	0.02027	0.02027	0.0214	0.0214	0.01971	0.02027	0.02027	0.01971	0.02027	0.01971	0.02027	0.01971	0.02196	0.02027	0.01971	0.01971	0.02027	0.0214	0.01971	0.02027
	798	0.02027	0.02027	0.01971	0.02083	0.0214	0.01914	0.01802	0.01914	0.02027	0.01971	0.01914	0.02027	0.01914	0.0214	0.0214	0.0214	0.02196	0.0214	0.02027	0.02196	0.0214	0.02196	0.02083	0.01971	0.01914	0.0214	0.01971	0.0214	0.02027	0.02027	0.0214	0.0214	0.01971	0.02027	0.02027	0.02027	0.02027	0.01971	0.02027	0.01971	0.02196	0.02027	0.01971	0.01971	0.02027	0.0214	0.01971	0.02027
	799	0.02027	0.02027	0.01971	0.02083	0.0214	0.01914	0.01802	0.01914	0.02027	0.01971	0.01914	0.02027	0.01914	0.0214	0.0214	0.0214	0.02196	0.0214	0.02027	0.02196	0.0214	0.02196	0.02083	0.01971	0.01914	0.0214	0.01971	0.0214	0.02027	0.02027	0.0214	0.0214	0.01971	0.02027	0.02027	0.02027	0.02027	0.01971	0.02027	0.01971	0.02196	0.02027	0.01971	0.01971	0.02027	0.0214	0.01971	0.02027
	800	0.02027	0.02027	0.01971	0.02083	0.0214	0.01914	0.01802	0.01914	0.02027	0.01971	0.01914	0.02083	0.01914	0.0214	0.0214	0.0214	0.02196	0.0214	0.02027	0.02196	0.0214	0.02196	0.02083	0.01971	0.01914	0.0214	0.01971	0.0214	0.02027	0.02027	0.0214	0.0214	0.01971	0.02027	0.02027	0.02027	0.02027	0.01971	0.02027	0.01971	0.02196	0.02083	0.01971	0.01971	0.02027	0.0214	0.01971	0.02083
[truncated: 233 more columns]

## Sheet: Fig. 2e
	DAS		SDA		SDAS		SSDA		SSDAS
	time (s)	linear %	time (s)	linear %	time (s)	linear %	time (s)	linear %	time (s)	linear %
	0	100	0	100	0	100	0	100	0	100
	1	69.0716	1	56.2734	1	38.9051	1	89.218	1	78.4626
	2	27.3461	2	20.412	2	12.4088	2	45.7346	2	46.9181
	3	6.05449	3	8.8015	3	4.67153	3	22.2749	3	26.686
	4	1.36226	4	4.68165	4	2.18978	4	10.6635	4	15.446
	5	0.45409	5	2.43446	5	1.09489	5	5.56872	5	9.13706
	6	0.30272	6	1.68539	6	0.58394	6	2.96209	6	5.51124
	7	0.05045	7	1.21723	7	0.36496	7	1.65877	7	3.69833
	8	0.10091	8	0.93633	8	0.14599	8	0.82938	8	2.53807
	9	0.05045	9	0.8427	9	0.43796	9	0.59242	9	1.59536
	10	0	10	0.74906	10	0	10	0.59242	10	1.01523
	11	0.20182	11	0.14378	11	0.41371	20	0.30675	20	7.53945
	12	6.1554	12	0.21567	12	8.80615	30	4.60123	30	12.7411
	13	12.2603	13	1.86916	13	15.1891	40	8.28221	40	17.1829
	14	17.8607	14	7.26096	14	20.6265	50	11.3497	50	21.4494
	15	22.6034	15	11.862	15	25.1182	60	14.1104	60	25.3653
	16	27.3461	16	16.1035	16	29.4917	70	16.5644	70	28.9889
	17	31.0293	17	19.2667	17	33.4515	80	18.8139	80	32.3787
	18	34.6115	18	23.2207	18	37.234	90	21.0634	90	35.6517
	19	38.0424	19	26.0963	19	40.4255	100	23.4151	100	38.3986
	20	41.0192	20	29.1876	20	43.3806	110	25.6646	110	41.3793
	21	43.7437	21	31.9914	21	45.9811	120	27.7096	120	43.834
	22	46.0141	22	34.6513	22	48.5816	130	29.5501	130	46.2887
	23	48.5368	23	37.0237	23	50.8274	140	31.6973	140	48.685
	24	50.7064	24	39.1086	24	53.2506	150	33.8446	150	50.9644
	25	52.9768	25	41.1934	25	55.1418	160	35.7873	160	53.1268
	26	54.8941	26	43.2782	26	57.0331	170	37.7301	170	55.1724
	27	56.559	27	45.2193	27	58.8653	180	39.3661	180	58.6207
	28	58.1231	28	47.0165	28	60.461	190	41.002	190	61.8936
	29	59.5358	29	48.67	29	61.8794	200	42.7403	200	63.7054
	30	61.3017	30	50.3235	30	63.5934	210	43.7628	210	62.2443
	31	62.4622	31	51.9051	31	64.7754	220	45.1943	220	62.8872
	32	63.8749	32	53.4867	32	66.253	230	46.728	230	64.0561
	33	65.2876	33	54.6369	33	67.2577	240	48.0573	240	65.225
	34	66.2967	34	56.0029	34	68.3215	250	49.2843	250	66.6277
	35	67.4067	35	57.4407	35	69.3853	260	50.3068	260	67.4459
	36	68.5166	36	58.5909	36	70.6265	270	51.3292	270	68.7317
	37	69.5257	37	59.885	37	71.3948	280	52.454	280	69.7837
	38	70.2321	38	60.6039	38	72.5177	290	53.8855	290	70.8942
	39	71.0898	39	61.9698	39	73.3452	300	54.908	300	71.7125
	40	71.8466	40	62.6887	40	74.1726	310	56.0327	310	72.7645
	41	72.8557	41	63.6952	41	75.0591	320	57.1575	320	73.5242
	42	73.6125	42	64.7735	42	75.8274	330	58.589	330	74.2256
	43	74.3189	43	65.4925	43	76.3002	340	58.998	340	75.1023
	44	75.0252	44	66.4989	44	77.1277	350	60.2249	350	75.6867
	45	75.5802	45	67.2897	45	77.7778	360	61.3497	360	76.5634
	46	76.6398	46	67.8649	46	78.3688	370	61.9632	370	77.2063
	47	76.9425	47	68.7994	47	79.0189	380	62.4744	380	77.8492
	48	77.5479	48	69.5902	48	79.5508	390	63.4969	390	78.4921
	49	78.2038	49	70.1654	49	80.0827	400	64.1104	400	78.9597
	50	78.8093	50	70.8843	50	80.6738	410	65.1329	410	79.661
	51	79.2129	51	71.4594	51	81.3239	420	65.9509	420	80.3624
	52	79.9193	52	71.9626	52	81.6785	430	66.5644	430	80.8884
	53	80.2725	53	72.8972	53	82.0922	440	67.1779	440	81.239
	54	80.8274	54	73.4723	54	82.5059	450	68.0982	450	81.9988
	55	81.0293	55	74.0474	55	82.9787	460	68.6094	460	82.1742
	56	81.887	56	74.4788	56	83.6288	470	69.2229	470	82.5833
	57	82.1393	57	75.1258	57	83.8653	480	70.0409	480	83.1677
	58	82.3915	58	75.629	58	84.3381	490	70.4499	490	83.5184
	59	82.7447	59	76.1323	59	84.6927	500	71.0634	500	83.986
	60	83.4006	60	76.8512	60	85.1655	510	71.8814	510	84.3951
	61	83.6024	61	77.1388	61	85.1655	520	72.8016	520	84.8627
	62	84.0061	62	77.642	62	85.6974	530	72.9039	530	85.2718
	63	84.4601	63	78.0733	63	85.6974	540	73.2106	540	85.6224
	64	84.8638	64	78.5766	64	86.4066	550	73.8241	550	85.9147
	65	84.8638	65	79.0798	65	86.7021	560	74.5399	560	86.3238
	66	85.116	66	79.1517	66	86.7021	570	74.8466	570	86.7329
	67	85.4188	67	79.583	67	87.234	580	75.7669	580	87.0251
	68	85.772	68	80.0863	68	87.6478	590	76.0736	590	87.2589
	69	86.0242	69	80.3738	69	87.8251	600	76.7894	600	87.7265
	70	86.5288	70	80.8771	70	88.1206	610	76.8916	610	87.9603
	71	86.7306	71	81.2365	71	88.357	620	77.5051	620	88.194
	72	86.7306	72	81.5241	72	88.5934	630	77.8119	630	88.6616
	73	87.2351	73	81.596	73	88.7707	640	78.4254	640	88.9538
	74	87.4874	74	82.0992	74	89.1253	650	78.9366	650	89.1292
	75	87.7397	75	82.4587	75	89.3026	660	79.2434	660	89.1876
	76	87.9919	76	82.7462	76	89.539	670	79.4479	670	89.7136
	77	88.2442	77	83.2495	77	89.539	680	79.8568	680	89.9474
	78	88.4965	78	83.7527	78	89.8936	690	79.9591	690	89.9474
	79	88.7992	79	83.537	79	90.13	700	80.4703	700	90.2396
	80	88.7992	80	84.1121	80	90.4255	710	80.9816	710	90.5319
	81	89.3542	81	84.3997	81	90.4846	720	81.3906	720	90.7656
	82	89.3037	82	84.4716	82	90.721	730	81.5951	730	90.7656
	83	89.6065	83	84.8311	83	90.9574	740	82.1063	740	91.2916
	84	89.556	84	85.0467	84	90.8983	750	82.4131	750	91.5839
	85	89.8587	85	85.55	85	91.253	760	82.6176	760	91.5839
	86	90.1615	86	85.55	86	91.5485	770	83.0266	770	91.8177
	87	90.111	87	85.8375	87	91.5485	780	83.1288	780	91.8761
	88	90.1615	88	86.0532	88	91.9622	790	83.9468	790	92.4021
	89	90.4642	89	86.4126	89	91.9622	800	83.7423	800	92.4605
	90	90.4137	90	86.5564	90	92.1986	810	84.1513	810	92.6943
	91	90.5651	91	86.6283	91	92.3759	820	84.4581	820	92.9866
	92	90.7164	92	87.0597	92	92.3759	830	84.6626	830	93.045
	93	90.8678	93	87.2753	93	92.6123	840	84.9693	840	92.9866
	94	91.1201	94	87.2753	94	92.6123	850	85.5828	850	93.571
	95	91.3219	95	87.6348	95	92.9078	860	85.7873	860	93.571
	96	91.3219	96	88.0661	96	92.9078	870	85.5828	870	93.571
	97	91.6246	97	87.7786	97	93.026	880	85.9918	880	93.8632
	98	91.6246	98	88.0661	98	93.2624	890	86.4008	890	94.1555
	99	91.6246	99	88.3537	99	93.2624	900	86.9121	900	94.1555
	100	91.9274	100	88.6413	100	93.5579	910	86.8098	910	94.2139
	101	92.1292	101	88.4256	101	93.5579	920	87.5256	920	94.4477
	102	92.2301	102	88.8569	102	93.5579	930	87.2188	930	94.5061
	103	92.5833	103	89.0726	103	93.7943	940	87.6278	940	94.7984
	104	92.5328	104	89.1445	104	94.0307	950	87.8323	950	94.7984
	105	92.5328	105	89.2883	105	94.0307	960	88.1391	960	94.8568
	106	92.8355	106	89.7915	106	94.2671	970	88.4458	970	95.0906
	107	92.886	107	89.6477	107	94.0307	980	88.4458	980	95.4413
	108	92.8355	108	89.8634	108	94.4444	990	88.4458	990	95.4413
	109	93.2391	109	90.151	109	94.2671	1000	88.7526	1000	95.7335
	110	93.1887	110	90.3666	110	94.4444	1010	88.9571	1010	95.7335
	111	93.1887	111	90.3666	111	94.6809	1020	89.0593	1020	95.7335
	112	93.1887	112	90.4385	112	94.9173	1030	89.3661	1030	95.7919
	113	93.3905	113	90.5823	113	94.9764	1040	89.775	1040	96.0257
	114	93.4914	114	90.8699	114	94.9764	1050	89.5705	1050	96.0257
	115	93.4914	115	90.8699	115	94.9764	1060	89.9796	1060	96.0842
	116	93.6428	116	91.0855	116	94.9173	1070	90.0818	1070	96.0842
	117	93.8446	117	91.1574	117	95.2128	1080	90.184	1080	96.3764
	118	94.0464	118	91.445	118	95.1537	1090	90.3885	1090	96.4348
	119	94.1978	119	91.5888	119	95.4492	1100	90.5931	1100	96.4348
	120	94.3996	120	91.5169	120	95.3901	1110	90.4908	1110	96.4348
	121	94.1978	121	91.8764	121	95.2128	1120	90.8998	1120	96.7855
	122	94.1978	122	92.0201	122	95.922	1130	91.002	1130	96.7855
	123	94.1473	123	91.8764	123	95.6856	1140	90.5931	1140	96.7855
	124	94.1978	124	92.092	124	95.8629	1150	91.3088	1150	97.0777
	125	94.3491	125	92.3077	125	95.922	1160	91.3088	1160	97.1362
	126	94.5005	126	92.4515	126	95.922	1170	91.2065	1170	97.4284
	127	94.551	127	92.5234	127	96.0402	1180	91.82	1180	97.37
	128	94.8537	128	92.739	128	95.922	1190	91.7178	1190	97.1362
	129	94.8537	129	92.9547	129	96.2175	1200	91.6155	1200	97.4869
	130	94.8537	130	92.8109	130	96.2175	1210	91.9223	1210	97.4869
	131	95.106	131	93.0266	131	96.2175	1220	92.229	1220	97.7206
	132	95.2069	132	93.1704	132	96.4539	1230	92.1268	1230	97.7206
	133	95.2069	133	93.386	133	96.4539	1240	92.3313	1240	97.7206
	134	95.2069	134	93.386	134	96.4539	1250	92.229	1250	97.8375
	135	95.2069	135	93.386	135	96.7494	1260	92.5358	1260	97.8375
	136	95.6105	136	93.6017	136	96.6312	1270	92.9448	1270	98.1298
	137	95.4591	137	93.7455	137	96.7494	1280	92.7403	1280	98.0713
	138	95.3582	138	93.7455	138	96.7494	1290	92.9448	1290	98.1882
	139	95.6105	139	93.7455	139	96.6903	1300	92.8425	1300	98.1882
	140	95.6105	140	93.8174	140	96.9858	1310	92.8425	1310	98.4804
	141	95.6105	141	94.0331	141	96.9858	1320	93.2515	1320	98.4804
	142	95.6105	142	94.0331	142	96.6903	1330	93.047	1330	98.4804
	143	95.56	143	94.2487	143	96.8676	1340	93.5583	1340	98.8311
	144	95.9637	144	94.3925	144	96.9858	1350	93.6605	1350	98.5389
	145	95.9637	145	94.2487	145	97.2222	1360	93.456	1360	98.8311
	146	95.9637	146	94.3925	146	97.2222	1370	93.6605	1370	98.8311
	147	95.9637	147	94.4644	147	97.2222	1380	93.5583	1380	98.8895
	148	95.9637	148	94.6801	148	97.1631	1390	93.6605	1390	98.8311
	149	96.3673	149	94.4644	149	97.2222	1400	93.7628	1400	98.8895
	150	96.3169	150	94.8239	150	97.5177	1410	93.865	1410	98.8895
	151	96.3169	151	94.8239	151	97.2222	1420	93.865	1420	99.2402
	152	96.3169	152	94.9677	152	97.2222	1430	93.865	1430	98.8895
	153	96.7205	153	94.9677	153	97.2222	1440	94.274	1440	99.2402
	154	96.3169	154	94.9677	154	97.5177	1450	94.274	1450	99.1818
	155	96.7205	155	95.1833	155	97.4586	1460	94.5808	1460	99.1818
	156	96.7205	156	95.2552	156	97.5177	1470	94.0695	1470	99.2402
	157	96.7205	157	95.2552	157	97.7541	1480	94.274	1480	99.2402
	158	96.7205	158	95.399	158	97.7541	1490	94.4785	1490	99.5909
	159	96.7205	159	95.2552	159	97.7541	1500	94.5808	1500	99.5909
	160	96.67	160	95.5428	160	97.7541	1510	94.683	1510	99.5909
	161	96.7205	161	95.5428	161	97.7541	1520	94.3763	1520	99.2402
	162	96.7205	162	95.5428	162	97.7541	1530	94.8875	1530	99.2402
	163	96.7205	163	95.6147	163	97.8132	1540	94.7853	1540	99.2402
	164	96.7205	164	95.7584	164	97.8132	1550	94.9898	1550	99.6493
	165	96.7205	165	95.7584	165	97.7541	1560	94.8875	1560	99.6493
	166	96.9223	166	95.9022	166	97.9905	1570	94.8875	1570	99.6493
	167	96.7205	167	95.6147	167	98.1088	1580	95.2965	1580	99.6493
	168	96.7205	168	95.9741	168	98.2861	1590	94.9898	1590	99.6493
	169	96.9728	169	95.9741	169	98.1088	1600	95.092	1600	99.6493
	170	96.7205	170	96.1179	170	98.2861	1610	95.092	1610	99.6493
	171	96.7205	171	95.9741	171	98.0496	1620	95.1943	1620	99.6493
	172	96.7205	172	95.9741	172	98.2861	1630	95.2965	1630	99.6493
	173	96.67	173	96.3336	173	98.1088	1640	95.3988	1640	99.6493
	174	96.7205	174	96.1179	174	98.2861	1650	95.6033	1650	99.6493
	175	96.7205	175	96.4774	175	98.5816	1660	95.7055	1660	99.5909
	176	96.9223	176	96.4774	176	98.2861	1670	95.501	1670	99.6493
	177	96.67	177	96.4774	177	98.2861	1680	96.0123	1680	99.9416
	178	96.67	178	96.693	178	98.4043	1690	95.3988	1690	99.5909
	179	96.67	179	96.4774	179	98.2861	1700	95.6033	1700	99.6493
	180	96.7205	180	96.693	180	98.5816	1710	95.8078	1710	100
	181	96.67	181	96.4774	181	98.5816	1720	95.8078	1720	99.6493
	182	96.9223	182	96.6211	182	98.2861	1730	95.2965	1730	99.9416
	183	97.0737	183	96.8368	183	98.3452	1740	95.8078	1740
	184	97.0737	184	96.693	184	98.5816	1750	95.8078	1750
	185	97.0737	185	96.8368	185	98.6407	1760	95.8078	1760
	186	97.5277	186	96.8368	186	98.5816	1770		1770
	187	97.0737	187	96.8368	187	98.6407	1780		1780
	188	97.5277	188	96.9087	188	98.5816	1790		1790
	189	97.0737	189	96.8368	189	98.8771	1800		1800
	190	97.0737	190	97.0525	190	98.5816	1810		1810
	191	97.0737	191	97.0525	191	99.1726	1820		1820
	192	97.0737	192	96.9806	192	98.7589	1830		1830
	193	97.0737	193	97.34	193	98.8771	1840		1840
	194	97.0737	194	97.34	194	98.5816	1850		1850
	195	97.0737	195	97.34	195	98.8771	1860		1860
	196	97.0737	196	97.4119	196	98.5816	1870		1870
	197	97.4773	197	97.34	197	98.8771	1880		1880
	198	97.0737	198	97.1963	198	98.8771	1890		1890
	199	97.4773	199	97.34	199	98.5816	1900		1900
	200	97.0737	200	97.4119	200	98.9362	1910		1910
	201	97.0737	201	97.6995	201	99.1135	1920		1920
	202	97.0737	202	97.1963	202	98.818	1930		1930
	203	97.0737	203	97.4119	203	98.8771	1940		1940
	204	97.0737	204	97.4838	204	98.9362	1950		1950
	205	97.0737	205	97.5557	205	98.6407	1960		1960
	206	97.4773	206	97.5557	206	99.1135	1970		1970
	207	97.0737	207	97.5557	207	98.9362	1980		1980
	208	97.0737	208	97.4119	208	99.1135	1990		1990
	209	97.4773	209	97.5557	209	99.1135	2000		2000
	210	97.4773	210	97.8433	210	99.1135	2010		2010
	211	97.4773	211	97.8433	211	99.1135	2020		2020
	212	97.4773	212	97.8433	212	98.8771	2030		2030
	213	97.4773	213	97.9152	213	99.1135	2040		2040
	214	97.4773	214	97.9152	214	99.2317	2050		2050
	215	97.4773	215	97.8433	215	99.409	2060		2060
	216	97.4773	216	98.0589	216	99.409	2070		2070
	217	97.4773	217	97.9152	217	99.409	2080		2080
	218	97.4773	218	98.0589	218	99.1135	2090		2090
	219	97.4773	219	97.9152	219	99.2317	2100		2100
	220	97.5277	220	97.9152	220	99.1135	2110		2110
	221	97.3259	221	98.0589	221	99.409	2120		2120
	222	97.4773	222	98.0589	222	99.409	2130		2130
	223	97.4773	223	98.2027	223	99.409	2140		2140
	224	97.4773	224	98.0589	224	99.409	2150		2150
	225	97.4773	225	98.2027	225	99.5272	2160		2160
	226	97.4773	226	98.3465	226	99.4681	2170		2170
	227	97.4773	227	98.3465	227	99.409	2180		2180
	228	97.4773	228	98.4184	228	99.1726	2190		2190
	229	97.4773	229	98.2027	229	99.409	2200		2200
	230	97.4773	230	98.0589	230	99.7636	2210		2210
	231	97.4773	231	98.3465	231	99.409	2220		2220
	232	97.4773	232	98.5622	232	99.409	2230		2230
	233	97.4773	233	98.4184	233	99.5272	2240		2240
	234	97.4773	234	98.4184	234	99.409	2250		2250
	235	97.0737	235	98.5622	235	99.4681	2260		2260
	236	97.225	236	98.4184	236	99.5272	2270		2270
	237	97.4773	237	98.5622	237	99.7045	2280		2280
	238	97.4773	238	98.5622	238	99.4681	2290		2290
	239	97.6791	239	98.706	239	99.4681	2300		2300
	240	97.8809	240	98.5622	240	99.7045	2310		2310
	241	97.8809	241	98.8498	241	99.7045	2320		2320
	242	97.6287	242	98.8498	242	99.409	2330		2330
	243	97.4773	243	98.5622	243	99.4681	2340		2340
	244	97.3259	244	98.706	244	99.409	2350		2350
	245	97.3259	245	98.706	245	99.5272	2360		2360
	246	97.8809	246	98.8498	246	99.5272	2370		2370
	247	97.8809	247	98.706	247	99.7045	2380		2380
	248	97.8809	248	98.9935	248	99.5272	2390		2390
	249	97.8809	249	99.0654	249	99.7045	2400		2400
	250	97.9314	250	98.8498	250	99.5272	2410		2410
	251	97.8809	251	98.8498	251	99.7045	2420		2420
	252	97.8809	252	98.8498	252	99.4681	2430		2430
	253	97.8809	253	98.9935	253	99.7045	2440		2440
	254	97.8809	254	98.8498	254	99.409	2450		2450
	255	97.8809	255	98.8498	255	99.409	2460		2460
	256	97.8809	256	98.8498	256	99.5272	2470		2470
	257	97.8809	257	98.9935	257	99.7045	2480		2480
	258	97.8809	258	98.8498	258	99.4681	2490		2490
	259	97.6791	259	98.9935	259	99.8227	2500		2500
	260	97.8809	260	99.0654	260	99.409	2510		2510
	261	97.8809	261	99.2092	261	99.7636	2520		2520
	262	97.6791	262	98.9935	262	99.7045	2530		2530
	263	97.8809	263	99.2092	263	99.5272	2540		2540
	264	97.8809	264	98.9216	264	99.7045	2550		2550
	265	97.8809	265	99.2092	265	99.7045	2560		2560
	266	97.8809	266	98.9935	266	99.7045	2570		2570
	267	98.2846	267	98.8498	267	99.8227	2580		2580
	268	97.8809	268	98.9935	268	99.4681	2590		2590
	269	97.8809	269	98.9935	269	99.7045	2600		2600
	270	97.6287	270	99.0654	270	99.7045	2610		2610
	271	97.8809	271	98.9935	271	99.7045	2620		2620
	272	97.8809	272	99.2092	272	99.409	2630		2630
	273	97.8809	273	99.0654	273	99.5272	2640		2640
	274	97.7296	274	99.353	274	99.7045	2650		2650
	275	97.9314	275	99.2092	275	99.5272	2660		2660
	276	97.8809	276	99.353	276	99.7045	2670		2670
	277	97.8809	277	99.0654	277	99.7045	2680		2680
	278	98.2846	278	99.2092	278	99.4681	2690		2690
	279	98.2846	279	99.0654	279	99.7045	2700		2700
	280	98.2846	280	99.6406	280	99.4681	2710		2710
	281	98.5368	281	99.2092	281	99.8227	2720		2720
	282	98.2846	282	99.2092	282	99.8227	2730		2730
	283	98.7891	283	99.4968	283	99.5272	2740		2740
	284	98.2846	284	99.353	284	99.4681	2750		2750
	285	98.2846	285	99.353	285	99.409	2760		2760
	286	98.0323	286	99.2092	286	99.7045	2770		2770
	287	98.2846	287	99.6406	287	99.7045	2780		2780
	288	98.2846	288	99.4968	288	99.7045	2790		2790
	289	98.335	289	99.2092	289	99.7045	2800		2800
	290	98.2846	290	99.353	290	99.409	2810		2810
	291	98.2846	291	99.353	291	99.4681	2820		2820
	292	98.2846	292	99.4968	292	99.7636	2830		2830
	293	98.2846	293	99.4968	293	99.7045	2840		2840
	294	98.335	294	99.2092	294	99.7045	2850		2850
	295	98.2846	295	99.353	295	99.7045	2860		2860
	296	98.2846	296	99.4968	296	99.8227	2870		2870
	297	98.2846	297	99.4968	297	99.7045	2880		2880
	298	98.2846	298	99.4968	298	99.5272	2890		2890
	299	98.2846	299	99.4968	299	99.7045	2900		2900
	300	98.4864	300	99.6406	300	99.8227	2910		2910
	301	98.2846	301	99.6406	301	99.7045	2920		2920
	302	98.2846	302	99.6406	302	99.7045	2930		2930
	303	98.2846	303	99.7843	303	99.5272	2940		2940
	304	98.2846	304	99.7843	304	99.5272	2950		2950
	305	97.8809	305	99.353	305	99.8227	2960		2960
	306	97.8809	306	99.6406	306	99.7045	2970		2970
	307	98.0323	307	99.353	307	99.7045	2980		2980
	308	98.2846	308	99.7843	308	99.7045	2990		2990
	309	98.2846	309	99.6406	309	99.7045	3000		3000
	310	98.2846	310	99.7843	310	99.8227	3010		3010
	311	98.2846	311	99.7843	311	99.8227	3020		3020
	312	98.4864	312	99.7843	312	99.7045	3030		3030
	313	98.2846	313	99.6406	313	99.7045	3040		3040
	314	98.2846	314	99.7843	314	99.4681	3050		3050
	315	98.2846	315	99.6406	315	99.7045	3060		3060
	316	98.2846	316	99.9281	316	99.4681	3070		3070
	317	98.5368	317	99.7843	317	99.7045	3080		3080
	318	98.7387	318	99.4968	318	99.7045	3090		3090
	319	98.6882	319	99.7843	319	99.7045	3100		3100
	320	98.6882	320	99.7843	320	99.7045	3110		3110
	321	98.9405	321	99.7843	321	99.7636	3120		3120
	322	98.7387	322	99.8562	322	100	3130		3130
	323	98.4864	323	99.7843	323	99.7045	3140		3140
	324	98.7387	324	99.7843	324	99.7045	3150		3150
	325	98.7387	325	99.7843	325	100	3160		3160
	326	98.7387	326	99.7843	326	99.7045	3170		3170
	327	98.5368	327	99.8562	327	99.7045	3180		3180
	328	98.7387	328	99.4968	328	99.7045	3190		3190
	329	98.7387	329	99.7843	329	99.7045	3200		3200
	330	98.6882	330	99.4968	330	99.7045	3210		3210
	331	98.7387	331	99.7843	331	99.7045	3220		3220
	332	98.5368	332	99.8562	332	99.8227	3230		3230
	333	98.7387	333	99.7843	333	99.4681	3240		3240
	334	98.7387	334	99.6406	334	99.4681	3250		3250
	335	98.7387	335	99.6406	335	99.7045	3260		3260
	336	98.7387	336	99.7843	336	99.5272	3270		3270
	337	98.2846	337	99.8562	337	99.5272	3280		3280
	338	98.2846	338	99.6406	338	99.7045	3290		3290
	339	98.5368	339	99.6406	339	99.7045	3300		3300
	340	98.5368	340	99.7843	340	99.7045	3310		3310
	341	98.7387	341	99.7843	341	99.7045	3320		3320
	342	98.7387	342	99.9281	342	99.8227	3330		3330
	343	98.7387	343	99.8562	343	99.7045	3340		3340
	344	98.7387	344	99.8562	344	99.7045	3350		3350
	345	98.6882	345	100	345	99.7045	3360		3360
	346	98.9405	346	99.8562	346	99.4681	3370		3370
	347	98.6882	347	99.8562	347	99.4681	3380		3380
	348	98.7387	348	99.7843	348	99.8227	3390		3390
	349	98.2846	349	99.7843	349	99.4681	3400		3400
	350	98.7387	350	99.7843	350	99.7045	3410		3410
	351	98.2846	351	99.8562	351	99.8227	3420		3420
	352		352		352	99.7045	3430		3430
	353		353		353	99.7045	3440		3440
	354		354		354	99.5272	3450		3450
	355		355		355	99.7636	3460		3460
	356		356		356	99.7045	3470		3470
	357		357		357	99.7045	3480		3480
	358		358		358	99.7045	3490		3490
	359		359		359	99.5272	3500		3500
	360		360		360	99.7045	3510		3510
	361		361		361	99.7045	3520		3520
	362		362		362	99.8227	3530		3530
	363		363		363	100	3540		3540
	364		364		364	99.7045	3550		3550
	365		365		365	100	3560		3560
	366		366		366	99.8227	3570		3570
	367		367		367	100	3580		3580
	368		368		368	100	3590		3590
	369		369		369		3600		3600
	370		370		370		3610		3610
	371		371		371		3620		3620

## Sheet: Fig. 3b
	98	148	112	184	106	172	128	176	196	120	224	154	228	156	228	162	212	138	194	216	128	196	120	206	106	202	130	208	116	218	166	118	158	126	170	80	126	70	126	92	110	136	74	98	94	112	72	106	60
	86	142	128	174	132	170	146	186	170	124	192	146	154	120	196	144	210	154	206	232	130	212	162	218	164	174	138	188	138	202	172	94	172	106	152	122	114	72	118	54	124	120	86	116	76	102	72	88	52
	72	102	82	152	94	170	84	152	192	108	188	122	206	120	200	136	238	136	198	192	148	198	110	200	132	162	108	190	118	186	198	94	160	114	166	102	132	106	106	70	142	108	66	106	62	100	60	86	50
	90	116	90	140	106	164	106	186	174	120	210	160	236	156	200	168	218	156	218	198	160	244	182	204	130	248	124	148	118	182	194	150	192	110	222	112	172	108	150	80	142	102	90	148	62	96	62	90	70
	72	156	88	138	104	142	102	172	196	94	186	136	212	100	210	120	196	122	194	222	146	232	110	244	108	182	136	180	122	138	172	108	170	110	178	106	186	120	140	100	118	134	104	130	58	82	58	108	54
	82	98	88	116	84	144	102	154	158	126	198	144	210	118	186	118	182	106	220	224	130	208	150	192	136	246	154	206	136	172	154	122	164	76	148	116	150	74	142	68	116	108	80	90	90	112	56	82	56
	70	110	92	126	92	138	106	138	146	154	222	142	190	146	178	106	176	122	194	188	122	208	134	208	130	238	152	222	144	200	212	122	194	118	188	120	178	124	156	86	122	116	80	134	60	110	98	96	64
	70	106	72	122	86	142	74	168	122	100	140	114	194	150	184	162	178	122	204	202	112	210	166	206	150	212	156	232	148	206	176	112	168	136	158	94	126	88	142	112	136	136	82	122	76	110	62	104	76
	68	144	76	94	74	108	88	154	198	150	158	124	232	170	264	166	246	146	208	244	160	232	166	228	142	192	146	218	170	214	212	152	210	140	206	138	200	112	154	88	178	142	74	150	120	118	54	110	66
	60	102	74	86	62	120	86	116	122	100	144	88	128	116	196	94	182	134	206	174	148	202	148	250	132	228	160	228	116	202	190	134	162	120	140	118	158	100	186	86	140	142	114	114	84	120	76	116	64
	52	88	48	106	64	100	68	108	136	82	142	120	140	124	180	116	182	112	176	168	106	204	126	194	140	222	140	186	122	214	178	122	140	120	200	128	176	110	142	96	132	138	90	142	100	130	100	102	70
	64	72	48	70	66	98	78	102	84	84	156	84	168	106	162	116	192	114	204	206	130	230	158	192	160	184	108	230	138	178	200	116	160	110	192	118	152	118	156	116	148	152	88	136	82	138	94	144	96
	50	76	58	116	82	142	66	92	90	84	134	110	144	120	152	94	212	144	204	214	156	184	108	180	138	238	152	194	148	226	206	154	214	148	134	116	182	102	156	128	160	152	108	144	108	156	90	128	90
	44	64	58	94	66	90	96	108	106	70	94	60	146	70	132	90	154	116	158	142	92	170	106	158	140	190	150	186	124	220	200	126	200	116	170	94	152	100	160	84	146	130	100	116	68	112	84	122	76
	32	58	38	96	52	102	56	102	102	70	130	62	116	78	120	98	114	88	146	150	112	164	102	188	128	218	146	180	114	150	142	130	184	112	168	118	166	94	136	92	106	128	76	152	88	154	68	126	82
	22	52	38	68	54	62	98	130	116	62	104	64	94	60	124	70	100	66	132	126	98	146	126	170	122	224	132	172	112	190	192	120	194	112	172	92	160	136	170	110	138	136	82	142	94	122	116	124	86
	56	60	24	80	74	80	64	--	138	66	92	80	110	94	136	84	94	60	122	116	76	162	110	220	118	184	110	212	124	198	210	134	156	118	160	102	132	102	160	102	154	138	90	108	70	162	100	136	100
	42	64	46	60	50	106	34	98	132	90	106	78	122	82	118	84	134	120	140	130	102	126	132	176	136	150	150	184	140	150	208	112	172	108	170	128	206	106	154	102	170	160	100	116	124	174	70	144	66
	34	48	36	60	24	36	34	78	80	60	90	56	94	68	82	50	102	94	138	124	112	134	98	148	108	146	96	156	116	194	168	114	190	110	186	124	162	106	156	88	148	128	82	140	88	120	76	102	80
	24	50	52	40	34	48	38	82	54	50	82	58	76	52	94	92	106	74	102	130	82	136	108	144	114	140	102	172	102	168	144	132	164	116	162	130	174	154	216	104	152	146	92	134	86	136	78	126	86
	38	50	32	54	48	62	28	52	60	60	76	72	84	68	104	62	98	70	110	122	80	116	92	154	110	174	92	168	100	146	164	92	198	144	168	90	158	116	158	120	180	140	90	160	82	100	82	116	74
	32	44	18	54	24	32	42	88	76	44	86	68	118	64	128	76	128	102	110	154	82	128	94	160	114	178	100	162	126	202	148	130	194	132	178	106	140	118	176	142	164	172	130	174	108	112	80	110	88
	24	56	44	44	44	74	40	62	96	56	114	64	98	76	108	94	86	76	182	178	98	160	110	186	126	200	134	220	180	220	254	128	204	156	210	142	206	138	208	156	226	212	158	196	104	174	86	180	94
	32	48	20	38	30	66	62	54	62	48	90	80	98	68	152	56	178	92	162	158	124	150	100	168	108	192	102	182	140	200	226	154	194	138	212	166	212	130	192	148	194	154	106	164	130	148	122	154	86
	20	48	52	68	46	66	32	36	72	28	68	36	110	56	90	72	136	78	140	130	98	120	100	118	106	140	150	204	122	222	224	144	224	120	226	150	250	110	206	142	188	184	100	154	110	198	146	186	124
	28	44	24	44	24	60	50	62	88	42	88	42	76	62	120	76	114	94	124	120	96	144	98	164	116	136	116	186	114	226	208	134	250	126	222	138	216	160	250	164	252	266	140	212	124	212	140	146	116
	20	48	32	54	34	58	34	82	68	56	78	62	110	72	92	78	120	72	132	154	94	156	100	200	124	194	122	188	130	194	224	142	204	162	266	130	250	182	222	152	236	220	156	220	152	222	130	208	132
	18	60	44	60	44	48	42	78	68	56	86	72	96	76	130	88	120	76	118	146	82	178	114	130	118	194	154	214	178	206	240	178	216	216	258	176	264	184	288	180	272	280	192	262	174	264	148	236	158
	32	34	22	46	44	58	28	66	46	46	62	54	72	60	94	84	90	50	82	88	68	152	78	124	92	94	102	162	106	184	198	138	220	134	222	168	286	142	258	140	262	268	196	264	166	272	146	228	112
	12	32	26	34	32	54	32	56	48	38	58	42	74	60	84	46	82	40	86	98	100	144	80	112	50	104	64	136	84	184	172	106	206	102	232	162	254	198	206	148	240	216	160	214	170	222	142	226	156
	14	24	32	62	18	38	34	38	36	30	44	32	58	36	42	40	98	56	96	82	88	100	80	102	58	140	64	142	66	126	134	114	172	138	192	144	190	122	232	180	204	218	152	198	138	190	160	196	152
	24	24	12	34	24	32	24	56	40	28	70	40	44	34	58	48	58	50	34	74	44	100	76	98	80	106	64	134	98	124	162	92	158	126	166	168	206	142	218	144	208	180	144	242	160	188	144	176	130
	10	6	14	20	16	30	22	26	54	46	38	36	48	34	66	36	54	60	86	96	66	84	48	122	76	130	134	122	100	158	138	84	146	106	178	88	184	118	238	188	262	234	138	250	146	216	138	216	110
	10	10	8	10	8	18	14	26	40	24	40	22	54	46	52	30	54	30	70	68	44	88	44	94	46	64	52	118	60	102	126	84	106	70	134	78	114	104	190	110	186	218	122	134	100	186	112	198	100
	6	6	4	16	8	12	12	4	20	22	24	12	30	26	40	28	58	56	58	70	36	44	32	68	38	78	42	82	64	94	92	64	100	66	122	72	118	124	162	100	162	156	100	190	108	156	104	154	108
	8	4	2	14	10	20	6	14	22	6	16	0	22	16	30	26	48	24	58	56	42	68	56	74	58	66	46	74	68	94	98	70	130	60	96	76	142	96	108	92	160	130	76	144	114	152	106	140	92
	6	10	8	8	12	16	10	16	12	8	18	16	24	22	20	16	26	22	26	46	16	58	36	74	42	72	36	54	36	74	120	86	100	58	76	60	114	66	94	74	144	100	96	166	130	182	78	122	100
	6	12	12	14	8	14	8	14	18	16	20	18	26	10	16	20	36	18	32	34	34	50	60	82	44	84	54	62	36	72	94	46	108	70	78	66	130	64	100	76	122	138	94	166	102	146	130	164	108
	4	8	2	2	8	6	12	18	22	8	16	4	26	12	40	18	48	22	34	32	28	28	22	52	38	60	36	68	56	68	80	44	70	66	66	64	72	40	72	48	92	110	76	154	60	134	110	132	74
	8	4	4	4	6	14	6	20	14	10	6	6	16	14	16	20	22	28	28	30	26	48	38	40	26	54	48	40	40	66	52	46	72	40	78	62	72	54	82	40	52	108	70	100	94	96	82	132	86
	2	4	2	6	0	4	20	4	24	8	22	14	22	10	22	24	24	20	26	42	28	42	36	40	24	50	28	40	42	44	64	28	82	60	74	46	102	58	92	54	96	130	88	128	90	126	70	108	76
	0	6	2	2	6	10	4	16	18	14	8	10	18	14	26	14	40	24	30	32	32	24	14	38	30	42	20	36	28	68	56	56	58	48	92	50	72	64	68	60	92	108	90	126	72	120	88	92	78
	0	6	2	6	10	2	6	10	14	10	16	10	10	4	20	6	20	24	30	38	24	38	24	38	24	34	14	58	30	76	96	38	68	60	102	64	100	58	116	66	112	80	68	114	114	160	110	152	74
	2	6	6	6	0	4	0	4	10	14	10	6	14	10	14	18	32	16	38	28	26	30	30	30	48	44	24	28	36	54	58	40	68	48	64	50	72	50	96	52	86	98	38	96	52	100	58	120	54
	12	6	8	12	2	10	10	12	4	4	4	8	20	6	16	24	28	16	40	26	16	22	28	52	30	42	28	56	44	74	54	34	84	52	92	58	92	86	96	58	98	120	76	82	54	122	64	114	64
	0	4	0	6	2	4	0	10	4	10	10	10	4	6	16	8	14	16	28	36	36	28	18	40	22	32	36	60	30	54	44	60	74	48	86	38	68	64	112	88	122	122	82	106	66	108	90	146	92
	0	4	4	4	4	10	2	10	10	10	12	20	16	14	4	4	4	12	30	34	22	52	26	46	36	60	38	50	42	60	56	44	52	60	96	74	92	72	104	78	114	132	78	128	98	162	104	156	104
	6	8	4	4	4	2	6	10	10	0	4	10	4	16	18	12	16	8	30	48	34	38	52	50	36	70	52	100	44	78	84	62	110	48	90	54	72	56	114	80	140	152	86	146	92	150	128	152	124
	0	4	6	10	0	0	2	2	10	4	16	4	14	2	22	12	20	8	24	14	14	22	16	50	48	76	22	52	50	94	90	54	90	60	72	66	64	46	80	66	80	86	70	100	74	110	84	158	108
	4	2	4	2	4	6	0	8	8	4	26	14	22	12	24	12	16	10	16	26	16	20	30	30	12	46	36	54	48	56	66	36	88	62	82	58	82	48	72	54	74	68	80	136	102	138	80	152	88
	0	2	0	0	0	2	2	10	4	6	18	10	20	22	10	10	24	12	26	18	6	42	26	34	26	38	40	44	40	50	52	56	62	64	80	48	96	48	92	58	112	94	60	106	78	122	90	154	100
	0	0	0	0	2	4	2	10	6	0	12	4	16	10	20	8	12	18	32	40	32	38	22	38	40	38	34	50	30	48	48	46	52	58	62	18	72	68	100	60	118	102	70	126	78	140	68	158	96
	0	6	0	0	0	4	4	4	12	16	4	8	12	8	16	14	14	16	22	16	30	28	24	28	28	34	22	48	26	24	54	30	70	36	72	44	44	52	76	42	84	110	62	90	58	98	58	118	100
	0	2	2	0	8	2	2	4	0	14	4	6	2	2	2	10	14	6	18	12	14	6	14	28	14	26	16	38	26	46	30	34	48	30	50	40	56	44	54	42	70	68	44	78	46	72	100	132	94
	0	0	2	0	0	6	0	2	4	0	8	4	8	4	8	8	12	12	18	18	12	30	12	34	22	48	36	38	28	46	58	42	60	42	60	52	96	50	108	56	72	82	62	72	40	96	58	88	72
	0	0	0	4	0	2	2	2	6	0	6	6	6	4	6	4	12	8	8	22	6	20	18	24	12	26	26	34	24	30	40	34	60	40	62	44	68	28	70	48	82	70	44	68	62	84	54	82	62
	0	0	0	4	2	0	2	4	2	0	4	2	6	2	6	6	6	0	10	6	6	16	4	16	16	26	20	28	18	46	54	40	62	32	70	56	82	52	88	66	56	102	78	80	48	72	56	78	90
	0	0	0	0	0	0	0	2	2	2	8	2	8	4	6	4	6	2	4	12	10	20	16	18	16	12	18	24	20	30	32	14	44	40	50	36	50	36	46	38	58	62	20	64	40	64	46	56	54
	2	0	0	2	0	0	0	0	2	6	2	6	0	2	8	4	4	8	6	6	8	10	6	16	12	24	24	14	16	28	28	24	26	18	30	26	48	38	66	26	60	46	50	58	52	64	52	74	44
	0	0	0	0	0	0	0	0	0	0	2	2	4	0	2	0	2	4	12	10	8	14	2	18	4	4	8	14	2	18	14	18	14	12	28	24	32	22	24	36	46	36	28	60	34	34	38	62	50
	2	0	0	2	0	2	0	0	2	0	0	0	0	6	4	0	6	0	6	4	0	6	2	8	6	14	6	18	20	10	12	14	16	8	30	20	28	26	40	34	52	66	20	38	40	50	34	72	40
	4	0	0	0	2	2	2	4	2	4	2	0	0	2	6	4	2	4	6	8	0	8	8	12	6	8	10	6	2	14	16	10	20	12	34	26	32	18	30	42	32	42	32	46	18	50	38	70	46
	2	0	2	0	0	0	0	0	0	2	0	0	2	2	6	2	2	0	2	2	6	2	8	10	6	8	4	10	2	4	16	10	12	8	28	14	34	28	18	14	36	50	22	56	28	50	40	46	38
	0	4	2	6	4	2	0	0	2	2	0	2	0	0	4	0	2	0	4	4	2	2	6	12	4	12	4	6	14	12	16	10	22	14	18	22	38	12	32	24	46	42	26	24	46	36	28	50	34
	0	4	0	6	2	6	8	8	4	0	12	2	4	4	0	0	4	6	2	6	2	12	6	10	6	12	8	4	2	10	4	16	32	20	24	24	36	26	20	26	32	50	30	40	40	42	22	30	22
	2	2	0	0	0	4	2	4	4	4	2	2	0	2	8	6	8	4	10	8	4	2	4	6	6	6	0	14	2	8	12	12	22	10	24	12	28	24	50	28	44	42	22	34	28	44	26	44	32
	0	2	0	4	2	8	0	6	6	0	4	0	2	2	0	0	4	2	4	4	8	12	6	14	10	8	2	6	6	2	22	10	18	10	32	14	20	28	42	28	40	34	24	64	40	56	28	52	36
	4	2	0	0	4	2	2	2	0	4	2	2	2	4	6	2	2	2	0	4	4	6	2	8	6	16	6	14	8	12	20	14	16	4	18	14	22	16	40	22	26	52	36	54	18	38	26	42	32
	2	2	4	0	2	6	2	0	2	0	2	0	10	0	0	10	4	0	8	6	4	4	6	6	10	12	12	16	10	4	6	12	12	16	16	14	28	12	24	14	38	42	18	38	36	62	34	42	32
	0	2	6	2	2	4	4	8	2	2	0	4	6	0	8	2	2	12	4	10	2	8	6	0	2	14	8	14	10	12	12	8	22	18	16	14	16	26	30	16	36	38	32	44	32	24	28	26	18
	2	2	0	8	2	4	2	2	2	4	2	0	6	2	4	2	6	6	4	6	6	12	2	8	8	14	6	14	10	14	16	12	22	16	22	28	26	20	36	28	46	36	22	46	34	60	46	48	30
	0	4	0	4	4	4	2	2	2	4	2	6	0	2	0	0	12	4	0	6	4	16	10	12	8	24	18	24	26	32	40	12	24	12	28	18	32	28	26	28	24	36	26	42	24	54	32	64	42
	0	4	0	6	0	8	4	0	4	0	0	4	2	0	0	2	6	8	4	4	2	12	4	8	14	18	8	22	22	20	32	16	28	24	24	14	18	6	30	30	46	44	36	48	44	72	38	60	26
	2	0	8	0	0	4	0	2	2	0	2	2	0	0	2	0	4	2	8	14	8	14	6	22	10	12	10	12	20	32	28	18	26	18	26	20	48	26	22	36	36	54	28	36	30	70	26	62	36
	0	4	0	0	6	0	2	0	2	0	2	0	4	4	4	4	10	4	2	6	8	10	14	10	8	16	12	12	6	44	26	20	18	10	26	14	18	16	46	20	34	32	20	70	34	64	52	56	62
	0	0	2	0	4	0	6	6	4	2	0	0	6	4	10	6	12	6	6	12	6	10	2	2	4	12	12	22	8	14	22	24	26	26	32	26	46	22	44	36	30	48	56	56	42	60	44	100	46
	4	0	0	0	0	0	0	2	6	2	2	2	6	4	2	6	4	6	20	10	2	4	4	8	6	4	10	30	8	22	14	16	40	34	48	38	36	34	60	38	70	78	38	64	46	72	56	98	58
	0	0	0	0	0	0	0	0	0	0	6	4	0	2	8	0	2	4	4	8	4	4	4	8	4	12	6	18	8	22	16	6	24	14	46	38	42	30	40	24	50	38	50	62	44	54	66	78	68
	0	0	0	0	0	0	0	0	0	0	2	0	2	4	2	6	8	4	6	16	6	16	14	12	2	18	20	16	12	16	20	28	36	18	48	36	52	22	32	30	48	74	52	72	40	100	40	64	58
	0	0	0	0	0	0	0	0	2	0	0	0	0	0	2	2	4	4	4	8	14	6	10	18	16	30	6	18	10	32	34	22	18	18	30	26	64	54	42	30	68	86	40	72	50	94	44	100	72
	0	0	0	0	0	0	0	0	0	0	2	2	4	0	2	4	6	2	4	10	6	14	10	22	20	20	14	20	22	20	30	24	34	32	50	26	76	32	64	50	42	54	44	54	42	72	66	80	52
	0	0	0	0	0	0	0	0	0	0	0	0	0	0	2	0	4	2	20	12	8	16	6	8	10	18	12	26	14	16	24	24	32	28	66	64	66	46	82	44	100	80	60	118	50	84	52	98	58
	0	0	0	0	0	0	0	0	0	0	0	0	0	2	0	0	2	4	0	6	4	0	4	6	10	12	6	14	4	14	38	20	44	34	30	18	42	34	62	48	70	68	56	72	44	82	50	86	68
	0	0	0	0	0	0	0	0	0	0	0	0	2	0	4	0	0	4	8	2	0	2	0	8	12	10	4	10	8	22	12	10	22	30	24	22	34	42	42	36	66	68	52	78	54	68	60	94	72
	0	0	0	0	0	0	0	0	0	0	0	0	0	0	0	4	6	4	2	6	2	6	2	12	8	18	12	14	4	12	18	12	20	6	22	24	52	30	52	46	78	84	50	76	60	90	66	118	68
	0	0	0	0	0	0	0	0	0	0	0	0	0	0	0	0	0	2	2	4	8	18	18	18	16	18	14	28	18	28	16	16	36	26	48	30	52	38	70	40	66	76	64	92	56	68	78	126	122
	0	0	0	0	0	0	0	0	0	0	0	0	0	0	0	0	0	0	0	2	0	6	4	12	4	16	12	16	12	22	22	14	26	12	24	20	36	20	42	32	50	68	48	78	92	102	70	122	80
	0	0	0	0	0	0	0	0	0	0	0	0	0	0	0	0	0	2	8	2	2	2	4	2	4	2	10	16	18	18	24	22	32	16	48	22	44	18	52	36	58	74	60	88	54	104	76	144	86
	0	0	0	0	0	0	0	0	0	0	0	0	0	0	0	0	0	2	2	2	0	2	6	8	0	0	2	6	8	14	12	2	10	4	22	20	26	28	52	30	46	82	36	86	52	98	88	114	96
	0	0	0	0	0	0	0	0	0	0	0	0	0	0	0	0	0	0	0	6	4	6	0	4	4	8	10	12	6	14	8	12	22	12	24	18	24	30	24	24	78	52	48	72	90	150	66	136	92
	0	0	0	0	0	0	0	0	0	0	0	0	0	0	0	0	0	2	2	4	4	2	0	4	2	8	0	6	2	8	12	2	6	18	28	8	28	20	44	44	48	76	42	110	60	110	66	118	98
	0	0	0	0	0	0	0	0	0	0	0	0	0	0	0	0	0	0	0	0	4	2	2	0	2	4	2	6	4	6	2	2	4	8	10	10	28	16	46	24	40	48	46	46	52	62	80	76	66
	0	0	0	0	0	0	0	0	0	0	0	0	0	0	0	0	0	0	0	0	0	4	2	2	0	0	4	2	2	4	2	4	6	4	4	12	8	8	18	10	52	52	24	42	26	56	52	74	48
	0	0	0	0	0	0	0	0	0	0	0	0	0	0	0	0	0	0	0	0	0	2	0	0	0	0	0	2	10	4	4	2	10	0	12	2	12	14	12	12	18	28	20	32	28	42	36	64	34
	0	0	0	0	0	0	0	0	0	0	0	0	0	0	0	0	0	0	0	0	0	4	0	0	0	2	0	2	4	4	0	6	4	8	0	10	18	16	16	6	32	32	12	16	6	26	22	46	30
	0	0	0	0	0	0	0	0	0	0	0	0	0	0	0	0	0	0	0	0	0	2	2	0	0	0	2	0	4	4	16	2	8	2	4	0	8	6	16	10	24	10	14	14	10	20	14	32	26
	0	0	0	0	0	0	0	0	0	0	0	0	0	0	0	0	0	0	0	0	0	0	0	0	0	0	0	0	0	2	2	2	6	4	8	8	20	4	8	16	4	10	16	30	14	24	14	26	22
	0	0	0	0	0	0	0	0	0	0	0	0	0	0	0	0	0	0	0	0	0	0	0	0	0	0	0	0	0	2	0	4	6	2	10	6	8	8	12	0	14	16	10	22	24	28	16	34	32
	0	0	0	0	0	0	0	0	0	0	0	0	0	0	0	0	0	0	0	0	0	0	0	0	2	0	0	2	2	0	2	0	4	4	4	2	4	2	4	6	0	6	12	14	18	24	16	28	14
	0	0	0	0	0	0	0	0	0	0	0	0	0	0	0	0	0	0	0	0	0	0	0	0	0	0	0	0	2	8	2	6	4	12	14	2	0	0	4	8	6	4	0	12	8	12	4	6	12
	0	0	0	0	0	0	0	0	0	0	0	0	0	0	0	0	0	0	0	0	0	0	0	0	2	0	0	0	2	2	6	6	4	6	4	2	6	2	6	0	0	2	6	16	12	14	12	22	16
	0	0	0	0	0	0	0	0	0	0	0	0	0	0	0	0	0	0	0	0	0	0	0	0	0	0	0	0	0	2	8	4	4	0	0	2	4	2	2	0	0	4	10	10	6	8	10	8	14
	0	0	0	0	0	0	0	0	0	0	0	0	0	0	0	0	0	0	0	0	0	0	0	0	0	0	0	0	0	2	6	2	10	2	0	2	2	0	0	2	2	4	2	8	8	10	12	12	12
	0	0	0	0	0	0	0	0	0	0	0	0	0	0	0	0	0	0	0	0	0	0	0	0	0	0	0	0	0	2	0	0	0	0	2	4	4	0	0	0	0	2	4	6	2	12	6	10	10
	0	0	0	0	0	0	0	0	0	0	0	0	0	0	0	0	0	0	0	0	0	0	0	0	0	0	0	0	0	0	0	0	0	0	2	0	0	2	0	0	4	4	2	10	6	6	4	12	2
	0	0	0	0	0	0	0	0	0	0	0	0	0	0	0	0	0	0	0	0	0	0	0	0	0	0	0	0	0	0	0	0	4	0	0	2	0	4	0	2	6	2	4	0	2	8	0	12	2
	0	0	0	0	0	0	0	0	0	0	0	0	0	0	0	0	0	0	0	0	0	0	0	0	0	0	0	0	0	0	2	0	2	0	4	2	0	2	0	2	4	6	4	2	2	8	2	4	6
	0	0	0	0	0	0	0	0	0	0	0	0	0	0	0	0	0	0	0	0	0	0	0	0	0	0	0	0	0	2	0	0	2	2	4	0	0	4	0	0	0	2	4	6	2	6	6	2	2
	0	0	0	0	0	0	0	0	0	0	0	0	0	0	0	0	0	0	0	0	0	0	0	0	0	0	0	0	0	4	0	0	0	4	2	4	4	2	4	8	4	0	0	2	6	6	4	4	2
	0	0	0	0	0	0	0	0	0	0	0	0	0	0	0	0	0	0	0	0	0	0	0	0	0	0	0	0	0	2	0	0	0	0	0	0	6	0	2	0	2	2	0	4	2	6	2	4	6
	0	0	0	0	0	0	0	0	0	0	0	0	0	0	0	0	0	0	0	0	0	0	0	0	0	0	0	0	0	2	0	2	0	0	0	4	2	0	4	0	4	0	2	8	0	8	8	6	2
	0	0	0	0	0	0	0	0	0	0	0	0	0	0	0	0	0	0	0	0	0	0	0	0	0	0	0	0	0	0	0	0	0	0	2	0	6	6	2	4	0	0	4	2	4	4	0	8	2
	0	0	0	0	0	0	0	0	0	0	0	0	0	0	0	0	0	0	0	0	0	0	0	0	0	0	0	0	0	0	2	0	0	0	0	0	0	0	2	0	2	4	0	4	0	0	0	0	0
	0	0	0	0	0	0	0	0	0	0	0	0	0	0	0	0	0	0	0	0	0	0	0	0	0	0	0	0	0	0	2	0	0	2	0	0	0	0	0	0	4	0	0	0	0	0	0	0	2
	0	0	0	0	0	0	0	0	0	0	0	0	0	0	0	0	0	0	0	0	0	0	0	0	0	0	0	0	0	0	0	2	0	0	0	2	0	2	0	0	2	2	0	0	0	0	2	0	2
	0	0	0	0	0	0	0	0	0	0	0	0	0	0	0	0	0	0	0	0	0	0	0	0	0	0	0	0	0	0	0	2	0	0	0	0	4	0	4	2	2	0	2	0	0	0	0	4	0
	0	0	0	0	0	0	0	0	0	0	0	0	0	0	0	0	0	0	0	0	0	0	0	0	0	0	0	0	0	0	2	0	4	0	2	0	0	2	0	2	0	4	0	2	0	0	0	0	2
	0	0	0	0	0	0	0	0	0	0	0	0	0	0	0	0	0	0	0	0	0	0	0	0	0	0	0	0	0	0	6	0	2	0	0	0	0	0	2	0	0	2	0	0	0	0	0	0	0
	0	0	0	0	0	0	0	0	0	0	0	0	0	0	0	0	0	0	0	0	0	0	0	0	0	0	0	0	0	0	0	2	0	2	0	0	0	0	0	0	2	0	4	2	0	0	0	2	0
	0	0	0	0	0	0	0	0	0	0	0	0	0	0	0	0	0	0	0	0	0	0	0	0	0	0	0	0	0	0	0	0	4	0	0	0	0	0	0	0	0	4	0	2	0	0	0	0	0
	0	0	0	0	0	0	0	0	0	0	0	0	0	0	0	0	0	0	0	0	0	0	0	0	0	0	0	0	0	0	0	0	0	0	2	0	0	0	2	0	0	0	4	2	0	0	0	0	0
	0	0	0	0	0	0	0	0	0	0	0	0	0	0	0	0	0	0	0	0	0	0	0	0	0	0	0	0	0	0	0	0	0	2	0	2	2	0	0	0	0	2	2	0	2	0	0	0	0
	0	0	0	0	0	0	0	0	0	0	0	0	0	0	0	0	0	0	0	0	0	0	0	0	0	0	0	0	2	0	0	0	2	0	2	2	2	0	0	0	0	2	0	2	2	2	0	0	0
	0	0	0	0	0	0	0	0	0	0	0	0	0	0	0	0	0	0	0	0	0	0	0	0	0	0	0	0	0	0	0	0	0	0	0	0	0	0	4	0	0	2	0	2	0	2	0	2	0
	0	0	0	0	0	0	0	0	0	0	0	0	0	0	0	0	0	0	0	0	0	0	0	0	0	0	0	0	0	0	0	0	0	0	2	0	2	4	0	0	0	0	0	0	2	0	0	0	0
	0	0	0	0	0	0	0	0	0	0	0	0	0	0	0	0	0	0	0	0	0	0	0	0	0	0	0	0	0	0	0	0	0	0	0	0	0	0	2	0	2	2	0	0	0	0	0	0	0
	0	0	0	0	0	0	0	0	0	0	0	0	0	0	0	0	0	0	0	0	0	0	0	0	0	0	0	0	0	0	0	0	0	0	0	0	0	0	0	0	0	2	0	0	0	0	0	0	0
	0	0	0	0	0	0	0	0	0	0	0	0	0	0	0	0	0	0	0	0	0	0	0	0	0	0	0	0	0	0	0	0	0	0	0	0	0	0	0	2	4	4	2	0	0	0	0	0	0
	0	0	0	0	0	0	0	0	0	0	0	0	0	0	0	0	0	0	0	0	0	0	0	0	0	0	0	0	0	0	0	0	0	0	0	0	0	0	0	2	2	0	0	0	0	0	0	0	0
	0	0	0	0	0	0	0	0	0	0	0	0	0	0	0	0	0	0	0	0	0	0	0	0	0	0	0	0	0	0	0	0	0	0	0	0	0	0	0	0	0	0	0	0	0	0	0	0	0
	0	0	0	0	0	0	0	0	0	0	0	0	0	0	0	0	0	0	0	0	0	0	0	0	0	0	0	0	0	0	0	0	0	0	0	0	0	0	0	0	0	0	0	0	0	0	0	0	0
	0	0	0	0	0	0	0	0	0	0	0	0	0	0	0	0	0	0	0	0	0	0	0	0	0	0	0	0	0	0	0	0	0	0	0	0	0	0	0	0	0	0	0	0	0	0	0	0	0
	0	0	0	0	0	0	0	0	0	0	0	0	0	0	0	0	0	0	0	0	0	0	0	0	0	0	0	0	0	0	0	0	0	0	0	0	0	0	0	0	0	0	0	0	0	0	0	0	0
	0	0	0	0	0	0	0	0	0	0	0	0	0	0	0	0	0	0	0	0	0	0	0	0	0	0	0	0	0	0	0	0	0	0	0	0	0	0	0	0	0	0	0	0	0	0	0	0	0
	0	0	0	0	0	0	0	0	0	0	0	0	0	0	0	0	0	0	0	0	0	0	0	0	0	0	0	0	0	0	0	0	0	0	0	0	0	0	0	0	0	0	0	0	0	0	0	0	0
	0	0	0	0	0	0	0	0	0	0	0	0	0	0	0	0	0	0	0	0	0	0	0	0	0	0	0	0	0	0	0	0	0	0	0	0	0	0	2	0	2	0	0	0	0	0	0	0	0
	0	0	0	0	0	0	0	0	0	0	0	0	0	0	0	0	0	0	0	0	0	0	0	0	0	0	0	0	0	0	0	0	0	0	0	0	0	0	0	2	0	0	0	0	0	0	0	0	0
	0	0	0	0	0	0	0	0	0	0	0	0	0	0	0	0	0	0	0	0	0	0	0	0	0	0	0	0	0	0	0	0	0	0	0	0	0	0	2	2	0	0	0	0	0	0	0	0	0
	0	0	0	0	0	0	0	0	0	0	0	0	0	0	0	0	0	0	0	0	0	0	0	0	0	0	0	0	0	0	0	0	0	0	0	0	0	0	0	0	0	0	0	0	0	0	0	0	0
	0	0	0	0	0	0	0	0	0	0	0	0	0	0	0	0	0	0	0	0	0	0	0	0	0	0	0	0	0	0	0	0	0	0	0	0	0	0	0	0	0	0	0	0	0	0	0	0	0
	0	0	0	0	0	0	0	0	0	0	0	0	0	0	0	0	0	0	0	0	0	0	0	0	0	0	0	0	0	0	0	0	0	0	0	0	0	0	0	0	0	0	0	0	0	2	0	0	0
	0	0	0	0	0	0	0	0	0	0	0	0	0	0	0	0	0	0	0	0	0	0	0	0	0	0	0	0	0	0	0	0	0	0	0	0	0	0	0	0	0	0	0	0	0	0	0	0	0
	0	0	0	0	0	0	0	0	0	0	0	0	0	0	0	0	0	0	0	0	0	0	0	0	0	0	0	0	0	0	0	0	0	0	0	0	0	0	0	0	0	0	0	0	0	0	0	0	0
	0	0	0	0	0	0	0	0	0	0	0	0	0	0	0	0	0	0	0	0	0	0	0	0	0	0	0	0	0	0	0	0	0	0	0	0	0	0	0	0	0	0	0	0	0	0	0	0	0
	0	0	0	0	0	0	0	0	0	0	0	0	0	0	0	0	0	0	0	0	0	0	0	0	0	0	0	0	0	0	0	0	0	0	0	0	0	0	0	0	0	0	0	0	0	0	0	0	0
	0	0	0	0	0	0	0	0	0	0	0	0	0	0	0	0	0	0	0	0	0	0	0	0	0	0	0	0	0	0	0	0	0	0	0	0	0	0	0	0	0	0	0	0	0	0	0	0	0
	0	0	0	0	0	0	0	0	0	0	0	0	0	0	0	0	0	0	0	0	0	0	0	0	0	0	0	0	0	0	0	0	0	0	0	0	0	0	0	0	0	0	0	0	0	0	0	0	0
	0	0	0	0	0	0	0	0	0	0	0	0	0	0	0	0	0	0	0	0	0	0	0	0	0	0	0	0	0	0	0	0	0	0	0	0	0	0	0	0	0	0	0	0	0	0	0	0	0
	0	0	0	0	0	0	0	0	0	0	0	0	0	0	0	0	0	0	0	0	0	0	0	0	0	0	0	0	0	0	0	0	0	0	0	0	0	0	0	0	0	0	0	0	0	0	0	0	0
	0	0	0	0	0	0	0	0	0	0	0	0	0	0	0	0	0	0	0	0	0	0	0	0	0	0	0	0	0	0	0	0	0	0	0	0	0	0	0	0	0	0	0	0	0	0	0	0	0
	0	0	0	0	0	0	0	0	0	0	0	0	0	0	0	0	0	0	0	0	0	0	0	0	0	0	0	0	0	0	0	0	0	0	0	0	0	0	0	0	0	0	0	0	0	0	0	0	0
	0	0	0	0	0	0	0	0	0	0	0	0	0	0	0	0	0	0	0	0	0	0	0	0	0	0	0	0	0	0	0	0	0	0	0	0	0	0	0	0	0	0	0	0	0	0	2	0	0
	0	0	0	0	0	0	0	0	0	0	0	0	0	0	0	0	0	0	0	0	0	0	0	0	0	0	0	0	0	0	0	0	0	0	0	0	2	0	0	0	0	0	0	0	0	0	0	0	0
	0	0	0	0	0	0	0	0	0	0	0	0	0	0	0	0	0	0	0	0	0	0	0	0	0	0	0	0	0	0	0	0	0	0	0	0	0	0	0	0	0	0	0	0	0	0	0	0	0
	0	0	0	0	0	0	0	0	0	0	0	0	0	0	0	0	0	0	0	0	0	0	0	0	0	0	0	0	0	0	0	0	0	0	0	0	0	0	0	0	0	0	0	0	0	0	0	0	0
	0	0	0	0	0	0	0	0	0	0	0	0	0	0	0	0	0	0	0	0	0	0	0	0	0	0	0	0	0	0	0	0	0	0	0	0	0	0	0	0	0	0	0	0	0	0	0	0	0
	0	0	0	0	0	0	0	0	0	0	0	0	0	0	0	0	0	0	0	0	0	0	0	0	0	0	0	0	0	0	0	0	0	0	0	0	0	0	0	0	0	0	0	0	0	2	0	0	0
	0	0	0	0	0	0	0	0	0	0	0	0	0	0	0	0	0	0	0	0	0	0	0	0	0	0	0	0	0	0	0	0	0	0	0	0	0	0	0	0	0	0	0	0	0	0	2	0	0
	0	0	0	0	0	0	0	0	0	0	0	0	0	0	0	0	0	0	0	0	0	0	0	0	0	0	0	0	0	0	0	0	0	0	0	0	0	0	0	0	0	0	0	0	0	0	0	0	0
	0	0	0	0	0	0	0	0	0	0	0	0	0	0	0	0	0	0	0	0	0	0	0	0	0	0	0	0	0	0	0	0	0	0	0	0	0	0	0	0	0	0	0	0	0	0	0	0	0
	0	0	0	0	0	0	0	0	0	0	0	0	0	0	0	0	0	0	0	0	0	0	0	0	0	0	0	0	0	0	0	0	0	0	0	0	0	0	0	0	0	0	0	0	0	0	0	0	0
	0	0	0	0	0	0	0	0	0	0	0	0	0	0	0	0	0	0	0	0	0	0	0	0	0	0	0	0	0	0	0	0	0	0	0	0	0	0	0	0	0	0	0	0	0	0	0	0	0
	0	0	0	0	0	0	0	0	0	0	0	0	0	0	0	0	0	0	0	0	0	0	0	0	0	0	0	0	0	0	0	0	0	0	0	0	0	0	0	0	0	0	0	0	0	0	0	0	0
	0	0	0	0	0	0	0	0	0	0	0	0	0	0	0	0	0	0	0	0	0	0	0	0	0	0	0	0	0	0	0	0	0	0	0	0	0	0	0	0	0	0	0	0	0	0	0	0	0
	0	0	0	0	0	0	0	0	0	0	0	0	0	0	0	0	0	0	0	0	0	0	0	0	0	0	0	0	0	0	0	0	0	0	0	0	0	0	0	0	0	0	0	0	0	0	0	0	0
	0	0	0	0	0	0	0	0	0	0	0	0	0	0	0	0	0	0	0	0	0	0	0	0	0	0	0	0	0	0	0	0	0	0	0	0	0	0	0	0	0	0	0	0	0	0	0	0	0
	0	0	0	0	0	0	0	0	0	0	0	0	0	0	0	0	0	0	0	0	0	0	0	0	0	0	0	0	0	0	0	0	0	0	0	0	0	0	0	0	0	0	0	0	0	0	0	0	0
	0	0	0	0	0	0	0	0	0	0	0	0	0	0	0	0	0	0	0	0	0	0	0	0	0	0	0	0	0	0	0	0	0	0	0	0	0	0	0	0	0	0	0	0	0	0	0	0	0
	0	0	0	0	0	0	0	0	0	0	0	0	0	0	0	0	0	0	0	0	0	0	0	0	0	0	0	0	0	0	0	0	0	0	0	0	0	0	0	0	0	0	0	0	0	0	0	0	0
	0	0	0	0	0	0	0	0	0	0	0	0	0	0	0	0	0	0	0	0	0	0	0	0	0	0	0	0	0	0	0	0	0	0	0	0	0	0	0	0	0	0	0	0	0	0	0	0	0
	0	0	0	0	0	0	0	0	0	0	0	0	0	0	0	0	0	0	0	0	0	0	0	0	0	0	0	0	0	0	0	0	0	0	0	0	0	0	0	0	0	0	0	0	0	0	0	0	0
	0	0	0	0	0	0	0	0	0	0	0	0	0	0	0	0	0	0	0	0	0	0	0	0	0	0	0	0	0	0	0	0	0	0	0	0	0	0	0	0	0	0	0	0	0	2	0	0	0
	0	0	0	0	0	0	0	0	0	0	0	0	0	0	0	0	0	0	0	0	0	0	0	0	0	0	0	0	0	0	0	0	0	0	0	0	0	0	0	0	0	0	0	0	0	0	0	0	0
	0	0	0	0	0	0	0	0	0	0	0	0	0	0	0	0	0	0	0	0	0	0	0	0	0	0	0	0	0	0	0	0	0	0	0	0	0	0	0	0	0	0	0	0	0	0	0	0	0
	0	0	0	0	0	0	0	0	0	0	0	0	0	0	0	0	0	0	0	0	0	0	0	0	0	0	0	0	0	0	0	0	0	0	0	0	0	0	0	0	0	0	0	0	0	0	0	0	0
	0	0	0	0	0	0	0	0	0	0	0	0	0	0	0	0	0	0	0	0	0	0	0	0	0	0	0	0	0	0	0	0	0	0	0	0	0	0	0	0	0	0	0	0	0	0	0	0	0
	0	0	0	0	0	0	0	0	0	0	0	0	0	0	0	0	0	0	0	0	0	0	0	0	0	0	0	0	0	0	0	0	0	0	0	0	0	0	0	0	0	0	0	0	0	0	0	0	0
	0	0	0	0	0	0	0	0	0	0	0	0	0	0	0	0	0	0	0	0	0	0	0	0	0	0	0	0	0	0	0	0	0	0	0	0	0	0	0	0	0	0	0	0	0	0	0	0	0
	0	0	0	0	0	0	0	0	0	0	0	0	0	0	0	0	0	0	0	0	0	0	0	0	0	0	0	0	0	0	0	0	0	0	0	0	0	0	0	0	0	0	0	0	0	0	0	0	0
	0	0	0	0	0	0	0	0	0	0	0	0	0	0	0	0	0	0	0	0	0	0	0	0	0	0	0	0	0	0	0	0	0	0	0	0	0	0	0	0	0	0	0	0	0	0	0	0	0
	0	0	0	0	0	0	0	0	0	0	0	0	0	0	0	0	0	0	0	0	0	0	0	0	0	0	0	0	0	0	0	0	0	0	0	0	0	0	0	0	0	0	0	0	0	0	0	0	0
	0	0	0	0	0	0	0	0	0	0	0	0	0	0	0	0	0	0	0	0	0	0	0	0	0	0	0	0	0	0	0	0	0	0	0	0	0	0	0	0	0	0	0	0	0	0	0	0	0
	0	0	0	0	0	0	0	0	0	0	0	0	0	0	0	0	0	0	0	0	0	0	0	0	0	0	0	0	0	0	0	0	0	0	0	0	0	0	0	0	0	0	0	0	0	0	0	0	0
	0	0	0	0	0	0	0	0	0	0	0	0	0	0	0	0	0	0	0	0	0	0	0	0	0	0	0	0	0	0	0	0	0	0	0	0	0	0	0	0	0	0	0	0	0	0	0	0	0
	0	0	0	0	0	0	0	0	0	0	0	0	0	0	0	0	0	0	0	0	0	0	0	0	0	0	0	0	0	0	0	0	0	0	0	0	0	0	0	0	0	0	0	0	0	0	0	0	0
	0	0	0	0	0	0	0	0	0	0	0	0	0	0	0	0	0	0	0	0	0	0	0	0	0	0	0	0	0	0	0	0	0	0	0	0	0	0	0	0	0	0	0	0	0	0	0	0	0
	0	0	0	0	0	0	0	0	0	0	0	0	0	0	0	0	0	0	0	0	0	0	0	0	0	0	0	0	0	0	0	0	0	0	0	0	0	0	0	0	0	0	0	0	0	0	0	0	0
	0	0	0	0	0	0	0	0	0	0	0	0	0	0	0	0	0	0	0	0	0	0	0	0	0	0	0	0	0	0	0	0	0	0	0	0	0	0	0	0	0	0	0	0	0	0	0	0	0
	0	0	0	0	0	0	0	0	0	0	0	0	0	0	0	0	0	0	0	0	0	0	0	0	0	0	0	0	0	0	0	0	0	0	0	0	0	0	0	0	0	0	0	0	0	0	0	0	0
	0	0	0	0	0	0	0	0	0	0	0	0	0	0	0	0	0	0	0	0	0	0	0	0	0	0	0	0	0	0	0	0	0	0	0	0	0	0	0	0	0	0	0	0	0	0	0	0	0
	0	0	0	0	0	0	0	0	0	0	0	0	0	0	0	0	0	0	0	0	0	0	0	0	0	0	0	0	0	0	0	0	0	0	0	0	0	0	0	2	0	0	0	0	0	0	0	0	0
	0	0	0	0	0	0	0	0	0	0	0	0	0	0	0	0	0	0	0	0	0	0	0	0	0	0	0	0	0	0	0	0	0	0	0	0	0	0	0	0	0	0	0	0	0	0	0	0	0
	0	0	0	0	0	0	0	0	0	0	0	0	0	0	0	0	0	0	0	0	0	0	0	0	0	0	0	0	0	0	0	0	0	0	0	0	0	0	0	0	0	0	0	0	0	0	0	0	0
	0	0	0	0	0	0	0	0	0	0	0	0	0	0	0	0	0	0	0	0	0	0	0	0	0	0	0	0	0	0	0	0	0	0	0	0	0	0	0	0	0	0	0	0	0	0	0	0	0
	0	0	0	0	0	0	0	0	0	0	0	0	0	0	0	0	0	0	0	0	0	0	0	0	0	0	0	0	0	0	0	0	0	0	0	0	0	0	0	0	0	0	0	0	0	0	0	0	0
	0	0	0	0	0	0	0	0	0	0	0	0	0	0	0	0	0	0	0	0	0	0	0	0	0	0	0	0	0	0	0	0	0	0	0	0	0	0	0	0	0	0	0	0	0	0	0	0	0
	0	0	0	0	0	0	0	0	0	0	0	0	0	0	0	0	0	0	0	0	0	0	0	0	0	0	0	0	0	0	0	0	0	0	0	0	0	0	0	0	0	0	0	0	0	0	0	0	0
	0	0	0	0	0	0	0	0	0	0	0	0	0	0	0	0	0	0	0	0	0	0	0	0	0	0	0	0	0	0	0	0	0	0	0	0	0	0	0	0	0	0	0	0	0	0	0	0	0
	0	0	0	0	0	0	0	0	0	0	0	0	0	0	0	0	0	0	0	0	0	0	0	0	0	0	0	0	0	0	0	0	0	0	0	0	0	0	0	0	0	0	0	0	0	0	0	0	0
	0	0	0	0	0	0	0	0	0	0	0	0	0	0	0	0	0	0	0	0	0	0	0	0	0	0	0	0	0	0	0	0	0	0	0	0	0	0	0	0	0	0	0	0	0	0	0	0	0
	0	0	0	0	0	0	0	0	0	0	0	0	0	0	0	0	0	0	0	0	0	0	0	0	0	0	0	0	0	0	0	0	0	0	0	0	0	0	0	0	0	0	0	0	0	0	0	0	0
	0	0	0	0	0	0	0	0	0	0	0	0	0	0	0	0	0	0	0	0	0	0	0	0	0	0	0	0	0	0	0	0	0	0	0	0	0	0	0	0	0	0	0	0	0	0	0	0	0
	0	0	0	0	0	0	0	0	0	0	0	0	0	0	0	0	0	0	0	0	0	0	0	0	0	0	0	0	0	0	0	0	0	0	0	0	0	0	0	0	0	0	0	0	0	0	0	0	0
	0	0	0	0	0	0	0	0	0	0	0	0	0	0	0	0	0	0	0	0	0	0	0	0	0	0	0	0	0	0	0	0	0	0	0	0	0	0	0	0	0	0	0	0	0	0	0	0	0
	0	0	0	0	0	0	0	0	0	0	0	0	0	0	0	0	0	0	0	0	0	0	0	0	0	0	0	0	0	0	0	0	0	0	0	0	0	0	0	0	0	0	0	0	0	0	0	0	0
	0	0	0	0	0	0	0	0	0	0	0	0	0	0	0	0	0	0	0	0	0	0	0	0	0	0	0	0	0	0	0	0	0	0	0	0	0	0	0	0	0	0	0	0	0	0	0	0	0
	0	0	0	0	0	0	0	0	0	0	0	0	0	0	0	0	0	0	0	0	0	0	0	0	0	0	0	0	0	0	0	0	0	0	0	0	0	0	0	0	0	0	0	0	0	0	0	0	0
	0	0	0	0	0	0	0	0	0	0	0	0	0	0	0	0	0	0	0	0	0	0	0	0	0	0	0	0	0	0	0	0	0	0	0	0	0	0	0	0	0	0	0	0	0	0	0	0	0
	0	0	0	0	0	0	0	0	0	0	0	0	0	0	0	0	0	0	0	0	0	0	0	0	0	0	0	0	0	0	0	0	0	0	0	0	0	0	0	0	0	0	0	0	0	0	0	0	0
	0	0	0	0	0	0	0	0	0	0	0	0	0	0	0	0	0	0	0	0	0	0	0	0	0	0	0	0	0	0	0	0	0	0	0	0	0	0	0	0	0	0	0	0	0	0	0	0	0
	0	0	0	0	0	0	0	0	0	0	0	0	0	0	0	0	0	0	0	0	0	0	0	0	0	0	0	0	0	0	0	0	0	0	0	0	0	0	0	0	0	0	0	0	0	0	0	0	0
	0	0	0	0	0	0	0	0	0	0	0	0	0	0	0	0	0	0	0	0	0	0	0	0	0	0	0	0	0	0	0	0	0	0	0	0	0	0	0	0	0	0	0	0	0	0	0	0	0
	0	0	0	0	0	0	0	0	0	0	0	0	0	0	0	0	0	0	0	0	0	0	0	0	0	0	0	0	0	0	0	0	0	0	0	0	0	0	0	0	0	0	0	0	0	0	0	0	0
	0	0	0	0	0	0	0	0	0	0	0	0	0	0	0	0	0	0	0	0	0	0	0	0	0	0	0	0	0	0	0	0	0	0	0	0	0	0	0	0	0	0	0	0	0	0	0	0	0
	0	0	0	0	0	0	0	0	0	0	0	0	0	0	0	0	0	0	0	0	0	0	0	0	0	0	0	0	0	0	0	0	0	0	0	0	0	0	0	0	0	0	0	0	0	0	0	0	0
	0	0	0	0	0	0	0	0	0	0	0	0	0	0	0	0	0	0	0	0	0	0	0	0	0	0	0	0	0	0	0	0	0	0	0	0	0	0	0	0	0	0	0	0	0	0	0	0	0
	0	0	0	0	0	0	0	0	0	0	0	0	0	0	0	0	0	0	0	0	0	0	0	0	0	0	0	0	0	0	0	0	0	0	0	0	0	0	0	0	0	0	0	0	0	0	0	0	0
	0	0	0	0	0	0	0	0	0	0	0	0	0	0	0	0	0	0	0	0	0	0	0	0	0	0	0	0	0	0	0	0	0	0	0	0	0	0	0	0	0	0	0	0	0	0	0	0	0
	0	0	0	0	0	0	0	0	0	0	0	0	0	0	0	0	0	0	0	0	0	0	0	0	0	0	0	0	0	0	0	0	0	0	0	0	0	0	0	0	0	0	0	0	0	0	0	0	0
	0	0	0	0	0	0	0	0	0	0	0	0	0	0	0	0	0	0	0	0	0	0	0	0	0	0	0	0	0	0	0	0	0	0	0	0	0	0	0	0	0	0	0	0	0	0	0	0	0
	0	0	0	0	0	0	0	0	0	0	0	0	0	0	0	0	0	0	0	0	0	0	0	0	0	0	0	0	0	0	0	0	0	0	0	0	0	0	0	0	0	0	0	0	0	0	0	0	0
	0	0	0	0	0	0	0	0	0	0	0	0	0	0	0	0	0	0	0	0	0	0	0	0	0	0	0	0	0	0	0	0	0	0	0	0	0	0	0	0	0	0	0	0	0	0	0	0	0
	0	0	0	0	0	0	0	0	0	0	0	0	0	0	0	0	0	0	0	0	0	0	0	0	0	0	0	0	0	0	0	0	0	0	0	0	0	0	0	0	0	0	0	0	0	0	0	0	0
	0	0	0	0	0	0	0	0	0	0	0	0	0	0	0	0	0	0	0	0	0	0	0	0	0	0	0	0	0	0	0	0	0	0	0	0	0	0	0	0	0	0	0	0	0	0	0	0	0
	0	0	0	0	0	0	0	0	0	0	0	0	0	0	0	0	0	0	0	0	0	0	0	0	0	0	0	0	0	0	0	0	0	0	0	0	0	0	0	0	0	0	0	0	0	0	0	0	0
	0	0	0	0	0	0	0	0	0	0	0	0	0	0	0	0	0	0	0	0	0	0	0	0	0	0	0	0	0	0	0	0	0	0	0	0	0	0	0	0	0	0	0	0	0	0	0	0	0
	0	0	0	0	0	0	0	0	0	0	0	0	0	0	0	0	0	0	0	0	0	0	0	0	0	0	0	0	0	0	0	0	0	0	0	0	0	0	0	0	0	0	0	0	0	0	0	0	0
	0	0	0	0	0	0	0	0	0	0	0	0	0	0	0	0	0	0	0	0	0	0	0	0	0	0	0	0	0	0	0	0	0	0	0	0	0	0	0	0	0	0	0	0	0	0	2	0	0
	0	0	0	0	0	0	0	0	0	0	0	0	0	0	0	0	0	0	0	0	0	0	0	0	0	0	0	0	0	0	0	0	0	0	0	0	0	0	0	0	0	0	0	0	0	0	0	0	0
	0	0	0	0	0	0	0	0	0	0	0	0	0	0	0	0	0	0	0	0	0	0	0	0	0	0	0	0	0	0	0	0	0	0	0	0	0	0	0	0	0	0	0	0	0	0	0	0	0
	0	0	0	0	0	0	0	0	0	0	0	0	0	0	0	0	0	0	0	0	0	0	0	0	0	0	0	0	0	0	0	0	0	0	0	0	0	0	0	0	0	0	0	0	0	0	0	0	0
	0	0	0	0	0	0	0	0	0	0	0	0	0	0	0	0	0	0	0	0	0	0	0	0	0	0	0	0	0	0	0	0	0	0	0	0	0	0	0	0	0	0	0	0	0	0	0	0	0
	0	0	0	0	0	0	0	0	0	0	0	0	0	0	0	0	0	0	0	0	0	0	0	0	0	0	0	0	0	0	0	0	0	0	0	0	0	0	0	0	0	0	0	0	0	0	0	0	0
	0	0	0	0	0	0	0	0	0	0	0	0	0	0	0	0	0	0	0	0	0	0	0	0	0	0	0	0	0	0	0	0	0	0	0	0	0	0	0	0	0	0	0	0	0	0	0	0	0
	0	0	0	0	0	0	0	0	0	0	0	0	0	0	0	0	0	0	0	0	0	0	0	0	0	0	0	0	0	0	0	0	0	0	0	0	0	0	0	0	0	0	0	0	0	0	0	0	0
	0	0	0	0	0	0	0	0	0	0	0	0	0	0	0	0	0	0	0	0	0	0	0	0	0	0	0	0	0	0	0	0	0	0	0	0	0	0	0	0	0	0	0	0	0	0	0	0	0
	0	0	0	0	0	0	0	0	0	0	0	0	0	0	0	0	0	0	0	0	0	0	0	0	0	0	0	0	0	0	0	0	0	0	0	0	0	0	0	0	0	0	0	0	0	0	0	0	0
	0	0	0	0	0	0	0	0	0	0	0	0	0	0	0	0	0	0	0	0	0	0	0	0	0	0	0	0	0	0	0	0	0	0	0	0	0	0	0	0	0	0	0	0	0	0	0	0	0
	0	0	0	0	0	0	0	0	0	0	0	0	0	0	0	0	0	0	0	0	0	0	0	0	0	0	0	0	0	0	0	0	0	0	0	0	0	0	0	0	0	0	0	0	0	0	0	0	0
	0	0	0	0	0	0	0	0	0	0	0	0	0	0	0	0	0	0	0	0	0	0	0	0	0	0	0	0	0	0	0	0	0	0	0	0	0	0	0	0	0	0	0	0	0	0	0	0	0
	0	0	0	0	0	0	0	0	0	0	0	0	0	0	0	0	0	0	0	0	0	0	0	0	0	0	0	0	0	0	0	0	0	0	0	0	0	0	0	0	0	0	0	0	0	0	0	0	0
	0	0	0	0	0	0	0	0	0	0	0	0	0	0	0	0	0	0	0	0	0	0	0	0	0	0	0	0	0	0	0	0	0	0	0	0	0	0	0	0	0	0	0	0	0	0	0	0	0
	0	0	0	0	0	0	0	0	0	0	0	0	0	0	0	0	0	0	0	0	0	0	0	0	0	0	0	0	0	0	0	0	0	0	0	0	0	0	2	0	0	0	0	0	0	0	0	0	0
	0	0	0	0	0	0	0	0	0	0	0	0	0	0	0	0	0	0	0	0	0	0	0	0	0	0	0	0	0	0	0	0	0	0	0	0	0	0	0	0	0	0	0	0	0	0	0	0	0
	0	0	0	0	0	0	0	0	0	0	0	0	0	0	0	0	0	0	0	0	0	0	0	0	0	0	0	0	0	0	0	0	0	0	0	0	0	0	2	0	0	0	0	0	0	0	0	0	0
	0	0	0	0	0	0	0	0	0	0	0	0	0	0	0	0	0	0	0	0	0	0	0	0	0	0	0	0	0	0	0	0	0	0	0	0	0	0	0	0	0	0	0	0	0	0	0	0	0
	0	0	0	0	0	0	0	0	0	0	0	0	0	0	0	0	0	0	0	0	0	0	0	0	0	0	0	0	0	0	0	0	0	0	0	0	0	0	0	0	0	0	0	0	0	0	0	0	0
	0	0	0	0	0	0	0	0	0	0	0	0	0	0	0	0	0	0	0	0	0	0	0	0	0	0	0	0	0	0	0	0	0	0	0	0	0	0	0	0	0	0	0	0	0	0	0	0	0
	0	0	0	0	0	0	0	0	0	0	0	0	0	0	0	0	0	0	0	0	0	0	0	0	0	0	0	0	0	0	0	0	0	0	0	0	0	0	0	0	0	0	0	0	0	0	0	0	0
	0	0	0	0	0	0	0	0	0	0	0	0	0	0	0	0	0	0	0	0	0	0	0	0	0	0	0	0	0	0	0	0	0	0	0	0	0	0	0	0	0	0	0	0	0	0	0	0	0
	0	0	0	0	0	0	0	0	0	0	0	0	0	0	0	0	0	0	0	0	0	0	0	0	0	0	0	0	0	0	0	0	0	0	0	0	0	0	0	0	0	0	0	0	0	0	0	0	0
	0	0	0	0	0	0	0	0	0	0	0	0	0	0	0	0	0	0	0	0	0	0	0	0	0	0	0	0	0	0	0	0	0	0	0	0	0	0	0	0	0	0	0	0	0	0	0	0	0
	0	0	0	0	0	0	0	0	0	0	0	0	0	0	0	0	0	0	0	0	0	0	0	0	0	0	0	0	0	0	0	0	0	0	0	0	0	0	0	0	0	0	0	0	0	0	0	0	0
	0	0	0	0	0	0	0	0	0	0	0	0	0	0	0	0	0	0	0	0	0	0	0	0	0	0	0	0	0	0	0	0	0	0	0	0	0	0	0	0	0	0	0	0	0	0	0	0	0
	0	0	0	0	0	0	0	0	0	0	0	0	0	0	0	0	0	0	0	0	0	0	0	0	0	0	0	0	0	0	0	0	0	0	0	0	0	0	0	0	0	0	0	0	0	0	0	0	0
	0	0	0	0	0	0	0	0	0	0	0	0	0	0	0	0	0	0	0	0	0	0	0	0	0	0	0	0	0	0	0	0	0	0	0	0	0	0	0	0	0	0	0	0	0	0	0	0	0
	0	0	0	0	0	0	0	0	0	0	0	0	0	0	0	0	0	0	0	0	0	0	0	0	0	0	0	0	0	0	0	0	0	0	0	0	0	0	0	0	0	0	0	0	0	0	0	0	0
	0	0	0	0	0	0	0	0	0	0	0	0	0	0	0	0	0	0	0	0	0	0	0	0	0	0	0	0	0	0	0	0	0	0	0	0	0	0	0	0	0	0	0	0	0	0	0	0	0
	0	0	0	0	0	0	0	0	0	0	0	0	0	0	0	0	0	0	0	0	0	0	0	0	0	0	0	0	0	0	0	0	0	0	0	0	0	0	0	0	0	0	0	0	0	0	0	0	0
	0	0	0	0	0	0	0	0	0	0	0	0	0	0	0	0	0	0	0	0	0	0	0	0	0	0	0	0	0	0	0	0	0	0	0	0	0	0	0	0	0	0	0	0	0	0	2	0	0
	0	0	0	0	0	0	0	0	0	0	0	0	0	0	0	0	0	0	0	0	0	0	0	0	0	0	0	0	0	0	0	0	0	0	0	0	0	0	0	0	0	0	0	0	0	0	0	0	0
	0	0	0	0	0	0	0	0	0	0	0	0	0	0	0	0	0	0	0	0	0	0	0	0	0	0	0	0	0	0	0	0	0	0	0	0	0	0	0	0	0	0	0	0	0	0	0	0	0
	0	0	0	0	0	0	0	0	0	0	0	0	0	0	0	0	0	0	0	0	0	0	0	0	0	0	0	0	0	0	0	0	0	0	0	0	0	0	0	0	0	0	0	0	0	0	0	0	0
	0	0	0	0	0	0	0	0	0	0	0	0	0	0	0	0	0	0	0	0	0	0	0	0	0	0	0	0	0	0	0	0	0	0	0	0	0	0	0	0	0	0	0	0	0	0	0	0	0
	0	0	0	0	0	0	0	0	0	0	0	0	0	0	0	0	0	0	0	0	0	0	0	0	0	0	0	0	0	0	0	0	0	0	0	0	0	0	0	0	0	0	0	0	0	0	0	0	0
	0	0	0	0	0	0	0	0	0	0	0	0	0	0	0	0	0	0	0	0	0	0	0	0	0	0	0	0	0	0	0	0	0	0	0	0	0	0	0	0	0	0	0	0	0	0	0	0	0
	0	0	0	0	0	0	0	0	0	0	0	0	0	0	0	0	0	0	0	0	0	0	0	0	0	0	0	0	0	0	0	0	0	0	0	0	0	0	0	0	0	0	0	0	0	0	0	0	0
	0	0	0	0	0	0	0	0	0	0	0	0	0	0	0	0	0	0	0	0	0	0	0	0	0	0	0	0	0	0	0	0	0	0	0	0	0	0	0	0	0	0	0	0	0	0	0	0	0
	0	0	0	0	0	0	0	0	0	0	0	0	0	0	0	0	0	0	0	0	0	0	0	0	0	0	0	0	0	0	0	0	0	0	0	0	0	0	0	0	0	0	0	0	0	0	0	0	0
	0	0	0	0	0	0	0	0	0	0	0	0	0	0	0	0	0	0	0	0	0	0	0	0	0	0	0	0	0	0	0	0	0	0	0	0	0	0	0	0	0	0	0	0	0	0	0	0	0
	0	0	0	0	0	0	0	0	0	0	0	0	0	0	0	0	0	0	0	0	0	0	0	0	0	0	0	0	0	0	0	0	0	0	0	0	0	0	0	0	0	0	0	0	0	0	0	0	0
	0	0	0	0	0	0	0	0	0	0	0	0	0	0	0	0	0	0	0	0	0	0	0	0	0	0	0	0	0	0	0	0	0	0	0	0	0	0	0	0	0	0	0	0	0	0	0	0	0
	0	0	0	0	0	0	0	0	0	0	0	0	0	0	0	0	0	0	0	0	0	0	0	0	0	0	0	0	0	0	0	0	0	0	0	0	0	0	0	0	0	0	0	0	0	0	0	0	0
	0	0	0	0	0	0	0	0	0	0	0	0	0	0	0	0	0	0	0	0	0	0	0	0	0	0	0	0	0	0	0	0	0	0	0	0	0	0	0	0	0	0	0	0	0	0	0	0	0
	0	0	0	0	0	0	0	0	0	0	0	0	0	0	0	0	0	0	0	0	0	0	0	0	0	0	0	0	0	0	0	0	0	0	0	0	0	0	0	0	0	0	0	0	0	0	0	0	0
	0	0	0	0	0	0	0	0	0	0	0	0	0	0	0	0	0	0	0	0	0	0	0	0	0	0	0	0	0	0	0	0	0	0	0	0	0	0	0	0	0	0	0	0	0	0	0	0	0
	0	0	0	0	0	0	0	0	0	0	0	0	0	0	0	0	0	0	0	0	0	0	0	0	0	0	0	0	0	0	0	0	0	0	0	0	0	0	0	0	0	0	0	0	0	0	0	0	0
	0	0	0	0	0	0	0	0	0	0	0	0	0	0	0	0	0	0	0	0	0	0	0	0	0	0	0	0	0	0	0	0	0	0	0	0	0	0	0	0	0	0	0	0	0	0	0	0	0
	0	0	0	0	0	0	0	0	0	0	0	0	0	0	0	0	0	0	0	0	0	0	0	0	0	0	0	0	0	0	0	0	0	0	0	0	0	0	0	0	0	0	0	0	0	0	0	0	0
	0	0	0	0	0	0	0	0	0	0	0	0	0	0	0	0	0	0	0	0	0	0	0	0	0	0	0	0	0	0	0	0	0	0	0	0	0	0	2	0	0	0	0	0	0	0	0	0	0
	0	0	0	0	0	0	0	0	0	0	0	0	0	0	0	0	0	0	0	0	0	0	0	0	0	0	0	0	0	0	0	0	0	0	0	0	0	0	0	0	0	0	0	0	0	0	0	0	0
	0	0	0	0	0	0	0	0	0	0	0	0	0	0	0	0	0	0	0	0	0	0	0	0	0	0	0	0	0	0	0	0	0	0	0	0	0	0	0	0	0	0	0	0	0	0	0	0	0
	0	0	0	0	0	0	0	0	0	0	0	0	0	0	0	0	0	0	0	0	0	0	0	0	0	0	0	0	0	0	0	0	0	0	0	0	0	0	0	0	0	0	0	0	0	0	0	0	0
	0	0	0	0	0	0	0	0	0	0	0	0	0	0	0	0	0	0	0	0	0	0	0	0	0	0	0	0	0	0	0	0	0	0	0	0	0	0	0	0	0	0	0	0	0	0	0	0	0
	0	0	0	0	0	0	0	0	0	0	0	0	0	0	0	0	0	0	0	0	0	0	0	0	0	0	0	0	0	0	0	0	0	0	0	0	0	0	0	0	0	0	0	0	0	0	0	0	0
	0	0	0	0	0	0	0	0	0	0	0	0	0	0	0	0	0	0	0	0	0	0	0	0	0	0	0	0	0	0	0	0	0	0	0	0	0	0	0	0	0	0	0	0	0	0	0	0	0
	0	0	0	0	0	0	0	0	0	0	0	0	0	0	0	0	0	0	0	0	0	0	0	0	0	0	0	0	0	0	0	0	0	0	0	0	0	0	0	0	0	0	0	0	0	0	0	0	0
	0	0	0	0	0	0	0	0	0	0	0	0	0	0	0	0	0	0	0	0	0	0	0	0	0	0	0	0	0	0	0	0	0	0	0	0	0	0	0	0	0	0	0	0	0	0	0	0	0
	0	0	0	0	0	0	0	0	0	0	0	0	0	0	0	0	0	0	0	0	0	0	0	0	0	0	0	0	0	0	0	0	0	0	0	0	0	0	0	0	0	0	0	0	0	0	0	0	0
	0	0	0	0	0	0	0	0	0	0	0	0	0	0	0	0	0	0	0	0	0	0	0	0	0	0	0	0	0	0	0	0	0	0	0	0	0	0	0	0	0	0	0	0	0	0	0	0	0
	0	0	0	0	0	0	0	0	0	0	0	0	0	0	0	0	0	0	0	0	0	0	0	0	0	0	0	0	0	0	0	0	0	0	0	0	0	0	0	0	0	0	0	0	0	0	0	0	0
	0	0	0	0	0	0	0	0	0	0	0	0	0	0	0	0	0	0	0	0	0	0	0	0	0	0	0	0	0	0	0	0	0	0	0	0	0	0	0	0	0	0	0	0	0	0	0	0	0
	0	0	0	0	0	0	0	0	0	0	0	0	0	0	0	0	0	0	0	0	0	0	0	0	0	0	0	0	0	0	0	0	0	0	0	0	0	0	0	0	0	0	0	0	0	0	0	0	0
	0	0	0	0	0	0	0	0	0	0	0	0	0	0	0	0	0	0	0	0	0	0	0	0	0	0	0	0	0	0	0	0	0	0	0	0	0	0	0	0	0	0	0	0	0	0	0	0	0
	0	0	0	0	0	0	0	0	0	0	0	0	0	0	0	0	0	0	0	0	0	0	0	0	0	0	0	0	0	0	0	0	0	0	0	0	0	0	0	0	0	0	0	0	0	0	0	0	0
	0	0	0	0	0	0	0	0	0	0	0	0	0	0	0	0	0	0	0	0	0	0	0	0	0	0	0	0	0	0	0	0	0	0	0	0	0	0	0	0	0	0	0	0	0	0	0	0	0
	0	0	0	0	0	0	0	0	0	0	0	0	0	0	0	0	0	0	0	0	0	0	0	0	0	0	0	0	0	0	0	0	0	0	0	0	0	0	0	0	0	0	0	0	0	0	0	0	0
	0	0	0	0	0	0	0	0	0	0	0	0	0	0	0	0	0	0	0	0	0	0	0	0	0	0	0	0	0	0	0	0	0	0	0	0	0	0	0	0	0	0	0	0	0	0	0	0	0
	0	0	0	0	0	0	0	0	0	0	0	0	0	0	0	0	0	0	0	0	0	0	0	0	0	0	0	0	0	0	0	0	0	0	0	0	0	0	0	0	0	0	0	0	0	0	0	0	0
	0	0	0	0	0	0	0	0	0	0	0	0	0	0	0	0	0	0	0	0	0	0	0	0	0	0	0	0	0	0	0	0	0	0	0	0	0	0	0	0	0	0	0	0	0	0	0	0	0
	0	0	0	0	0	0	0	0	0	0	0	0	0	0	0	0	0	0	0	0	0	0	0	0	0	0	0	0	0	0	0	0	0	0	0	0	0	0	0	0	0	0	0	0	0	0	0	0	0
	0	0	0	0	0	0	0	0	0	0	0	0	0	0	0	0	0	0	0	0	0	0	0	0	0	0	0	0	0	0	0	0	0	0	0	0	0	0	0	0	0	0	0	0	0	0	0	0	0
	0	0	0	0	0	0	0	0	0	0	0	0	0	0	0	0	0	0	0	0	0	0	0	0	0	0	0	0	0	0	0	0	0	0	0	0	0	0	0	0	0	0	0	0	0	0	0	0	0
	0	0	0	0	0	0	0	0	0	0	0	0	0	0	0	0	0	0	0	0	0	0	0	0	0	0	0	0	0	0	0	0	0	0	0	0	0	0	0	0	0	0	0	0	0	0	0	0	0
	0	0	0	0	0	0	0	0	0	0	0	0	0	0	0	0	0	0	0	0	0	0	0	0	0	0	0	0	0	0	0	0	0	0	0	0	0	0	0	0	0	0	0	0	0	0	0	0	0
	0	0	0	0	0	0	0	0	0	0	0	0	0	0	0	0	0	0	0	0	0	0	0	0	0	0	0	0	0	0	0	0	0	0	0	0	0	0	0	0	0	0	0	0	0	0	0	0	0
	0	0	0	0	0	0	0	0	0	0	0	0	0	0	0	0	0	0	0	0	0	0	0	0	0	0	0	0	0	0	0	0	0	0	0	0	0	0	0	0	0	0	0	0	0	0	0	0	0
	0	0	0	0	0	0	0	0	0	0	0	0	0	0	0	0	0	0	0	0	0	0	0	0	0	0	0	0	0	0	0	0	0	0	0	0	0	0	0	0	0	0	0	0	0	0	0	0	0
	0	0	0	0	0	0	0	0	0	0	0	0	0	0	0	0	0	0	0	0	0	0	0	0	0	0	0	0	0	0	0	0	0	0	0	0	0	0	0	0	0	0	0	0	0	0	0	0	0
	0	0	0	0	0	0	0	0	0	0	0	0	0	0	0	0	0	0	0	0	0	0	0	0	0	0	0	0	0	0	0	0	0	0	0	0	0	0	0	0	0	0	0	0	0	0	0	0	0
	0	0	0	0	0	0	0	0	0	0	0	0	0	0	0	0	0	0	0	0	0	0	0	0	0	0	0	0	0	0	0	0	0	0	0	0	0	0	0	0	0	0	0	0	0	0	0	0	0
	0	0	0	0	0	0	0	0	0	0	0	0	0	0	0	0	0	0	0	0	0	0	0	0	0	0	0	0	0	0	0	0	0	0	0	0	0	0	0	0	0	0	0	0	0	0	0	0	0
	0	0	0	0	0	0	0	0	0	0	0	0	0	0	0	0	0	0	0	0	0	0	0	0	0	0	0	0	0	0	0	0	0	0	0	0	0	0	0	0	0	0	0	0	0	0	0	0	0
	0	0	0	0	0	0	0	0	0	0	0	0	0	0	0	0	0	0	0	0	0	0	0	0	0	0	0	0	0	0	0	0	0	0	0	0	0	0	0	0	0	0	0	0	0	0	0	0	0
	0	0	0	0	0	0	0	0	0	0	0	0	0	0	0	0	0	0	0	0	0	0	0	0	0	0	0	0	0	0	0	0	0	0	0	0	0	0	0	0	0	0	0	0	0	0	0	0	0
	0	0	0	0	0	0	0	0	0	0	0	0	0	0	0	0	0	0	0	0	0	0	0	0	0	0	0	0	0	0	0	0	0	0	0	0	0	0	0	0	0	0	0	0	0	0	0	0	0
	0	0	0	0	0	0	0	0	0	0	0	0	0	0	0	0	0	0	0	0	0	0	0	0	0	0	0	0	0	0	0	0	0	0	0	0	0	0	0	0	0	0	0	0	0	0	0	0	0
	0	0	0	0	0	0	0	0	0	0	0	0	0	0	0	0	0	0	0	0	0	0	0	0	0	0	0	0	0	0	0	0	0	0	0	0	0	0	0	0	0	0	0	0	0	0	0	0	0
	0	0	0	0	0	0	0	0	0	0	0	0	0	0	0	0	0	0	0	0	0	0	0	0	0	0	0	0	0	0	0	0	0	0	0	0	0	0	0	0	0	0	0	0	0	0	0	0	0
	0	0	0	0	0	0	0	0	0	0	0	0	0	0	0	0	0	0	0	0	0	0	0	0	0	0	0	0	0	0	0	0	0	0	0	0	0	0	0	0	0	0	0	0	0	0	0	0	0
	0	0	0	0	0	0	0	0	0	0	0	0	0	0	0	0	0	0	0	0	0	0	0	0	0	0	0	0	0	0	0	0	0	0	0	0	0	0	0	0	0	0	0	0	0	0	0	0	0
	0	0	0	0	0	0	0	0	0	0	0	0	0	0	0	0	0	0	0	0	0	0	0	0	0	0	0	0	0	0	0	0	0	0	0	0	0	0	0	0	0	0	0	0	0	0	0	0	0
	0	0	0	0	0	0	0	0	0	0	0	0	0	0	0	0	0	0	0	0	0	0	0	0	0	0	0	0	0	0	0	0	0	0	0	0	0	0	0	0	0	0	0	0	0	0	0	0	0
	0	0	0	0	0	0	0	0	0	0	0	0	0	0	0	0	0	0	0	0	0	0	0	0	0	0	0	0	0	0	0	0	0	0	0	0	0	0	0	0	0	0	0	0	0	0	0	0	0
	0	0	0	0	0	0	0	0	0	0	0	0	0	0	0	0	0	0	0	0	0	0	0	0	0	0	0	0	0	0	0	0	0	0	0	0	0	0	0	0	0	0	0	0	0	0	0	0	0
	0	0	0	0	0	0	0	0	0	0	0	0	0	0	0	0	0	0	0	0	0	0	0	0	0	0	0	0	0	0	0	0	0	0	0	0	0	0	0	0	0	0	0	0	0	0	0	0	0
	0	0	0	0	0	0	0	0	0	0	0	0	0	0	0	0	0	0	0	0	0	0	0	0	0	0	0	0	0	0	0	0	0	0	0	0	0	0	0	0	0	0	0	0	0	0	0	0	0
	0	0	0	0	0	0	0	0	0	0	0	0	0	0	0	0	0	0	0	0	0	0	0	0	0	0	0	0	0	0	0	0	0	0	0	0	0	0	0	0	0	0	0	0	0	0	0	0	0
	0	0	0	0	0	0	0	0	0	0	0	0	0	0	0	0	0	0	0	0	0	0	0	0	0	0	0	0	0	0	0	0	0	0	0	0	0	0	0	0	0	0	0	0	0	0	0	0	0
	0	0	0	0	0	0	0	0	0	0	0	0	0	0	0	0	0	0	0	0	0	0	0	0	0	0	0	0	0	0	0	0	0	0	0	0	0	0	0	0	0	0	0	0	0	0	0	0	0
	0	0	0	0	0	0	0	0	0	0	0	0	0	0	0	0	0	0	0	0	0	0	0	0	0	0	0	0	0	0	0	0	0	0	0	0	0	0	0	0	0	0	0	0	0	0	0	0	0
	0	0	0	0	0	0	0	0	0	0	0	0	0	0	0	0	0	0	0	0	0	0	0	0	0	0	0	0	0	0	0	0	0	0	0	0	0	0	0	0	0	0	0	0	0	0	0	0	0
	0	0	0	0	0	0	0	0	0	0	0	0	0	0	0	0	0	0	0	0	0	0	0	0	0	0	0	0	0	0	0	0	0	0	0	0	0	0	0	0	0	0	0	0	0	0	0	0	0
	0	0	0	0	0	0	0	0	0	0	0	0	0	0	0	0	0	0	0	0	0	0	0	0	0	0	0	0	0	0	0	0	0	0	0	0	0	0	0	0	0	0	0	0	0	0	0	0	0
	0	0	0	0	0	0	0	0	0	0	0	0	0	0	0	0	0	0	0	0	0	0	0	0	0	0	0	0	0	0	0	0	0	0	0	0	0	0	0	0	0	0	0	0	0	0	0	0	0
	0	0	0	0	0	0	0	0	0	0	0	0	0	0	0	0	0	0	0	0	0	0	0	0	0	0	0	0	0	0	0	0	0	0	0	0	0	0	0	0	0	0	0	0	0	0	0	0	0
	0	0	0	0	0	0	0	0	0	0	0	0	0	0	0	0	0	0	0	0	0	0	0	0	0	0	0	0	0	0	0	0	0	0	0	0	0	0	0	0	0	0	0	0	0	0	0	0	0
	0	0	0	0	0	0	0	0	0	0	0	0	0	0	0	0	0	0	0	0	0	0	0	0	0	0	0	0	0	0	0	0	0	0	0	0	0	0	0	0	0	0	0	0	0	0	0	0	0
	0	0	0	0	0	0	0	0	0	0	0	0	0	0	0	0	0	0	0	0	0	0	0	0	0	0	0	0	0	0	0	0	0	0	0	0	0	0	0	0	0	0	0	0	0	0	0	0	0
	0	0	0	0	0	0	0	0	0	0	0	0	0	0	0	0	0	0	0	0	0	0	0	0	0	0	0	0	0	0	0	0	0	0	0	0	0	0	0	0	0	0	0	0	0	0	0	0	0
	0	0	0	0	0	0	0	0	0	0	0	0	0	0	0	0	0	0	0	0	0	0	0	0	0	0	0	0	0	0	0	0	0	0	0	0	0	0	0	0	0	0	0	0	0	0	0	0	0
	0	0	0	0	0	0	0	0	0	0	0	0	0	0	0	0	0	0	0	0	0	0	0	0	0	0	0	0	0	0	0	0	0	0	0	0	0	0	0	0	0	0	0	0	0	0	0	0	0
	0	0	0	0	0	0	0	0	0	0	0	0	0	0	0	0	0	0	0	0	0	0	0	0	0	0	0	0	0	0	0	0	0	0	0	0	0	0	0	0	0	0	0	0	0	0	0	0	0
	0	0	0	0	0	0	0	0	0	0	0	0	0	0	0	0	0	0	0	0	0	0	0	0	0	0	0	0	0	0	0	0	0	0	0	0	0	0	0	0	0	0	0	0	0	0	0	0	0
	0	0	0	0	0	0	0	0	0	0	0	0	0	0	0	0	0	0	0	0	0	0	0	0	0	0	0	0	0	0	0	0	0	0	0	0	0	0	0	0	0	0	0	0	0	0	0	0	0
	0	0	0	0	0	0	0	0	0	0	0	0	0	0	0	0	0	0	0	0	0	0	0	0	0	0	0	0	0	0	0	0	0	0	0	0	0	0	0	0	0	0	0	0	0	0	0	0	0
	0	0	0	0	0	0	0	0	0	0	0	0	0	0	0	0	0	0	0	0	0	0	0	0	0	0	0	0	0	0	0	0	0	0	0	0	0	0	0	0	0	0	0	0	0	0	0	0	0
	0	0	0	0	0	0	0	0	0	0	0	0	0	0	0	0	0	0	0	0	0	0	0	0	0	0	0	0	0	0	0	0	0	0	0	0	0	0	0	0	0	0	0	0	0	0	0	0	0
	0	0	0	0	0	0	0	0	0	0	0	0	0	0	0	0	0	0	0	0	0	0	0	0	0	0	0	0	0	0	0	0	0	0	0	0	0	0	0	0	0	0	0	0	0	0	0	0	0
	0	0	0	0	0	0	0	0	0	0	0	0	0	0	0	0	0	0	0	0	0	0	0	0	0	0	0	0	0	0	0	0	0	0	0	0	0	0	0	0	0	0	0	0	0	0	0	0	0
	0	0	0	0	0	0	0	0	0	0	0	0	0	0	0	0	0	0	0	0	0	0	0	0	0	0	0	0	0	0	0	0	0	0	0	0	0	0	0	0	0	0	0	0	0	0	0	0	0
	0	0	0	0	0	0	0	0	0	0	0	0	0	0	0	0	0	0	0	0	0	0	0	0	0	0	0	0	0	0	0	0	0	0	0	0	0	0	0	0	0	0	0	0	0	0	0	0	0
	0	0	0	0	0	0	0	0	0	0	0	0	0	0	0	0	0	0	0	0	0	0	0	0	0	0	0	0	0	0	0	0	0	0	0	0	0	0	0	0	0	0	0	0	0	0	0	0	0
	0	0	0	0	0	0	0	0	0	0	0	0	0	0	0	0	0	0	0	0	0	0	0	0	0	0	0	0	0	0	0	0	0	0	0	0	0	0	0	0	0	0	0	0	0	0	0	0	0
	0	0	0	0	0	0	0	0	0	0	0	0	0	0	0	0	0	0	0	0	0	0	0	0	0	0	0	0	0	0	0	0	0	0	0	0	0	0	0	0	0	0	0	0	0	0	0	0	0
	0	0	0	0	0	0	0	0	0	0	0	0	0	0	0	0	0	0	0	0	0	0	0	0	0	0	0	0	0	0	0	0	0	0	0	0	0	0	0	0	0	0	0	0	0	0	0	0	0
	0	0	0	0	0	0	0	0	0	0	0	0	0	0	0	0	0	0	0	0	0	0	0	0	0	0	0	0	0	0	0	0	0	0	0	0	0	0	0	0	0	0	0	0	0	0	0	0	0
	0	0	0	0	0	0	0	0	0	0	0	0	0	0	0	0	0	0	0	0	0	0	0	0	0	0	0	0	0	0	0	0	0	0	0	0	0	0	0	0	0	0	0	0	0	0	0	0	0
	0	0	0	0	0	0	0	0	0	0	0	0	0	0	0	0	0	0	0	0	0	0	0	0	0	0	0	0	0	0	0	0	0	0	0	0	0	0	0	0	0	0	0	0	0	0	0	0	0
	0	0	0	0	0	0	0	0	0	0	0	0	0	0	0	0	0	0	0	0	0	0	0	0	0	0	0	0	0	0	0	0	0	0	0	0	0	0	0	0	0	0	0	0	0	0	0	0	0
	0	0	0	0	0	0	0	0	0	0	0	0	0	0	0	0	0	0	0	0	0	0	0	0	0	0	0	0	0	0	0	0	0	0	0	0	0	0	0	0	0	0	0	0	0	0	0	0	0
	0	0	0	0	0	0	0	0	0	0	0	0	0	0	0	0	0	0	0	0	0	0	0	0	0	0	0	0	0	0	0	0	0	0	0	0	0	0	0	0	0	0	0	0	0	0	0	0	0
	0	0	0	0	0	0	0	0	0	0	0	0	0	0	0	0	0	0	0	0	0	0	0	0	0	0	0	0	0	0	0	0	0	0	0	0	0	0	0	0	0	0	0	0	0	0	0	0	0
	0	0	0	0	0	0	0	0	0	0	0	0	0	0	0	0	0	0	0	0	0	0	0	0	0	0	0	0	0	0	0	0	0	0	0	0	0	0	0	0	0	0	0	0	0	0	0	0	0
	0	0	0	0	0	0	0	0	0	0	0	0	0	0	0	0	0	0	0	0	0	0	0	0	0	0	0	0	0	0	0	0	0	0	0	0	0	0	0	0	0	0	0	0	0	0	0	0	0
	0	0	0	0	0	0	0	0	0	0	0	0	0	0	0	0	0	0	0	0	0	0	0	0	0	0	0	0	0	0	0	0	0	0	0	0	0	0	0	0	0	0	0	0	0	0	0	0	0
	0	0	0	0	0	0	0	0	0	0	0	0	0	0	0	0	0	0	0	0	0	0	0	0	0	0	0	0	0	0	0	0	0	0	0	0	0	0	0	0	0	0	0	0	0	0	0	0	0
	0	0	0	0	0	0	0	0	0	0	0	0	0	0	0	0	0	0	0	0	0	0	0	0	0	0	0	0	0	0	0	0	0	0	0	0	0	0	0	0	0	0	0	0	0	0	0	0	0
	0	0	0	0	0	0	0	0	0	0	0	0	0	0	0	0	0	0	0	0	0	0	0	0	0	0	0	0	0	0	0	0	0	0	0	0	0	0	0	0	0	0	0	0	0	0	0	0	0
	0	0	0	0	0	0	0	0	0	0	0	0	0	0	0	0	0	0	0	0	0	0	0	0	0	0	0	0	0	0	0	0	0	0	0	0	0	0	0	0	0	0	0	0	0	0	0	0	0
	0	0	0	0	0	0	0	0	0	0	0	0	0	0	0	0	0	0	0	0	0	0	0	0	0	0	0	0	0	0	0	0	0	0	0	0	0	0	0	0	0	0	0	0	0	0	0	0	0
	0	0	0	0	0	0	0	0	0	0	0	0	0	0	0	0	0	0	0	0	0	0	0	0	0	0	0	0	0	0	0	0	0	0	0	0	0	0	0	0	0	0	0	0	0	0	0	0	0
	0	0	0	0	0	0	0	0	0	0	0	0	0	0	0	0	0	0	0	0	0	0	0	0	0	0	0	0	0	0	0	0	0	0	0	0	0	0	0	0	0	0	0	0	0	0	0	0	0
	0	0	0	0	0	0	0	0	0	0	0	0	0	0	0	0	0	0	0	0	0	0	0	0	0	0	0	0	0	0	0	0	0	0	0	0	0	0	0	0	0	0	0	0	0	0	0	0	0
	0	0	0	0	0	0	0	0	0	0	0	0	0	0	0	0	0	0	0	0	0	0	0	0	0	0	0	0	0	0	0	0	0	0	0	0	0	0	0	0	0	0	0	0	0	0	0	0	0
	0	0	0	0	0	0	0	0	0	0	0	0	0	0	0	0	0	0	0	0	0	0	0	0	0	0	0	0	0	0	0	0	0	0	0	0	0	0	0	0	0	0	0	0	0	0	0	0	0
	0	0	0	0	0	0	0	0	0	0	0	0	0	0	0	0	0	0	0	0	0	0	0	0	0	0	0	0	0	0	0	0	0	0	0	0	0	0	0	0	0	0	0	0	0	0	0	0	0
	0	0	0	0	0	0	0	0	0	0	0	0	0	0	0	0	0	0	0	0	0	0	0	0	0	0	0	0	0	0	0	0	0	0	0	0	0	0	0	0	0	0	0	0	0	0	0	0	0
	0	0	0	0	0	0	0	0	0	0	0	0	0	0	0	0	0	0	0	0	0	0	0	0	0	0	0	0	0	0	0	0	0	0	0	0	0	0	0	0	0	0	0	0	0	0	0	0	0
	0	0	0	0	0	0	0	0	0	0	0	0	0	0	0	0	0	0	0	0	0	0	0	0	0	0	0	0	0	0	0	0	0	0	0	0	0	0	0	0	0	0	0	0	0	0	0	0	0
	0	0	0	0	0	0	0	0	0	0	0	0	0	0	0	0	0	0	0	0	0	0	0	0	0	0	0	0	0	0	0	0	0	0	0	0	0	2	0	0	0	0	0	0	0	0	0	0	0
	0	0	0	0	0	0	0	0	0	0	0	0	0	0	0	0	0	0	0	0	0	0	0	0	0	0	0	0	0	0	0	0	0	0	0	0	0	0	0	0	0	0	0	0	0	0	0	0	0
	0	0	0	0	0	0	0	0	0	0	0	0	0	0	0	0	0	0	0	0	0	0	0	0	0	0	0	0	0	0	0	0	0	0	0	0	0	0	0	0	0	0	0	0	0	0	0	0	0
	0	0	0	0	0	0	0	0	0	0	0	0	0	0	0	0	0	0	0	0	0	0	0	0	0	0	0	0	0	0	0	0	0	0	0	0	0	0	0	0	0	0	0	0	0	0	0	0	0
	0	0	0	0	0	0	0	0	0	0	0	0	0	0	0	0	0	0	0	0	0	0	0	0	0	0	0	0	0	0	0	0	0	0	0	0	0	0	0	0	0	0	0	0	0	0	0	0	0
	0	0	0	0	0	0	0	0	0	0	0	0	0	0	0	0	0	0	0	0	0	0	0	0	0	0	0	0	0	0	0	0	0	0	0	0	0	0	0	0	0	0	0	0	0	0	0	0	0
	0	0	0	0	0	0	0	0	0	0	0	0	0	0	0	0	0	0	0	0	0	0	0	0	0	0	0	0	0	0	0	0	0	0	0	0	0	0	0	0	0	0	0	0	0	0	0	0	0
	0	0	0	0	0	0	0	0	0	0	0	0	0	0	0	0	0	0	0	0	0	0	0	0	0	0	0	0	0	0	0	0	0	0	0	0	0	0	0	0	0	0	0	0	0	0	0	0	0
	0	0	0	0	0	0	0	0	0	0	0	0	0	0	0	0	0	0	0	0	0	0	0	0	0	0	0	0	0	0	0	0	0	0	0	0	0	0	0	0	0	0	0	0	0	0	0	0	0
	0	0	0	0	0	0	0	0	0	0	0	0	0	0	0	0	0	0	0	0	0	0	0	0	0	0	0	0	0	0	0	0	0	0	0	0	0	0	0	0	0	0	0	0	0	0	0	0	0
	0	0	0	0	0	0	0	0	0	0	0	0	0	0	0	0	0	0	0	0	0	0	0	0	0	0	0	0	0	0	0	0	0	0	0	0	0	0	0	0	0	0	0	0	0	0	0	0	0
	0	0	0	0	0	0	0	0	0	0	0	0	0	0	0	0	0	0	0	0	0	0	0	0	0	0	0	0	0	0	0	0	0	0	0	0	0	0	0	0	0	0	0	0	0	0	0	0	0
	0	0	0	0	0	0	0	0	0	0	0	0	0	0	0	0	0	0	0	0	0	0	0	0	0	0	0	0	0	0	0	0	0	0	0	0	0	0	0	0	0	0	0	0	0	0	0	0	0
	0	0	0	0	0	0	0	0	0	0	0	0	0	0	0	0	0	0	0	0	0	0	0	0	0	0	0	0	0	0	0	0	0	0	0	0	0	0	0	0	0	0	0	0	0	0	0	0	0
	0	0	0	0	0	0	0	0	0	0	0	0	0	0	0	0	0	0	0	0	0	0	0	0	0	0	0	0	0	0	0	0	0	0	0	0	0	0	0	0	0	0	0	0	0	0	0	0	0
	0	0	0	0	0	0	0	0	0	0	0	0	0	0	0	0	0	0	0	0	0	0	0	0	0	0	0	0	0	0	0	0	0	0	0	0	0	0	0	0	0	0	0	0	0	0	0	0	0
	0	0	0	0	0	0	0	0	0	0	0	0	0	0	0	0	0	0	0	0	0	0	0	0	0	0	0	0	0	0	0	0	0	0	0	0	0	0	0	0	0	0	0	0	0	0	0	0	0
	0	0	0	0	0	0	0	0	0	0	0	0	0	0	0	0	0	0	0	0	0	0	0	0	0	0	0	0	0	0	0	0	0	0	0	0	0	0	0	0	0	0	0	0	0	0	0	0	0
	0	0	0	0	0	0	0	0	0	0	0	0	0	0	0	0	0	0	0	0	0	0	0	0	0	0	0	0	0	0	0	0	0	0	0	0	0	0	0	0	0	0	0	0	0	0	0	0	0
	0	0	0	0	0	0	0	0	0	0	0	0	0	0	0	0	0	0	0	0	0	0	0	0	0	0	0	0	0	0	0	0	0	0	0	0	0	0	0	0	0	0	0	0	0	0	0	0	0
	0	0	0	0	0	0	0	0	0	0	0	0	0	0	0	0	0	0	0	0	0	0	0	0	0	0	0	0	0	0	0	0	0	0	0	0	0	0	0	0	0	0	0	0	0	0	0	0	0
	0	0	0	0	0	0	0	0	0	0	0	0	0	0	0	0	0	0	0	0	0	0	0	0	0	0	0	0	0	0	0	0	0	0	0	0	0	0	0	0	0	0	0	0	0	0	0	0	0
	0	0	0	0	0	0	0	0	0	0	0	0	0	0	0	0	0	0	0	0	0	0	0	0	0	0	0	0	0	0	0	0	0	0	0	0	0	0	0	0	0	0	0	0	0	0	0	0	0
	0	0	0	0	0	0	0	0	0	0	0	0	0	0	0	0	0	0	0	0	0	0	0	0	0	0	0	0	0	0	0	0	0	0	0	0	0	0	0	0	0	0	0	0	0	0	0	0	0
	0	0	0	0	0	0	0	0	0	0	0	0	0	0	0	0	0	0	0	0	0	0	0	0	0	0	0	0	0	0	0	0	0	0	0	0	0	0	0	0	0	0	0	0	0	0	0	0	0
	0	0	0	0	0	0	0	0	0	0	0	0	0	0	0	0	0	0	0	0	0	0	0	0	0	0	0	0	0	0	0	0	0	0	0	0	0	0	0	0	0	0	0	0	0	0	0	0	0
	0	0	0	0	0	0	0	0	0	0	0	0	0	0	0	0	0	0	0	0	0	0	0	0	0	0	0	0	0	0	0	0	0	0	0	0	0	0	0	0	0	0	0	0	0	0	0	0	0
	0	0	0	0	0	0	0	0	0	0	0	0	0	0	0	0	0	0	0	0	0	0	0	0	0	0	0	0	0	0	0	0	0	0	0	0	0	0	0	0	0	0	0	0	0	0	0	0	0
	0	0	0	0	0	0	0	0	0	0	0	0	0	0	0	0	0	0	0	0	0	0	0	0	0	0	0	0	0	0	0	0	0	0	0	0	0	0	0	0	0	0	0	0	0	0	0	0	0
	0	0	0	0	0	0	0	0	0	0	0	0	0	0	0	0	0	0	0	0	0	0	0	0	0	0	0	0	0	0	0	0	0	0	0	0	0	0	0	0	0	0	0	0	0	0	0	0	0
	0	0	0	0	0	0	0	0	0	0	0	0	0	0	0	0	0	0	0	0	0	0	0	0	0	0	0	0	0	0	0	0	0	0	0	0	0	0	0	0	0	0	0	0	0	0	0	0	0
	0	0	0	0	0	0	0	0	0	0	0	0	0	0	0	0	0	0	0	0	0	0	0	0	0	0	0	0	0	0	0	0	0	0	0	0	0	0	0	0	0	0	0	0	0	0	0	0	0
	0	0	0	0	0	0	0	0	0	0	0	0	0	0	0	0	0	0	0	0	0	0	0	0	0	0	0	0	0	0	0	0	0	0	0	0	0	0	0	0	0	0	0	0	0	0	0	0	0
	0	0	0	0	0	0	0	0	0	0	0	0	0	0	0	0	0	0	0	0	0	0	0	0	0	0	0	0	0	0	0	0	0	0	0	0	0	0	0	0	0	0	0	0	0	0	0	0	0
	0	0	0	0	0	0	0	0	0	0	0	0	0	0	0	0	0	0	0	0	0	0	0	0	0	0	0	0	0	0	0	0	0	0	0	0	0	0	0	0	0	0	0	0	0	0	0	0	0
	0	0	0	0	0	0	0	0	0	0	0	0	0	0	0	0	0	0	0	0	0	0	0	0	0	0	0	0	0	0	0	0	0	0	0	0	0	0	0	0	0	0	0	0	0	0	0	0	0
	0	0	0	0	0	0	0	0	0	0	0	0	0	0	0	0	0	0	0	0	0	0	0	0	0	0	0	0	0	0	0	0	0	0	0	0	0	0	0	0	0	0	0	0	0	0	0	0	0
	0	0	0	0	0	0	0	0	0	0	0	0	0	0	0	0	0	0	0	0	0	0	0	0	0	0	0	0	0	0	0	0	0	0	0	0	0	0	0	0	0	0	0	0	0	0	0	0	0
	0	0	0	0	0	0	0	0	0	0	0	0	0	0	0	0	0	0	0	0	0	0	0	0	0	0	0	0	0	0	0	0	0	0	0	0	0	0	0	0	0	0	0	0	0	0	0	0	0
	0	0	0	0	0	0	0	0	0	0	0	0	0	0	0	0	0	0	0	0	0	0	0	0	0	0	0	0	0	0	0	0	0	0	0	0	0	0	0	0	0	0	0	0	0	0	0	0	0
	0	0	0	0	0	0	0	0	0	0	0	0	0	0	0	0	0	0	0	0	0	0	0	0	0	0	0	0	0	0	0	0	0	0	0	0	0	0	0	0	0	0	0	0	0	0	0	0	0
	0	0	0	0	0	0	0	0	0	0	0	0	0	0	0	0	0	0	0	0	0	0	0	0	0	0	0	0	0	0	0	0	0	0	0	0	0	0	0	0	0	0	0	0	0	0	0	0	0
	0	0	0	0	0	0	0	0	0	0	0	0	0	0	0	0	0	0	0	0	0	0	0	0	0	0	0	0	0	0	0	0	0	0	0	0	0	0	0	0	0	0	0	0	0	0	0	0	0
	0	0	0	0	0	0	0	0	0	0	0	0	0	0	0	0	0	0	0	0	0	0	0	0	0	0	0	0	0	0	0	0	0	0	0	0	0	0	0	0	0	0	0	0	0	0	0	0	0
	0	0	0	0	0	0	0	0	0	0	0	0	0	0	0	0	0	0	0	0	0	0	0	0	0	0	0	0	0	0	0	0	0	0	0	0	0	0	0	0	0	0	0	0	0	0	0	0	0
	0	0	0	0	0	0	0	0	0	0	0	0	0	0	0	0	0	0	0	0	0	0	0	0	0	0	0	0	0	0	0	0	0	0	0	0	0	0	0	0	0	0	0	0	0	0	0	0	0
	0	0	0	0	0	0	0	0	0	0	0	0	0	0	0	0	0	0	0	0	0	0	0	0	0	0	0	0	0	0	0	0	0	0	0	0	0	0	0	0	0	0	0	0	0	0	0	0	0
	0	0	0	0	0	0	0	0	0	0	0	0	0	0	0	0	0	0	0	0	0	0	0	0	0	0	0	0	0	0	0	0	0	0	0	0	0	0	0	0	0	0	0	0	0	0	0	0	0
	0	0	0	0	0	0	0	0	0	0	0	0	0	0	0	0	0	0	0	0	0	0	0	0	0	0	0	0	0	0	0	0	0	0	0	0	0	0	0	0	0	0	0	0	0	0	0	0	0
	0	0	0	0	0	0	0	0	0	0	0	0	0	0	0	0	0	0	0	0	0	0	0	0	0	0	0	0	0	0	0	0	0	0	0	0	0	0	0	0	0	0	0	0	0	0	0	0	0
	0	0	0	0	0	0	0	0	0	0	0	0	0	0	0	0	0	0	0	0	0	0	0	0	0	0	0	0	0	0	0	0	0	0	0	0	0	0	0	0	0	0	0	0	0	0	0	0	0
	0	0	0	0	0	0	0	0	0	0	0	0	0	0	0	0	0	0	0	0	0	0	0	0	0	0	0	0	0	0	0	0	0	0	0	0	0	0	0	0	0	0	0	0	0	0	0	0	0
	0	0	0	0	0	0	0	0	0	0	0	0	0	0	0	0	0	0	0	0	0	0	0	0	0	0	0	0	0	0	0	0	0	0	0	0	0	0	0	0	0	0	0	0	0	0	0	0	0
	0	0	0	0	0	0	0	0	0	0	0	0	0	0	0	0	0	0	0	0	0	0	0	0	0	0	0	0	0	0	0	0	0	0	0	0	0	0	0	0	0	0	0	0	0	0	0	0	0
	0	0	0	0	0	0	0	0	0	0	0	0	0	0	0	0	0	0	0	0	0	0	0	0	0	0	0	0	0	0	0	0	0	0	0	0	0	0	0	0	0	0	0	0	0	0	0	0	0
	0	0	0	0	0	0	0	0	0	0	0	0	0	0	0	0	0	0	0	0	0	0	0	0	0	0	0	0	0	0	0	0	0	0	0	0	0	0	0	0	0	0	0	0	0	0	0	0	0
	0	0	0	0	0	0	0	0	0	0	0	0	0	0	0	0	0	0	0	0	0	0	0	0	0	0	0	0	0	0	0	0	0	0	0	0	0	0	0	0	0	0	0	0	0	0	0	0	0
	0	0	0	0	0	0	0	0	0	0	0	0	0	0	0	0	0	0	0	0	0	0	0	0	0	0	0	0	0	0	0	0	0	0	0	0	0	0	0	0	0	0	0	0	0	0	0	0	0
	0	0	0	0	0	0	0	0	0	0	0	0	0	0	0	0	0	0	0	0	0	0	0	0	0	0	0	0	0	0	0	0	0	0	0	0	0	0	0	0	0	0	0	0	0	0	0	0	0
	0	0	0	0	0	0	0	0	0	0	0	0	0	0	0	0	0	0	0	0	0	0	0	0	0	0	0	0	0	0	0	0	0	0	0	0	0	0	0	0	0	0	0	0	0	0	0	0	0
	0	0	0	0	0	0	0	0	0	0	0	0	0	0	0	0	0	0	0	0	0	0	0	0	0	0	0	0	0	0	0	0	0	0	0	0	0	0	0	0	0	0	0	0	0	0	0	0	0
	0	0	0	0	0	0	0	0	0	0	0	0	0	0	0	0	0	0	0	0	0	0	0	0	0	0	0	0	0	0	0	0	0	0	0	0	0	0	0	0	0	0	0	0	0	0	0	0	0
	0	0	0	0	0	0	0	0	0	0	0	0	0	0	0	0	0	0	0	0	0	0	0	0	0	0	0	0	0	0	0	0	0	0	0	0	0	0	0	0	0	0	0	0	0	0	0	0	0
	0	0	0	0	0	0	0	0	0	0	0	0	0	0	0	0	0	0	0	0	0	0	0	0	0	0	0	0	0	0	0	0	0	0	0	0	0	0	0	0	0	0	0	0	0	0	0	0	0
	0	0	0	0	0	0	0	0	0	0	0	0	0	0	0	0	0	0	0	0	0	0	0	0	0	0	0	0	0	0	0	0	0	0	0	0	0	0	0	0	0	0	0	0	0	0	0	0	0
	0	0	0	0	0	0	0	0	0	0	0	0	0	0	0	0	0	0	0	0	0	0	0	0	0	0	0	0	0	0	0	0	0	0	0	0	0	0	0	0	0	0	0	0	0	0	0	0	0
	0	0	0	0	0	0	0	0	0	0	0	0	0	0	0	0	0	0	0	0	0	0	0	0	0	0	0	0	0	0	0	0	0	0	0	0	0	0	0	0	0	0	0	0	0	0	0	0	0
	0	0	0	0	0	0	0	0	0	0	0	0	0	0	0	0	0	0	0	0	0	0	0	0	0	0	0	0	0	0	0	0	0	0	0	0	0	0	0	0	0	0	0	0	0	0	0	0	0
	0	0	0	0	0	0	0	0	0	0	0	0	0	0	0	0	0	0	0	0	0	0	0	0	0	0	0	0	0	0	0	0	0	0	0	0	0	0	0	0	0	0	0	0	0	0	0	0	0
	0	0	0	0	0	0	0	0	0	0	0	0	0	0	0	0	0	0	0	0	0	0	0	0	0	0	0	0	0	0	0	0	0	0	0	0	0	0	0	0	0	0	0	0	0	0	0	0	0
	0	0	0	0	0	0	0	0	0	0	0	0	0	0	0	0	0	0	0	0	0	0	0	0	0	0	0	0	0	0	0	0	0	0	0	0	0	0	0	0	0	0	0	0	0	0	0	0	0
	0	0	0	0	0	0	0	0	0	0	0	0	0	0	0	0	0	0	0	0	0	0	0	0	0	0	0	0	0	0	0	0	0	0	0	0	0	0	0	0	0	0	0	0	0	0	0	0	0
	0	0	0	0	0	0	0	0	0	0	0	0	0	0	0	0	0	0	0	0	0	0	0	0	0	0	0	0	0	0	0	0	0	0	0	0	0	0	0	0	0	0	0	0	0	0	0	0	0
	0	0	0	0	0	0	0	0	0	0	0	0	0	0	0	0	0	0	0	0	0	0	0	0	0	0	0	0	0	0	0	0	0	0	0	0	0	0	0	0	0	0	0	0	0	0	0	0	0
	0	0	0	0	0	0	0	0	0	0	0	0	0	0	0	0	0	0	0	0	0	0	0	0	0	0	0	0	0	0	0	0	0	0	0	0	0	0	0	0	0	0	0	0	0	0	0	0	0
	0	0	0	0	0	0	0	0	0	0	0	0	0	0	0	0	0	0	0	0	0	0	0	0	0	0	0	0	0	0	0	0	0	0	0	0	0	0	0	0	0	0	0	0	0	0	0	0	0
	0	0	0	0	0	0	0	0	0	0	0	0	0	0	0	0	0	0	0	0	0	0	0	0	0	0	0	0	0	0	0	0	0	0	0	0	0	0	0	0	0	0	0	0	0	0	0	0	0
	0	0	0	0	0	0	0	0	0	0	0	0	0	0	0	0	0	0	0	0	0	0	0	0	0	0	0	0	0	0	0	0	0	0	0	0	0	0	0	0	0	0	0	0	0	0	0	0	0
	0	0	0	0	0	0	0	0	0	0	0	0	0	0	0	0	0	0	0	0	0	0	0	0	0	0	0	0	0	0	0	0	0	0	0	0	0	0	0	0	0	0	0	0	0	0	0	0	0
	0	0	0	0	0	0	0	0	0	0	0	0	0	0	0	0	0	0	0	0	0	0	0	0	0	0	0	0	0	0	0	0	0	0	0	0	0	0	0	0	0	0	0	0	0	0	0	0	0
	0	0	0	0	0	0	0	0	0	0	0	0	0	0	0	0	0	0	0	0	0	0	0	0	0	0	0	0	0	0	0	0	0	0	0	0	0	0	0	0	0	0	0	0	0	0	0	0	0
	0	0	0	0	0	0	0	0	0	0	0	0	0	0	0	0	0	0	0	0	0	0	0	0	0	0	0	0	0	0	0	0	0	0	0	0	0	0	0	0	0	0	0	0	0	0	0	0	0
	0	0	0	0	0	0	0	0	0	0	0	0	0	0	0	0	0	0	0	0	0	0	0	0	0	0	0	0	0	0	0	0	0	0	0	0	0	0	0	0	0	0	0	0	0	0	0	0	0
	0	0	0	0	0	0	0	0	0	0	0	0	0	0	0	0	0	0	0	0	0	0	0	0	0	0	0	0	0	0	0	0	0	0	0	0	0	0	0	0	0	0	0	0	0	0	0	0	0
	0	0	0	0	0	0	0	0	0	0	0	0	0	0	0	0	0	0	0	0	0	0	0	0	0	0	0	0	0	0	0	0	0	0	0	0	0	0	0	0	0	0	0	0	0	0	0	0	0
	0	0	0	0	0	0	0	0	0	0	0	0	0	0	0	0	0	0	0	0	0	0	0	0	0	0	0	0	0	0	0	0	0	0	0	0	0	0	0	0	0	0	0	0	0	0	0	0	0
	0	0	0	0	0	0	0	0	0	0	0	0	0	0	0	0	0	0	0	0	0	0	0	0	0	0	0	0	0	0	0	0	0	0	0	0	0	0	0	0	0	0	0	0	0	0	0	0	0
	0	0	0	0	0	0	0	0	0	0	0	0	0	0	0	0	0	0	0	0	0	0	0	0	0	0	0	0	0	0	0	0	0	0	0	0	0	0	0	0	0	0	0	0	0	0	0	0	0
	0	0	0	0	0	0	0	0	0	0	0	0	0	0	0	0	0	0	0	0	0	0	0	0	0	0	0	0	0	0	0	0	0	0	0	0	0	0	0	0	0	0	0	0	0	0	0	0	0
	0	0	0	0	0	0	0	0	0	0	0	0	0	0	0	0	0	0	0	0	0	0	0	0	0	0	0	0	0	0	0	0	0	0	0	0	0	0	0	0	0	0	0	0	0	0	0	0	0
	0	0	0	0	0	0	0	0	0	0	0	0	0	0	0	0	0	0	0	0	0	0	0	0	0	0	0	0	0	0	0	0	0	0	0	0	0	0	0	0	0	0	0	0	0	0	0	0	0
	0	0	0	0	0	0	0	0	0	0	0	0	0	0	0	0	0	0	0	0	0	0	0	0	0	0	0	0	0	0	0	0	0	0	0	0	0	0	0	0	0	0	0	0	0	0	0	0	0
	0	0	0	0	0	0	0	0	0	0	0	0	0	0	0	0	0	0	0	0	0	0	0	0	0	0	0	0	0	0	0	0	0	0	0	0	0	0	0	0	0	0	0	0	0	0	0	0	0
	0	0	0	0	0	0	0	0	0	0	0	0	0	0	0	0	0	0	0	0	0	0	0	0	0	0	0	0	0	0	0	0	0	0	0	0	0	0	0	0	0	0	0	0	0	0	0	0	0
	0	0	0	0	0	0	0	0	0	0	0	0	0	0	0	0	0	0	0	0	0	0	0	0	0	0	0	0	0	0	0	0	0	0	0	0	0	0	0	0	0	0	0	0	0	0	0	0	0
	0	0	0	0	0	0	0	0	0	0	0	0	0	0	0	0	0	0	0	0	0	0	0	0	0	0	0	0	0	0	0	0	0	0	0	0	0	0	0	0	0	0	0	0	0	0	0	0	0
	0	0	0	0	0	0	0	0	0	0	0	0	0	0	0	0	0	0	0	0	0	0	0	0	0	0	0	0	0	0	0	0	0	0	0	0	0	0	0	0	0	0	0	0	0	0	0	0	0
	0	0	0	0	0	0	0	0	0	0	0	0	0	0	0	0	0	0	0	0	0	0	0	0	0	0	0	0	0	0	0	0	0	0	0	0	0	0	0	0	0	0	0	0	0	0	0	0	0
	0	0	0	0	0	0	0	0	0	0	0	0	0	0	0	0	0	0	0	0	0	0	0	0	0	0	0	0	0	0	0	0	0	0	0	0	0	0	0	0	0	0	0	0	0	0	0	0	0
	0	0	0	0	0	0	0	0	0	0	0	0	0	0	0	0	0	0	0	0	0	0	0	0	0	0	0	0	0	0	0	0	0	0	0	0	0	0	0	0	0	0	0	0	0	0	0	0	0
	0	0	0	0	0	0	0	0	0	0	0	0	0	0	0	0	0	0	0	0	0	0	0	0	0	0	0	0	0	0	0	0	0	0	0	0	0	0	0	0	0	0	0	0	0	0	0	0	0
	0	0	0	0	0	0	0	0	0	0	0	0	0	0	0	0	0	0	0	0	0	0	0	0	0	0	0	0	0	0	0	0	0	0	0	0	0	0	0	0	0	0	0	0	0	0	0	0	0
	0	0	0	0	0	0	0	0	0	0	0	0	0	0	0	0	0	0	0	0	0	0	0	0	0	0	0	0	0	0	0	0	0	0	0	0	0	0	0	0	0	0	0	0	0	0	0	0	0
	0	0	0	0	0	0	0	0	0	0	0	0	0	0	0	0	0	0	0	0	0	0	0	0	0	0	0	0	0	0	0	0	0	0	0	0	0	0	0	0	0	0	0	0	0	0	0	0	0
	0	0	0	0	0	0	0	0	0	0	0	0	0	0	0	0	0	0	0	0	0	0	0	0	0	0	0	0	0	0	0	0	0	0	0	0	0	0	0	0	0	0	0	0	0	0	0	0	0
	0	0	0	0	0	0	0	0	0	0	0	0	0	0	0	0	0	0	0	0	0	0	0	0	0	0	0	0	0	0	0	0	0	0	0	0	0	0	0	0	0	0	0	0	0	0	0	0	0
	0	0	0	0	0	0	0	0	0	0	0	0	0	0	0	0	0	0	0	0	0	0	0	0	0	0	0	0	0	0	0	0	0	0	0	0	0	0	0	0	0	0	0	0	0	0	0	0	0
	0	0	0	0	0	0	0	0	0	0	0	0	0	0	0	0	0	0	0	0	0	0	0	0	0	0	0	0	0	0	0	0	0	0	0	0	0	0	0	0	0	0	0	0	0	0	0	0	0
	0	0	0	0	0	0	0	0	0	0	0	0	0	0	0	0	0	0	0	0	0	0	0	0	0	0	0	0	0	0	0	0	0	0	0	0	0	0	0	0	0	0	0	0	0	0	0	0	0
	0	0	0	0	0	0	0	0	0	0	0	0	0	0	0	0	0	0	0	0	0	0	0	0	0	0	0	0	0	0	0	0	0	0	0	0	0	0	0	0	0	0	0	0	0	0	0	0	0
	0	0	0	0	0	0	0	0	0	0	0	0	0	0	0	0	0	0	0	0	0	0	0	0	0	0	0	0	0	0	0	0	0	0	0	0	0	0	0	0	0	0	0	0	0	0	0	0	0
	0	0	0	0	0	0	0	0	0	0	0	0	0	0	0	0	0	0	0	0	0	0	0	0	0	0	0	0	0	0	0	0	0	0	0	0	0	0	0	0	0	0	0	0	0	0	0	0	0
	0	0	0	0	0	0	0	0	0	0	0	0	0	0	0	0	0	0	0	0	0	0	0	0	0	0	0	0	0	0	0	0	0	0	0	0	0	0	0	0	0	0	0	0	0	0	0	0	0
	0	0	0	0	0	0	0	0	0	0	0	0	0	0	0	0	0	0	0	0	0	0	0	0	0	0	0	0	0	0	0	0	0	0	0	0	0	0	0	0	0	0	0	0	0	0	0	0	0
	0	0	0	0	0	0	0	0	0	0	0	0	0	0	0	0	0	0	0	0	0	0	0	0	0	0	0	0	0	0	0	0	0	0	0	0	0	0	0	0	0	0	0	0	0	0	0	0	0
	0	0	0	0	0	0	0	0	0	0	0	0	0	0	0	0	0	0	0	0	0	0	0	0	0	0	0	0	0	0	0	0	0	0	0	0	0	0	0	0	0	0	0	0	0	0	0	0	0
	0	0	0	0	0	0	0	0	0	0	0	0	0	0	0	0	0	0	0	0	0	0	0	0	0	0	0	0	0	0	0	0	0	0	0	0	0	0	0	0	0	0	0	0	0	0	0	0	0
	0	0	0	0	0	0	0	0	0	0	0	0	0	0	0	0	0	0	0	0	0	0	0	0	0	0	0	0	0	0	0	0	0	0	0	0	0	0	0	0	0	0	0	0	0	0	0	0	0
	0	0	0	0	0	0	0	0	0	0	0	0	0	0	0	0	0	0	0	0	0	0	0	0	0	0	0	0	0	0	0	0	0	0	0	0	0	0	0	0	0	0	0	0	0	0	0	0	0
	0	0	0	0	0	0	0	0	0	0	0	0	0	0	0	0	0	0	0	0	0	0	0	0	0	0	0	0	0	0	0	0	0	0	0	0	0	0	0	0	0	0	0	0	0	0	0	0	0
	0	0	0	0	0	0	0	0	0	0	0	0	0	0	0	0	0	0	0	0	0	0	0	0	0	0	0	0	0	0	0	0	0	0	0	0	0	0	0	0	0	0	0	0	0	0	0	0	0
	0	0	0	0	0	0	0	0	0	0	0	0	0	0	0	0	0	0	0	0	0	0	0	0	0	0	0	0	0	0	0	0	0	0	0	0	0	0	0	0	0	0	0	0	0	0	0	0	0
	0	0	0	0	0	0	0	0	0	0	0	0	0	0	0	0	0	0	0	0	0	0	0	0	0	0	0	0	0	0	0	0	0	0	0	0	0	0	0	0	0	0	0	0	0	0	0	0	0
	0	0	0	0	0	0	0	0	0	0	0	0	0	0	0	0	0	0	0	0	0	0	0	0	0	0	0	0	0	0	0	0	0	0	0	0	0	0	0	0	0	0	0	0	0	0	0	0	0
	0	0	0	0	0	0	0	0	0	0	0	0	0	0	0	0	0	0	0	0	0	0	0	0	0	0	0	0	0	0	0	0	0	0	0	0	0	0	0	0	0	0	0	0	0	0	0	0	0
	0	0	0	0	0	0	0	0	0	0	0	0	0	0	0	0	0	0	0	0	0	0	0	0	0	0	0	0	0	0	0	0	0	0	0	0	0	0	0	0	0	0	0	0	0	0	0	0	0
	0	0	0	0	0	0	0	0	0	0	0	0	0	0	0	0	0	0	0	0	0	0	0	0	0	0	0	0	0	0	0	0	0	0	0	0	0	0	0	0	0	0	0	0	0	0	0	0	0
	0	0	0	0	0	0	0	0	0	0	0	0	0	0	0	0	0	0	0	0	0	0	0	0	0	0	0	0	0	0	0	0	0	0	0	0	0	0	0	0	0	0	0	0	0	0	0	0	0
	0	0	0	0	0	0	0	0	0	0	0	0	0	0	0	0	0	0	0	0	0	0	0	0	0	0	0	0	0	0	0	0	0	0	0	0	0	0	0	0	0	0	0	0	0	0	0	0	0
	0	0	0	0	0	0	0	0	0	0	0	0	0	0	0	0	0	0	0	0	0	0	0	0	0	0	0	0	0	0	0	0	0	0	0	0	0	0	0	0	0	0	0	0	0	0	0	0	0
	0	0	0	0	0	0	0	0	0	0	0	0	0	0	0	0	0	0	0	0	0	0	0	0	0	0	0	0	0	0	0	0	0	0	0	0	0	0	0	0	0	0	0	0	0	0	0	0	0
	0	0	0	0	0	0	0	0	0	0	0	0	0	0	0	0	0	0	0	0	0	0	0	0	0	0	0	0	0	0	0	0	0	0	0	0	0	0	0	0	0	0	0	0	0	0	0	0	0
	0	0	0	0	0	0	0	0	0	0	0	0	0	0	0	0	0	0	0	0	0	0	0	0	0	0	0	0	0	0	0	0	0	0	0	0	0	0	0	0	0	0	0	0	0	0	0	0	0
	0	0	0	0	0	0	0	0	0	0	0	0	0	0	0	0	0	0	0	0	0	0	0	0	0	0	0	0	0	0	0	0	0	0	0	0	0	0	0	0	0	0	0	0	0	0	0	0	0
	0	0	0	0	0	0	0	0	0	0	0	0	0	0	0	0	0	0	0	0	0	0	0	0	0	0	0	0	0	0	0	0	0	0	0	0	0	0	0	0	0	0	0	0	0	0	0	0	0
	0	0	0	0	0	0	0	0	0	0	0	0	0	0	0	0	0	0	0	0	0	0	0	0	0	0	0	0	0	0	0	0	0	0	0	0	0	0	0	0	0	0	0	0	0	0	0	0	0
	0	0	0	0	0	0	0	0	0	0	0	0	0	0	0	0	0	0	0	0	0	0	0	0	0	0	0	0	0	0	0	0	0	0	0	0	0	0	0	0	0	0	0	0	0	0	0	0	0
	0	0	0	0	0	0	0	0	0	0	0	0	0	0	0	0	0	0	0	0	0	0	0	0	0	0	0	0	0	0	0	0	0	0	0	0	0	0	0	0	0	0	0	0	0	0	0	0	0
	0	0	0	0	0	0	0	0	0	0	0	0	0	0	0	0	0	0	0	0	0	0	0	0	0	0	0	0	0	0	0	0	0	0	0	0	0	0	0	0	0	0	0	0	0	0	0	0	0
	0	0	0	0	0	0	0	0	0	0	0	0	0	0	0	0	0	0	0	0	0	0	0	0	0	0	0	0	0	0	0	0	0	0	0	0	0	0	0	0	0	0	0	0	0	0	0	0	0
	0	0	0	0	0	0	0	0	0	0	0	0	0	0	0	0	0	0	0	0	0	0	0	0	0	0	0	0	0	0	0	0	0	0	0	0	0	0	0	0	0	0	0	0	0	0	0	0	0
	0	0	0	0	0	0	0	0	0	0	0	0	0	0	0	0	0	0	0	0	0	0	0	0	0	0	0	0	0	0	0	0	0	0	0	0	0	0	0	0	0	0	0	0	0	0	0	0	0
	0	0	0	0	0	0	0	0	0	0	0	0	0	0	0	0	0	0	0	0	0	0	0	0	0	0	0	0	0	0	0	0	0	0	0	0	0	0	0	0	0	0	0	0	0	0	0	0	0
	0	0	0	0	0	0	0	0	0	0	0	0	0	0	0	0	0	0	0	0	0	0	0	0	0	0	0	0	0	0	0	0	0	0	0	0	0	0	0	0	0	0	0	0	0	0	0	0	0
	0	0	0	0	0	0	0	0	0	0	0	0	0	0	0	0	0	0	0	0	0	0	0	0	0	0	0	0	0	0	0	0	0	0	0	0	0	0	0	0	0	0	0	0	0	0	0	0	0
	0	0	0	0	0	0	0	0	0	0	0	0	0	0	0	0	0	0	0	0	0	0	0	0	0	0	0	0	0	0	0	0	0	0	0	0	0	0	0	0	0	0	0	0	0	0	0	0	0
	0	0	0	0	0	0	0	0	0	0	0	0	0	0	0	0	0	0	0	0	0	0	0	0	0	0	0	0	0	0	0	0	0	0	0	0	0	0	0	0	0	0	0	0	0	0	0	0	0
	0	0	0	0	0	0	0	0	0	0	0	0	0	0	0	0	0	0	0	0	0	0	0	0	0	0	0	0	0	0	0	0	0	0	0	0	0	0	0	0	0	0	0	0	0	0	0	0	0
	0	0	0	0	0	0	0	0	0	0	0	0	0	0	0	0	0	0	0	0	0	0	0	0	0	0	0	0	0	0	0	0	0	0	0	0	0	0	0	0	0	0	0	0	0	0	0	0	0
	0	0	0	0	0	0	0	0	0	0	0	0	0	0	0	0	0	0	0	0	0	0	0	0	0	0	0	0	0	0	0	0	0	0	0	0	0	0	0	0	0	0	0	0	0	0	0	0	0
	0	0	0	0	0	0	0	0	0	0	0	0	0	0	0	0	0	0	0	0	0	0	0	0	0	0	0	0	0	0	0	0	0	0	0	0	0	0	0	0	0	0	0	0	0	0	0	0	0
	0	0	0	0	0	0	0	0	0	0	0	0	0	0	0	0	0	0	0	0	0	0	0	0	0	0	0	0	0	0	0	0	0	0	0	0	0	0	0	0	0	0	0	0	0	0	0	0	0
	0	0	0	0	0	0	0	0	0	0	0	0	0	0	0	0	0	0	0	0	0	0	0	0	0	0	0	0	0	0	0	0	0	0	0	0	0	0	0	0	0	0	0	0	0	0	0	0	0
	0	0	0	0	0	0	0	0	0	0	0	0	0	0	0	0	0	0	0	0	0	0	0	0	0	0	0	0	0	0	0	0	0	0	0	0	0	0	0	0	0	0	0	0	0	0	0	0	0
	0	0	0	0	0	0	0	0	0	0	0	0	0	0	0	0	0	0	0	0	0	0	0	0	0	0	0	0	0	0	0	0	0	0	0	0	0	0	0	0	0	0	0	0	0	0	0	0	0
	0	0	0	0	0	0	0	0	0	0	0	0	0	0	0	0	0	0	0	0	0	0	0	0	0	0	0	0	0	0	0	0	0	0	0	0	0	0	0	0	0	0	0	0	0	0	0	0	0
	0	0	0	0	0	0	0	0	0	0	0	0	0	0	0	0	0	0	0	0	0	0	0	0	0	0	0	0	0	0	0	0	0	0	0	0	0	0	0	0	0	0	0	0	0	0	0	0	0
	0	0	0	0	0	0	0	0	0	0	0	0	0	0	0	0	0	0	0	0	0	0	0	0	0	0	0	0	0	0	0	0	0	0	0	0	0	0	0	0	0	0	0	0	0	0	0	0	0
	0	0	0	0	0	0	0	0	0	0	0	0	0	0	0	0	0	0	0	0	0	0	0	0	0	0	0	0	0	0	0	0	0	0	0	0	0	0	0	0	0	0	0	0	0	0	0	0	0
	0	0	0	0	0	0	0	0	0	0	0	0	0	0	0	0	0	0	0	0	0	0	0	0	0	0	0	0	0	0	0	0	0	0	0	0	0	0	0	0	0	0	0	0	0	0	0	0	0
	0	0	0	0	0	0	0	0	0	0	0	0	0	0	0	0	0	0	0	0	0	0	0	0	0	0	0	0	0	0	0	0	0	0	0	0	0	0	0	0	0	0	0	0	0	0	0	0	0
	0	0	0	0	0	0	0	0	0	0	0	0	0	0	0	0	0	0	0	0	0	0	0	0	0	0	0	0	0	0	0	0	0	0	0	0	0	0	0	0	0	0	0	0	0	0	0	0	0
	0	0	0	0	0	0	0	0	0	0	0	0	0	0	0	0	0	0	0	0	0	0	0	0	0	0	0	0	0	0	0	0	0	0	0	0	0	0	0	0	0	0	0	0	0	0	0	0	0
	0	0	0	0	0	0	0	0	0	0	0	0	0	0	0	0	0	0	0	0	0	0	0	0	0	0	0	0	0	0	0	0	0	0	0	0	0	0	0	0	0	0	0	0	0	0	0	0	0
	0	0	0	0	0	0	0	0	0	0	0	0	0	0	0	0	0	0	0	0	0	0	0	0	0	0	0	0	0	0	0	0	0	0	0	0	0	0	0	0	0	0	0	0	0	0	0	0	0
	0	0	0	0	0	0	0	0	0	0	0	0	0	0	0	0	0	0	0	0	0	0	0	0	0	0	0	0	0	0	0	0	0	0	0	0	0	0	0	0	0	0	0	0	0	0	0	0	0
	0	0	0	0	0	0	0	0	0	0	0	0	0	0	0	0	0	0	0	0	0	0	0	0	0	0	0	0	0	0	0	0	0	0	0	0	0	0	0	0	0	0	0	0	0	0	0	0	0
	0	0	0	0	0	0	0	0	0	0	0	0	0	0	0	0	0	0	0	0	0	0	0	0	0	0	0	0	0	0	0	0	0	0	0	0	0	0	0	0	0	0	0	0	0	0	0	0	0
	0	0	0	0	0	0	0	0	0	0	0	0	0	0	0	0	0	0	0	0	0	0	0	0	0	0	0	0	0	0	0	0	0	0	0	0	0	0	0	0	0	0	0	0	0	0	0	0	0
	0	0	0	0	0	0	0	0	0	0	0	0	0	0	0	0	0	0	0	0	0	0	0	0	0	0	0	0	0	0	0	0	0	0	0	0	0	0	0	0	0	0	0	0	0	0	0	0	0
	0	0	0	0	0	0	0	0	0	0	0	0	0	0	0	0	0	0	0	0	0	0	0	0	0	0	0	0	0	0	0	0	0	0	0	0	0	0	0	0	0	0	0	0	0	0	0	0	0
	0	0	0	0	0	0	0	0	0	0	0	0	0	0	0	0	0	0	0	0	0	0	0	0	0	0	0	0	0	0	0	0	0	0	0	0	0	0	0	0	0	0	0	0	0	0	0	0	0
	0	0	0	0	0	0	0	0	0	0	0	0	0	0	0	0	0	0	0	0	0	0	0	0	0	0	0	0	0	0	0	0	0	0	0	0	0	0	0	0	0	0	0	0	0	0	0	0	0
	0	0	0	0	0	0	0	0	0	0	0	0	0	0	0	0	0	0	0	0	0	0	0	0	0	0	0	0	0	0	0	0	0	0	0	0	0	0	0	0	0	0	0	0	0	0	0	0	0
	0	0	0	0	0	0	0	0	0	0	0	0	0	0	0	0	0	0	0	0	0	0	0	0	0	0	0	0	0	0	0	0	0	0	0	0	0	0	0	0	0	0	0	0	0	0	0	0	0
	0	0	0	0	0	0	0	0	0	0	0	0	0	0	0	0	0	0	0	0	0	0	0	0	0	0	0	0	0	0	0	0	0	0	0	0	0	0	0	0	0	0	0	0	0	0	0	0	0
	0	0	0	0	0	0	0	0	0	0	0	0	0	0	0	0	0	0	0	0	0	0	0	0	0	0	0	0	0	0	0	0	0	0	0	0	0	0	0	0	0	0	0	0	0	0	0	0	0
	0	0	0	0	0	0	0	0	0	0	0	0	0	0	0	0	0	0	0	0	0	0	0	0	0	0	0	0	0	0	0	0	0	0	0	0	0	0	0	0	0	0	0	0	0	0	0	0	0
	0	0	0	0	0	0	0	0	0	0	0	0	0	0	0	0	0	0	0	0	0	0	0	0	0	0	0	0	0	0	0	0	0	0	0	0	0	0	0	0	0	0	0	0	0	0	0	0	0
	0	0	0	0	0	0	0	0	0	0	0	0	0	0	0	0	0	0	0	0	0	0	0	0	0	0	0	0	0	0	0	0	0	0	0	0	0	0	0	0	0	0	0	0	0	0	0	0	0
	0	0	0	0	0	0	0	0	0	0	0	0	0	0	0	0	0	0	0	0	0	0	0	0	0	0	0	0	0	0	0	0	0	0	0	0	0	0	0	0	0	0	0	0	0	0	0	0	0
	0	0	0	0	0	0	0	0	0	0	0	0	0	0	0	0	0	0	0	0	0	0	0	0	0	0	0	0	0	0	0	0	0	0	0	0	0	0	0	0	0	0	0	0	0	0	0	0	0
	0	0	0	0	0	0	0	0	0	0	0	0	0	0	0	0	0	0	0	0	0	0	0	0	0	0	0	0	0	0	0	0	0	0	0	0	0	0	0	0	0	0	0	0	0	0	0	0	0
	0	0	0	0	0	0	0	0	0	0	0	0	0	0	0	0	0	0	0	0	0	0	0	0	0	0	0	0	0	0	0	0	0	0	0	0	0	0	0	0	0	0	0	0	0	0	0	0	0
	0	0	0	0	0	0	0	0	0	0	0	0	0	0	0	0	0	0	0	0	0	0	0	0	0	0	0	0	0	0	0	0	0	0	0	0	0	0	0	0	0	0	0	0	0	0	0	0	0
	0	0	0	0	0	0	0	0	0	0	0	0	0	0	0	0	0	0	0	0	0	0	0	0	0	0	0	0	0	0	0	0	0	0	0	0	0	0	0	0	0	0	0	0	0	0	0	0	0
	0	0	0	0	0	0	0	0	0	0	0	0	0	0	0	0	0	0	0	0	0	0	0	0	0	0	0	0	0	0	0	0	0	0	0	0	0	0	0	0	0	0	0	0	0	0	0	0	0
	0	0	0	0	0	0	0	0	0	0	0	0	0	0	0	0	0	0	0	0	0	0	0	0	0	0	0	0	0	0	0	0	0	0	0	0	0	0	0	0	0	0	0	0	0	0	0	0	0
	0	0	0	0	0	0	0	0	0	0	0	0	0	0	0	0	0	0	0	0	0	0	0	0	0	0	0	0	0	0	0	0	0	0	0	0	0	0	0	0	0	0	0	0	0	0	0	0	0
	0	0	0	0	0	0	0	0	0	0	0	0	0	0	0	0	0	0	0	0	0	0	0	0	0	0	0	0	0	0	0	0	0	0	0	0	0	0	0	0	0	0	0	0	0	0	0	0	0
	0	0	0	0	0	0	0	0	0	0	0	0	0	0	0	0	0	0	0	0	0	0	0	0	0	0	0	0	0	0	0	0	0	0	0	0	0	0	0	0	0	0	0	0	0	0	0	0	0
	0	0	0	0	0	0	0	0	0	0	0	0	0	0	0	0	0	0	0	0	0	0	0	0	0	0	0	0	0	0	0	0	0	0	0	0	0	0	0	0	0	0	0	0	0	0	0	0	0
	0	0	0	0	0	0	0	0	0	0	0	0	0	0	0	0	0	0	0	0	0	0	0	0	0	0	0	0	0	0	0	0	0	0	0	0	0	0	0	0	0	0	0	0	0	0	0	0	0
	0	0	0	0	0	0	0	0	0	0	0	0	0	0	0	0	0	0	0	0	0	0	0	0	0	0	0	0	0	0	0	0	0	0	0	0	0	0	0	0	0	0	0	0	0	0	0	0	0
	0	0	0	0	0	0	0	0	0	0	0	0	0	0	0	0	0	0	0	0	0	0	0	0	0	0	0	0	0	0	0	0	0	0	0	0	0	0	0	0	0	0	0	0	0	0	0	0	0
	0	0	0	0	0	0	0	0	0	0	0	0	0	0	0	0	0	0	0	0	0	0	0	0	0	0	0	0	0	0	0	0	0	0	0	0	0	0	0	0	0	0	0	0	0	0	0	0	0
	0	0	0	0	0	0	0	0	0	0	0	0	0	0	0	0	0	0	0	0	0	0	0	0	0	0	0	0	0	0	0	0	0	0	0	0	0	0	0	0	0	0	0	0	0	0	0	0	0
	0	0	0	0	0	0	0	0	0	0	0	0	0	0	0	0	0	0	0	0	0	0	0	0	0	0	0	0	0	0	0	0	0	0	0	0	0	0	0	0	0	0	0	0	0	0	0	0	0
	0	0	0	0	0	0	0	0	0	0	0	0	0	0	0	0	0	0	0	0	0	0	0	0	0	0	0	0	0	0	0	0	0	0	0	0	0	0	0	0	0	0	0	0	0	0	0	0	0
	0	0	0	0	0	0	0	0	0	0	0	0	0	0	0	0	0	0	0	0	0	0	0	0	0	0	0	0	0	0	0	0	0	0	0	0	0	0	0	0	0	0	0	0	0	0	0	0	0
	0	0	0	0	0	0	0	0	0	0	0	0	0	0	0	0	0	0	0	0	0	0	0	0	0	0	0	0	0	0	0	0	0	0	0	0	0	0	0	0	0	0	0	0	0	0	0	0	0
	0	0	0	0	0	0	0	0	0	0	0	0	0	0	0	0	0	0	0	0	0	0	0	0	0	0	0	0	0	0	0	0	0	0	0	0	0	0	0	0	0	0	0	0	0	0	0	0	0
	0	0	0	0	0	0	0	0	0	0	0	0	0	0	0	0	0	0	0	0	0	0	0	0	0	0	0	0	0	0	0	0	0	0	0	0	0	0	0	0	0	0	0	0	0	0	0	0	0
	0	0	0	0	0	0	0	0	0	0	0	0	0	0	0	0	0	0	0	0	0	0	0	0	0	0	0	0	0	0	0	0	0	0	0	0	0	0	0	0	0	0	0	0	0	0	0	0	0
	0	0	0	0	0	0	0	0	0	0	0	0	0	0	0	0	0	0	0	0	0	0	0	0	0	0	0	0	0	0	0	0	0	0	0	0	0	0	0	0	0	0	0	0	0	0	0	0	0
	0	0	0	0	0	0	0	0	0	0	0	0	0	0	0	0	0	0	0	0	0	0	0	0	0	0	0	0	0	0	0	0	0	0	0	0	0	0	0	0	0	0	0	0	0	0	0	0	0
	0	0	0	0	0	0	0	0	0	0	0	0	0	0	0	0	0	0	0	0	0	0	0	0	0	0	0	0	0	0	0	0	0	0	0	0	0	0	0	0	0	0	0	0	0	0	0	0	0
	0	0	0	0	0	0	0	0	0	0	0	0	0	0	0	0	0	0	0	0	0	0	0	0	0	0	0	0	0	0	0	0	0	0	0	0	0	0	0	0	0	0	0	0	0	0	0	0	0
	0	0	0	0	0	0	0	0	0	0	0	0	0	0	0	0	0	0	0	0	0	0	0	0	0	0	0	0	0	0	0	0	0	0	0	0	0	0	0	0	0	0	0	0	0	0	0	0	0
	0	0	0	0	0	0	0	0	0	0	0	0	0	0	0	0	0	0	0	0	0	0	0	0	0	0	0	0	0	0	0	0	0	0	0	0	0	0	0	0	0	0	0	0	0	0	0	0	0
	0	0	0	0	0	0	0	0	0	0	0	0	0	0	0	0	0	0	0	0	0	0	0	0	0	0	0	0	0	0	0	0	0	0	0	0	0	0	0	0	0	0	0	0	0	0	0	0	0
	0	0	0	0	0	0	0	0	0	0	0	0	0	0	0	0	0	0	0	0	0	0	0	0	0	0	0	0	0	0	0	0	0	0	0	0	0	0	0	0	0	0	0	0	0	0	0	0	0
	0	0	0	0	0	0	0	0	0	0	0	0	0	0	0	0	0	0	0	0	0	0	0	0	0	0	0	0	0	0	0	0	0	0	0	0	0	0	0	0	0	0	0	0	0	0	0	0	0
	0	0	0	0	0	0	0	0	0	0	0	0	0	0	0	0	0	0	0	0	0	0	0	0	0	0	0	0	0	0	0	0	0	0	0	0	0	0	0	0	0	0	0	0	0	0	0	0	0
	0	0	0	0	0	0	0	0	0	0	0	0	0	0	0	0	0	0	0	0	0	0	0	0	0	0	0	0	0	0	0	0	0	0	0	0	0	0	0	0	0	0	0	0	0	0	0	0	0
	0	0	0	0	0	0	0	0	0	0	0	0	0	0	0	0	0	0	0	0	0	0	0	0	0	0	0	0	0	0	0	0	0	0	0	0	0	0	0	0	0	0	0	0	0	0	0	0	0
	0	0	0	0	0	0	0	0	0	0	0	0	0	0	0	0	0	0	0	0	0	0	0	0	0	0	0	0	0	0	0	0	0	0	0	0	0	0	0	0	0	0	0	0	0	0	0	0	0
	0	0	0	0	0	0	0	0	0	0	0	0	0	0	0	0	0	0	0	0	0	0	0	0	0	0	0	0	0	0	0	0	0	0	0	0	0	0	0	0	0	0	0	0	0	0	0	0	0
	0	0	0	0	0	0	0	0	0	0	0	0	0	0	0	0	0	0	0	0	0	0	0	0	0	0	0	0	0	0	0	0	0	0	0	0	0	0	0	0	0	0	0	0	0	0	0	0	0
	0	0	0	0	0	0	0	0	0	0	0	0	0	0	0	0	0	0	0	0	0	0	0	0	0	0	0	0	0	0	0	0	0	0	0	0	0	0	0	0	0	0	0	0	0	0	0	0	0
	0	0	0	0	0	0	0	0	0	0	0	0	0	0	0	0	0	0	0	0	0	0	0	0	0	0	0	0	0	0	0	0	0	0	0	0	0	0	0	0	0	0	0	0	0	0	0	0	0
	0	0	0	0	0	0	0	0	0	0	0	0	0	0	0	0	0	0	0	0	0	0	0	0	0	0	0	0	0	0	0	0	0	0	0	0	0	0	0	0	0	0	0	0	0	0	0	0	0
	0	0	0	0	0	0	0	0	0	0	0	0	0	0	0	0	0	0	0	0	0	0	0	0	0	0	0	0	0	0	0	0	0	0	0	0	0	0	0	0	0	0	0	0	0	0	0	0	0
	0	0	0	0	0	0	0	0	0	0	0	0	0	0	0	0	0	0	0	0	0	0	0	0	0	0	0	0	0	0	0	0	0	0	0	0	0	0	0	0	0	0	0	0	0	0	0	0	0
	0	0	0	0	0	0	0	0	0	0	0	0	0	0	0	0	0	0	0	0	0	0	0	0	0	0	0	0	0	0	0	0	0	0	0	0	0	0	0	0	0	0	0	0	0	0	0	0	0
	0	0	0	0	0	0	0	0	0	0	0	0	0	0	0	0	0	0	0	0	0	0	0	0	0	0	0	0	0	0	0	0	0	0	0	0	0	0	0	0	0	0	0	0	0	0	0	0	0
	0	0	0	0	0	0	0	0	0	0	0	0	0	0	0	0	0	0	0	0	0	0	0	0	0	0	0	0	0	0	0	0	0	0	0	0	0	0	0	0	0	0	0	0	0	0	0	0	0
	0	0	0	0	0	0	0	0	0	0	0	0	0	0	0	0	0	0	0	0	0	0	0	0	0	0	0	0	0	0	0	0	0	0	0	0	0	0	0	0	0	0	0	0	0	0	0	0	0
	0	0	0	0	0	0	0	0	0	0	0	0	0	0	0	0	0	0	0	0	0	0	0	0	0	0	0	0	0	0	0	0	0	0	0	0	0	0	0	0	0	0	0	0	0	0	0	0	0
	0	0	0	0	0	0	0	0	0	0	0	0	0	0	0	0	0	0	0	0	0	0	0	0	0	0	0	0	0	0	0	0	0	0	0	0	0	0	0	0	0	0	0	0	0	0	0	0	0
	0	0	0	0	0	0	0	0	0	0	0	0	0	0	0	0	0	0	0	0	0	0	0	0	0	0	0	0	0	0	0	0	0	0	0	0	0	0	0	0	0	0	0	0	0	0	0	0	0
	0	0	0	0	0	0	0	0	0	0	0	0	0	0	0	0	0	0	0	0	0	0	0	0	0	0	0	0	0	0	0	0	0	0	0	0	0	0	0	0	0	0	0	0	0	0	0	0	0
	0	0	0	0	0	0	0	0	0	0	0	0	0	0	0	0	0	0	0	0	0	0	0	0	0	0	0	0	0	0	0	0	0	0	0	0	0	0	0	0	0	0	0	0	0	0	0	0	0
	0	0	0	0	0	0	0	0	0	0	0	0	0	0	0	0	0	0	0	0	0	0	0	0	0	0	0	0	0	0	0	0	0	0	0	0	0	0	0	0	0	0	0	0	0	0	0	0	0
	0	0	0	0	0	0	0	0	0	0	0	0	0	0	0	0	0	0	0	0	0	0	0	0	0	0	0	0	0	0	0	0	0	0	0	0	0	0	0	0	0	0	0	0	0	0	0	0	0
	0	0	0	0	0	0	0	0	0	0	0	0	0	0	0	0	0	0	0	0	0	0	0	0	0	0	0	0	0	0	0	0	0	0	0	0	0	0	0	0	0	0	0	0	0	0	0	0	0
	0	0	0	0	0	0	0	0	0	0	0	0	0	0	0	0	0	0	0	0	0	0	0	0	0	0	0	0	0	0	0	0	0	0	0	0	0	0	0	0	0	0	0	0	0	0	0	0	0
	0	0	0	0	0	0	0	0	0	0	0	0	0	0	0	0	0	0	0	0	0	0	0	0	0	0	0	0	0	0	0	0	0	0	0	0	0	0	0	0	0	0	0	0	0	0	0	0	0
	0	0	0	0	0	0	0	0	0	0	0	0	0	0	0	0	0	0	0	0	0	0	0	0	0	0	0	0	0	0	0	0	0	0	0	0	0	0	0	0	0	0	0	0	0	0	0	0	0
	0	0	0	0	0	0	0	0	0	0	0	0	0	0	0	0	0	0	0	0	0	0	0	0	0	0	0	0	0	0	0	0	0	0	0	0	0	0	0	0	0	0	0	0	0	0	0	0	0
	0	0	0	0	0	0	0	0	0	0	0	0	0	0	0	0	0	0	0	0	0	0	0	0	0	0	0	0	0	0	0	0	0	0	0	0	0	0	0	0	0	0	0	0	0	0	0	0	0
	0	0	0	0	0	0	0	0	0	0	0	0	0	0	0	0	0	0	0	0	0	0	0	0	0	0	0	0	0	0	0	0	0	0	0	0	0	0	0	0	0	0	0	0	0	0	0	0	0
	0	0	0	0	0	0	0	0	0	0	0	0	0	0	0	0	0	0	0	0	0	0	0	0	0	0	0	0	0	0	0	0	0	0	0	0	0	0	0	0	0	0	0	0	0	0	0	0	0
	0	0	0	0	0	0	0	0	0	0	0	0	0	0	0	0	0	0	0	0	0	0	0	0	0	0	0	0	0	0	0	0	0	0	0	0	0	0	0	0	0	0	0	0	0	0	0	0	0
	0	0	0	0	0	0	0	0	0	0	0	0	0	0	0	0	0	0	0	0	0	0	0	0	0	0	0	0	0	0	0	0	0	0	0	0	0	0	0	0	0	0	0	0	0	0	0	0	0
	0	0	0	0	0	0	0	0	0	0	0	0	0	0	0	0	0	0	0	0	0	0	0	0	0	0	0	0	0	0	0	0	0	0	0	0	0	0	0	0	0	0	0	0	0	0	0	0	0
	0	0	0	0	0	0	0	0	0	0	0	0	0	0	0	0	0	0	0	0	0	0	0	0	0	0	0	0	0	0	0	0	0	0	0	0	0	0	0	0	0	0	0	0	0	0	0	0	0
	0	0	0	0	0	0	0	0	0	0	0	0	0	0	0	0	0	0	0	0	0	0	0	0	0	0	0	0	0	0	0	0	0	0	0	0	0	0	0	0	0	0	0	0	0	0	0	0	0
	0	0	0	0	0	0	0	0	0	0	0	0	0	0	0	0	0	0	0	0	0	0	0	0	0	0	0	0	0	0	0	0	0	0	0	0	0	0	0	0	0	0	0	0	0	0	0	0	0
	0	0	0	0	0	0	0	0	0	0	0	0	0	0	0	0	0	0	0	0	0	0	0	0	0	0	0	0	0	0	0	0	0	0	0	0	0	0	0	0	0	0	0	0	0	0	0	0	0
	0	0	0	0	0	0	0	0	0	0	0	0	0	0	0	0	0	0	0	0	0	0	0	0	0	0	0	0	0	0	0	0	0	0	0	0	0	0	0	0	0	0	0	0	0	0	0	0	0
	0	0	0	0	0	0	0	0	0	0	0	0	0	0	0	0	0	0	0	0	0	0	0	0	0	0	0	0	0	0	0	0	0	0	0	0	0	0	0	0	0	0	0	0	0	0	0	0	0
	0	0	0	0	0	0	0	0	0	0	0	0	0	0	0	0	0	0	0	0	0	0	0	0	0	0	0	0	0	0	0	0	0	0	0	0	0	0	0	0	0	0	0	0	0	0	0	0	0
	0	0	0	0	0	0	0	0	0	0	0	0	0	0	0	0	0	0	0	0	0	0	0	0	0	0	0	0	0	0	0	0	0	0	0	0	0	0	0	0	0	0	0	0	0	0	0	0	0
	0	0	0	0	0	0	0	0	0	0	0	0	0	0	0	0	0	0	0	0	0	0	0	0	0	0	0	0	0	0	0	0	0	0	0	0	0	0	0	0	0	0	0	0	0	0	0	0	0
	0	0	0	0	0	0	0	0	0	0	0	0	0	0	0	0	0	0	0	0	0	0	0	0	0	0	0	0	0	0	0	0	0	0	0	0	0	0	0	0	0	0	0	0	0	0	0	0	0
	0	0	0	0	0	0	0	0	0	0	0	0	0	0	0	0	0	0	0	0	0	0	0	0	0	0	0	0	0	0	0	0	0	0	0	0	0	0	0	0	0	0	0	0	0	0	0	0	0
	0	0	0	0	0	0	0	0	0	0	0	0	0	0	0	0	0	0	0	0	0	0	0	0	0	0	0	0	0	0	0	0	0	0	0	0	0	0	0	0	0	0	0	0	0	0	0	0	0
	0	0	0	0	0	0	0	0	0	0	0	0	0	0	0	0	0	0	0	0	0	0	0	0	0	0	0	0	0	0	0	0	0	0	0	0	0	2	0	0	0	0	0	0	0	0	0	0	0
	0	0	0	0	0	0	0	0	0	0	0	0	0	0	0	0	0	0	0	0	0	0	0	0	0	0	0	0	0	0	0	0	0	0	0	0	0	0	0	0	0	0	0	0	0	0	0	0	0
	0	0	0	0	0	0	0	0	0	0	0	0	0	0	0	0	0	0	0	0	0	0	0	0	0	0	0	0	0	0	0	0	0	0	0	0	0	0	0	0	0	0	0	0	0	0	0	0	0
	0	0	0	0	0	0	0	0	0	0	0	0	0	0	0	0	0	0	0	0	0	0	0	0	0	0	0	0	0	0	0	0	0	0	0	0	0	0	0	0	0	0	0	0	0	0	0	0	0
	0	0	0	0	0	0	0	0	0	0	0	0	0	0	0	0	0	0	0	0	0	0	0	0	0	0	0	0	0	0	0	0	0	0	0	0	0	0	0	0	0	0	0	0	0	0	0	0	0
	0	0	0	0	0	0	0	0	0	0	0	0	0	0	0	0	0	0	0	0	0	0	0	0	0	0	0	0	0	0	0	0	0	0	0	0	0	0	0	0	0	0	0	0	0	0	0	0	0
	0	0	0	0	0	0	0	0	0	0	0	0	0	0	0	0	0	0	0	0	0	0	0	0	0	0	0	0	0	0	0	0	0	0	0	0	0	0	0	0	0	0	0	0	0	0	0	0	0
	0	0	0	0	0	0	0	0	0	0	0	0	0	0	0	0	0	0	0	0	0	0	0	0	0	0	0	0	0	0	0	0	0	0	0	0	0	0	0	0	0	0	0	0	0	0	0	0	0
	0	0	0	0	0	0	0	0	0	0	0	0	0	0	0	0	0	0	0	0	0	0	0	0	0	0	0	0	0	0	0	0	0	0	0	0	0	0	0	0	0	0	0	0	0	0	0	0	0
	0	0	0	0	0	0	0	0	0	0	0	0	0	0	0	0	0	0	0	0	0	0	0	0	0	0	0	0	0	0	0	0	0	0	0	0	0	0	0	0	0	0	0	0	0	0	0	0	0
	0	0	0	0	0	0	0	0	0	0	0	0	0	0	0	0	0	0	0	0	0	0	0	0	0	0	0	0	0	0	0	0	0	0	0	0	0	0	0	0	0	0	0	0	0	0	0	0	0
	0	0	0	0	0	0	0	0	0	0	0	0	0	0	0	0	0	0	0	0	0	0	0	0	0	0	0	0	0	0	0	0	0	0	0	0	0	0	0	0	0	0	0	0	0	0	0	0	0
	0	0	0	0	0	0	0	0	0	0	0	0	0	0	0	0	0	0	0	0	0	0	0	0	0	0	0	0	0	0	0	0	0	0	0	0	0	0	0	0	0	0	0	0	0	0	0	0	0
	0	0	0	0	0	0	0	0	0	0	0	0	0	0	0	0	0	0	0	0	0	0	0	0	0	0	0	0	0	0	0	0	0	0	0	0	0	0	0	0	0	0	0	0	0	0	0	0	0
	0	0	0	0	0	0	0	0	0	0	0	0	0	0	0	0	0	0	0	0	0	0	0	0	0	0	0	0	0	0	0	0	0	0	0	0	0	0	0	0	0	0	0	0	0	0	0	0	0
	0	0	0	0	0	0	0	0	0	0	0	0	0	0	0	0	0	0	0	0	0	0	0	0	0	0	0	0	0	0	0	0	0	0	0	0	0	0	0	0	0	0	0	0	0	0	0	0	0
	0	0	0	0	0	0	0	0	0	0	0	0	0	0	0	0	0	0	0	0	0	0	0	0	0	0	0	0	0	0	0	0	0	0	0	0	0	0	0	0	0	0	0	0	0	0	0	0	0
	0	0	0	0	0	0	0	0	0	0	0	0	0	0	0	0	0	0	0	0	0	0	0	0	0	0	0	0	0	0	0	0	0	0	0	0	0	0	0	0	0	0	0	0	0	0	0	0	0
	0	0	0	0	0	0	0	0	0	0	0	0	0	0	0	0	0	0	0	0	0	0	0	0	0	0	0	0	0	0	0	0	0	0	0	0	0	0	0	0	0	0	0	0	0	0	0	0	0
	0	0	0	0	0	0	0	0	0	0	0	0	0	0	0	0	0	0	0	0	0	0	0	0	0	0	0	0	0	0	0	0	0	0	0	0	0	0	0	0	0	0	0	0	0	0	0	0	0
	0	0	0	0	0	0	0	0	0	0	0	0	0	0	0	0	0	0	0	0	0	0	0	0	0	0	0	0	0	0	0	0	0	0	0	0	0	0	0	0	0	0	0	0	0	0	0	0	0
	0	0	0	0	0	0	0	0	0	0	0	0	0	0	0	0	0	0	0	0	0	0	0	0	0	0	0	0	0	0	0	0	0	0	0	0	0	0	0	0	0	0	0	0	0	0	0	0	0
	0	0	0	0	0	0	0	0	0	0	0	0	0	0	0	0	0	0	0	0	0	0	0	0	0	0	0	0	0	0	0	0	0	0	0	0	0	0	0	0	0	0	0	0	0	0	0	0	0
	0	0	0	0	0	0	0	0	0	0	0	0	0	0	0	0	0	0	0	0	0	0	0	0	0	0	0	0	0	0	0	0	0	0	0	0	0	0	0	0	0	0	0	0	0	0	0	0	0
	0	0	0	0	0	0	0	0	0	0	0	0	0	0	0	0	0	0	0	0	0	0	0	0	0	0	0	0	0	0	0	0	0	0	0	0	0	0	0	0	0	0	0	0	0	0	0	0	0
	0	0	0	0	0	0	0	0	0	0	0	0	0	0	0	0	0	0	0	0	0	0	0	0	0	0	0	0	0	0	0	0	0	0	0	0	0	0	0	0	0	0	0	0	0	0	0	0	0
	0	0	0	0	0	0	0	0	0	0	0	0	0	0	0	0	0	0	0	0	0	0	0	0	0	0	0	0	0	0	0	0	0	0	0	0	0	0	0	0	0	0	0	0	0	0	0	0	0
	0	0	0	0	0	0	0	0	0	0	0	0	0	0	0	0	0	0	0	0	0	0	0	0	0	0	0	0	0	0	0	0	0	0	0	0	0	0	0	0	0	0	0	0	0	0	0	0	0
	0	0	0	0	0	0	0	0	0	0	0	0	0	0	0	0	0	0	0	0	0	0	0	0	0	0	0	0	0	0	0	0	0	0	0	0	0	0	0	0	0	0	0	0	0	0	0	0	0
	0	0	0	0	0	0	0	0	0	0	0	0	0	0	0	0	0	0	0	0	0	0	0	0	0	0	0	0	0	0	0	0	0	0	0	0	0	0	0	0	0	0	0	0	0	0	0	0	0
	0	0	0	0	0	0	0	0	0	0	0	0	0	0	0	0	0	0	0	0	0	0	0	0	0	0	0	0	0	0	0	0	0	0	0	0	0	0	0	0	0	0	0	0	0	0	0	0	0
	0	0	0	0	0	0	0	0	0	0	0	0	0	0	0	0	0	0	0	0	0	0	0	0	0	0	0	0	0	0	0	0	0	0	0	0	0	0	0	0	0	0	0	0	0	0	0	0	0
	0	0	0	0	0	0	0	0	0	0	0	0	0	0	0	0	0	0	0	0	0	0	0	0	0	0	0	0	0	0	0	0	0	0	0	0	0	0	0	0	0	0	0	0	0	0	0	0	0
	0	0	0	0	0	0	0	0	0	0	0	0	0	0	0	0	0	0	0	0	0	0	0	0	0	0	0	0	0	0	0	0	0	0	0	0	0	0	0	0	0	0	0	0	0	0	0	0	0
	0	0	0	0	0	0	0	0	0	0	0	0	0	0	0	0	0	0	0	0	0	0	0	0	0	0	0	0	0	0	0	0	0	0	0	0	0	0	0	0	0	0	0	0	0	0	0	0	0
	0	0	0	0	0	0	0	0	0	0	0	0	0	0	0	0	0	0	0	0	0	0	0	0	0	0	0	0	0	0	0	0	0	0	0	0	0	0	0	0	0	0	0	0	0	0	0	0	0
	0	0	0	0	0	0	0	0	0	0	0	0	0	0	0	0	0	0	0	0	0	0	0	0	0	0	0	0	0	0	0	0	0	0	0	0	0	0	0	0	0	0	0	0	0	0	0	0	0
	0	0	0	0	0	0	0	0	0	0	0	0	0	0	0	0	0	0	0	0	0	0	0	0	0	0	0	0	0	0	0	0	0	0	0	0	0	0	0	0	0	0	0	0	0	0	0	0	0
	0	0	0	0	0	0	0	0	0	0	0	0	0	0	0	0	0	0	0	0	0	0	0	0	0	0	0	0	0	0	0	0	0	0	0	0	0	0	0	0	0	0	0	0	0	0	0	0	0
	0	0	0	0	0	0	0	0	0	0	0	0	0	0	0	0	0	0	0	0	0	0	0	0	0	0	0	0	0	0	0	0	0	0	0	0	0	0	0	0	0	0	0	0	0	0	0	0	0
	0	0	0	0	0	0	0	0	0	0	0	0	0	0	0	0	0	0	0	0	0	0	0	0	0	0	0	0	0	0	0	0	0	0	0	0	0	0	0	0	0	0	0	0	0	0	0	0	0
	0	0	0	0	0	0	0	0	0	0	0	0	0	0	0	0	0	0	0	0	0	0	0	0	0	0	0	0	0	0	0	0	0	0	0	0	0	0	0	0	0	0	0	0	0	0	0	0	0
	0	0	0	0	0	0	0	0	0	0	0	0	0	0	0	0	0	0	0	0	0	0	0	0	0	0	0	0	0	0	0	0	0	0	0	0	0	0	0	0	0	0	0	0	0	0	0	0	0
	0	0	0	0	0	0	0	0	0	0	0	0	0	0	0	0	0	0	0	0	0	0	0	0	0	0	0	0	0	0	0	0	0	0	0	0	0	0	0	0	0	0	0	0	0	0	0	0	0
	0	0	0	0	0	0	0	0	0	0	0	0	0	0	0	0	0	0	0	0	0	0	0	0	0	0	0	0	0	0	0	0	0	0	0	0	0	0	0	0	0	0	0	0	0	0	0	0	0
	0	0	0	0	0	0	0	0	0	0	0	0	0	0	0	0	0	0	0	0	0	0	0	0	0	0	0	0	0	0	0	0	0	0	0	0	0	0	0	0	0	0	0	0	0	0	0	0	0
	0	0	0	0	0	0	0	0	0	0	0	0	0	0	0	0	0	0	0	0	0	0	0	0	0	0	0	0	0	0	0	0	0	0	0	0	0	0	0	0	0	0	0	0	0	0	0	0	0
	0	0	0	0	0	0	0	0	0	0	0	0	0	0	0	0	0	0	0	0	0	0	0	0	0	0	0	0	0	0	0	0	0	0	0	0	0	0	0	0	0	0	0	0	0	0	0	0	0
	0	0	0	0	0	0	0	0	0	0	0	0	0	0	0	0	0	0	0	0	0	0	0	0	0	0	0	0	0	0	0	0	0	0	0	0	0	0	0	0	0	0	0	0	0	0	0	0	0
	0	0	0	0	0	0	0	0	0	0	0	0	0	0	0	0	0	0	0	0	0	0	0	0	0	0	0	0	0	0	0	0	0	0	0	0	0	0	0	0	0	0	0	0	0	0	0	0	0
	0	0	0	0	0	0	0	0	0	0	0	0	0	0	0	0	0	0	0	0	0	0	0	0	0	0	0	0	0	0	0	0	0	0	0	0	0	0	0	0	0	0	0	0	0	0	0	0	0
	0	0	0	0	0	0	0	0	0	0	0	0	0	0	0	0	0	0	0	0	0	0	0	0	0	0	0	0	0	0	0	0	0	0	0	0	0	0	0	0	0	0	0	0	0	0	0	0	0
	0	0	0	0	0	0	0	0	0	0	0	0	0	0	0	0	0	0	0	0	0	0	0	0	0	0	0	0	0	0	0	0	0	0	0	0	0	0	0	0	0	0	0	0	0	0	0	0	0
	0	0	0	0	0	0	0	0	0	0	0	0	0	0	0	0	0	0	0	0	0	0	0	0	0	0	0	0	0	0	0	0	0	0	0	0	0	0	0	0	0	0	0	0	0	0	0	0	0
	0	0	0	0	0	0	0	0	0	0	0	0	0	0	0	0	0	0	0	0	0	0	0	0	0	0	0	0	0	0	0	0	0	0	0	0	0	0	0	0	0	0	0	0	0	0	0	0	0
	0	0	0	0	0	0	0	0	0	0	0	0	0	0	0	0	0	0	0	0	0	0	0	0	0	0	0	0	0	0	0	0	0	0	0	0	0	0	0	0	0	0	0	0	0	0	0	0	0
	0	0	0	0	0	0	0	0	0	0	0	0	0	0	0	0	0	0	0	0	0	0	0	0	0	0	0	0	0	0	0	0	0	0	0	0	0	0	0	0	0	0	0	0	0	0	0	0	0
	0	0	0	0	0	0	0	0	0	0	0	0	0	0	0	0	0	0	0	0	0	0	0	0	0	0	0	0	0	0	0	0	0	0	0	0	0	0	0	0	0	0	0	0	0	0	0	0	0
	0	0	0	0	0	0	0	0	0	0	0	0	0	0	0	0	0	0	0	0	0	0	0	0	0	0	0	0	0	0	0	0	0	0	0	0	0	0	0	0	0	0	0	0	0	0	0	0	0
	0	0	0	0	0	0	0	0	0	0	0	0	0	0	0	0	0	0	0	0	0	0	0	0	0	0	0	0	0	0	0	0	0	0	0	0	0	0	0	0	0	0	0	0	0	0	0	0	0
	0	0	0	0	0	0	0	0	0	0	0	0	0	0	0	0	0	0	0	0	0	0	0	0	0	0	0	0	0	0	0	0	0	0	0	0	0	0	0	0	0	0	0	0	0	0	0	0	0
	0	0	0	0	0	0	0	0	0	0	0	0	0	0	0	0	0	0	0	0	0	0	0	0	0	0	0	0	0	0	0	0	0	0	0	0	0	0	0	0	0	0	0	0	0	0	0	0	0
	0	0	0	0	0	0	0	0	0	0	0	0	0	0	0	0	0	0	0	0	0	0	0	0	0	0	0	0	0	0	0	0	0	0	0	0	0	0	0	0	0	0	0	0	0	0	0	0	0
	0	0	0	0	0	0	0	0	0	0	0	0	0	0	0	0	0	0	0	0	0	0	0	0	0	0	0	0	0	0	0	0	0	0	0	0	0	0	0	0	0	0	0	0	0	0	0	0	0
	0	0	0	0	0	0	0	0	0	0	0	0	0	0	0	0	0	0	0	0	0	0	0	0	0	0	0	0	0	0	0	0	0	0	0	0	0	0	0	0	0	0	0	0	0	0	0	0	0
	0	0	0	0	0	0	0	0	0	0	0	0	0	0	0	0	0	0	0	0	0	0	0	0	0	0	0	0	0	0	0	0	0	0	0	0	0	0	0	0	0	0	0	0	0	0	0	0	0
	0	0	0	0	0	0	0	0	0	0	0	0	0	0	0	0	0	0	0	0	0	0	0	0	0	0	0	0	0	0	0	0	0	0	0	0	0	0	0	0	0	0	0	0	0	0	0	0	0
	0	0	0	0	0	0	0	0	0	0	0	0	0	0	0	0	0	0	0	0	0	0	0	0	0	0	0	0	0	0	0	0	0	0	0	0	0	0	0	0	0	0	0	0	0	0	0	0	0
	0	0	0	0	0	0	0	0	0	0	0	0	0	0	0	0	0	0	0	0	0	0	0	0	0	0	0	0	0	0	0	0	0	0	0	0	0	0	0	0	0	0	0	0	0	0	0	0	0
	0	0	0	0	0	0	0	0	0	0	0	0	0	0	0	0	0	0	0	0	0	0	0	0	0	0	0	0	0	0	0	0	0	0	0	0	0	0	0	0	0	0	0	0	0	0	0	0	0
	0	0	0	0	0	0	0	0	0	0	0	0	0	0	0	0	0	0	0	0	0	0	0	0	0	0	0	0	0	0	0	0	0	0	0	0	0	0	0	0	0	0	0	0	0	0	0	0	0
	0	0	0	0	0	0	0	0	0	0	0	0	0	0	0	0	0	0	0	0	0	0	0	0	0	0	0	0	0	0	0	0	0	0	0	0	0	0	0	0	0	0	0	0	0	0	0	0	0
	0	0	0	0	0	0	0	0	0	0	0	0	0	0	0	0	0	0	0	0	0	0	0	0	0	0	0	0	0	0	0	0	0	0	0	0	0	0	0	0	0	0	0	0	0	0	0	0	0
	0	0	0	0	0	0	0	0	0	0	0	0	0	0	0	0	0	0	0	0	0	0	0	0	0	0	0	0	0	0	0	0	0	0	0	0	0	0	0	0	0	0	0	0	0	0	0	0	0
	0	0	0	0	0	0	0	0	0	0	0	0	0	0	0	0	0	0	0	0	0	0	0	0	0	0	0	0	0	0	0	0	0	0	0	0	0	0	0	0	0	0	0	0	0	0	0	0	0
	0	0	0	0	0	0	0	0	0	0	0	0	0	0	0	0	0	0	0	0	0	0	0	0	0	0	0	0	0	0	0	0	0	0	0	0	0	0	0	0	0	0	0	0	0	0	0	0	0
	0	0	0	0	0	0	0	0	0	0	0	0	0	0	0	0	0	0	0	0	0	0	0	0	0	0	0	0	0	0	0	0	0	0	0	0	0	0	0	0	0	0	0	0	0	0	0	0	0
	0	0	0	0	0	0	0	0	0	0	0	0	0	0	0	0	0	0	0	0	0	0	0	0	0	0	0	0	0	0	0	0	0	0	0	0	0	0	0	0	0	0	0	0	0	0	0	0	0
	0	0	0	0	0	0	0	0	0	0	0	0	0	0	0	0	0	0	0	0	0	0	0	0	0	0	0	0	0	0	0	0	0	0	0	0	0	0	0	0	0	0	0	0	0	0	0	0	0
	0	0	0	0	0	0	0	0	0	0	0	0	0	0	0	0	0	0	0	0	0	0	0	0	0	0	0	0	0	0	0	0	0	0	0	0	0	0	0	0	0	0	0	0	0	0	0	0	0
	0	0	0	0	0	0	0	0	0	0	0	0	0	0	0	0	0	0	0	0	0	0	0	0	0	0	0	0	0	0	0	0	0	0	0	0	0	0	0	0	0	0	0	0	0	0	0	0	0
	0	0	0	0	0	0	0	0	0	0	0	0	0	0	0	0	0	0	0	0	0	0	0	0	0	0	0	0	0	0	0	0	0	0	0	0	0	0	0	0	0	0	0	0	0	0	0	0	0
	0	0	0	0	0	0	0	0	0	0	0	0	0	0	0	0	0	0	0	0	0	0	0	0	0	0	0	0	0	0	0	0	0	0	0	0	0	0	0	0	0	0	0	0	0	0	0	0	0
	0	0	0	0	0	0	0	0	0	0	0	0	0	0	0	0	0	0	0	0	0	0	0	0	0	0	0	0	0	0	0	0	0	0	0	0	0	0	0	0	0	0	0	0	0	0	0	0	0
	0	0	0	0	0	0	0	0	0	0	0	0	0	0	0	0	0	0	0	0	0	0	0	0	0	0	0	0	0	0	0	0	0	0	0	0	0	0	0	0	0	0	0	0	0	0	0	0	0
	0	0	0	0	0	0	0	0	0	0	0	0	0	0	0	0	0	0	0	0	0	0	0	0	0	0	0	0	0	0	0	0	0	0	0	0	0	0	0	0	0	0	0	0	0	0	0	0	0
	0	0	0	0	0	0	0	0	0	0	0	0	0	0	0	0	0	0	0	0	0	0	0	0	0	0	0	0	0	0	0	0	0	0	0	0	0	0	0	0	0	0	0	0	0	0	0	0	0
	0	0	0	0	0	0	0	0	0	0	0	0	0	0	0	0	0	0	0	0	0	0	0	0	0	0	0	0	0	0	0	0	0	0	0	0	0	0	0	0	0	0	0	0	0	0	0	0	0
	0	0	0	0	0	0	0	0	0	0	0	0	0	0	0	0	0	0	0	0	0	0	0	0	0	0	0	0	0	0	0	0	0	0	0	0	0	0	0	0	0	0	0	0	0	0	0	0	0
	0	0	0	0	0	0	0	0	0	0	0	0	0	0	0	0	0	0	0	0	0	0	0	0	0	0	0	0	0	0	0	0	0	0	0	0	0	0	0	0	0	0	0	0	0	0	0	0	0
	0	0	0	0	0	0	0	0	0	0	0	0	0	0	0	0	0	0	0	0	0	0	0	0	0	0	0	0	0	0	0	0	0	0	0	0	0	0	0	0	0	0	0	0	0	0	0	0	0
	0	0	0	0	0	0	0	0	0	0	0	0	0	0	0	0	0	0	0	0	0	0	0	0	0	0	0	0	0	0	0	0	0	0	0	0	0	0	0	0	0	0	0	0	0	0	0	0	0
	0	0	0	0	0	0	0	0	0	0	0	0	0	0	0	0	0	0	0	0	0	0	0	0	0	0	0	0	0	0	0	0	0	0	0	0	0	0	0	0	0	0	0	0	0	0	0	0	0
	0	0	0	0	0	0	0	0	0	0	0	0	0	0	0	0	0	0	0	0	0	0	0	0	0	0	0	0	0	0	0	0	0	0	0	0	0	0	0	0	0	0	0	0	0	0	0	0	0
	0	0	0	0	0	0	0	0	0	0	0	0	0	0	0	0	0	0	0	0	0	0	0	0	0	0	0	0	0	0	0	0	0	0	0	0	0	0	0	0	0	0	0	0	0	0	0	0	0
	0	0	0	0	0	0	0	0	0	0	0	0	0	0	0	0	0	0	0	0	0	0	0	0	0	0	0	0	0	0	0	0	0	0	0	0	0	0	0	0	0	0	0	0	0	0	0	0	0
	0	0	0	0	0	0	0	0	0	0	0	0	0	0	0	0	0	0	0	0	0	0	0	0	0	0	0	0	0	0	0	0	0	0	0	0	0	0	0	0	0	0	0	0	0	0	0	0	0
	0	0	0	0	0	0	0	0	0	0	0	0	0	0	0	0	0	0	0	0	0	0	0	0	0	0	0	0	0	0	0	0	0	0	0	0	0	0	0	0	0	0	0	0	0	0	0	0	0
	0	0	0	0	0	0	0	0	0	0	0	0	0	0	0	0	0	0	0	0	0	0	0	0	0	0	0	0	0	0	0	0	0	0	0	0	0	0	0	0	0	0	0	0	0	0	0	0	0
	0	0	0	0	0	0	0	0	0	0	0	0	0	0	0	0	0	0	0	0	0	0	0	0	0	0	0	0	0	0	0	0	0	0	0	0	0	0	0	0	0	0	0	0	0	0	0	0	0
	0	0	0	0	0	0	0	0	0	0	0	0	0	0	0	0	0	0	0	0	0	0	0	0	0	0	0	0	0	0	0	0	0	0	0	0	0	0	0	0	0	0	0	0	0	0	0	0	0
	0	0	0	0	0	0	0	0	0	0	0	0	0	0	0	0	0	0	0	0	0	0	0	0	0	0	0	0	0	0	0	0	0	0	0	0	0	0	0	0	0	0	0	0	0	0	0	0	0
	0	0	0	0	0	0	0	0	0	0	0	0	0	0	0	0	0	0	0	0	0	0	0	0	0	0	0	0	0	0	0	0	0	0	0	0	0	0	0	0	0	0	0	0	0	0	0	0	0
	0	0	0	0	0	0	0	0	0	0	0	0	0	0	0	0	0	0	0	0	0	0	0	0	0	0	0	0	0	0	0	0	0	0	0	0	0	0	0	0	0	0	0	0	0	0	0	0	0
	0	0	0	0	0	0	0	0	0	0	0	0	0	0	0	0	0	0	0	0	0	0	0	0	0	0	0	0	0	0	0	0	0	0	0	0	0	0	0	0	0	0	0	0	0	0	0	0	0
	0	0	0	0	0	0	0	0	0	0	0	0	0	0	0	0	0	0	0	0	0	0	0	0	0	0	0	0	0	0	0	0	0	0	0	0	0	0	0	0	0	0	0	0	0	0	0	0	0
	0	0	0	0	0	0	0	0	0	0	0	0	0	0	0	0	0	0	0	0	0	0	0	0	0	0	0	0	0	0	0	0	0	0	0	0	0	0	0	0	0	0	0	0	0	0	0	0	0
	0	0	0	0	0	0	0	0	0	0	0	0	0	0	0	0	0	0	0	0	0	0	0	0	0	0	0	0	0	0	0	0	0	0	0	0	0	0	0	0	0	0	0	0	0	0	0	0	0
	0	0	0	0	0	0	0	0	0	0	0	0	0	0	0	0	0	0	0	0	0	0	0	0	0	0	0	0	0	0	0	0	0	0	0	0	0	0	0	0	0	0	0	0	0	0	0	0	0
	0	0	0	0	0	0	0	0	0	0	0	0	0	0	0	0	0	0	0	0	0	0	0	0	0	0	0	0	0	0	0	0	0	0	0	0	0	0	0	0	0	0	0	0	0	0	0	0	0
	0	0	0	0	0	0	0	0	0	0	0	0	0	0	0	0	0	0	0	0	0	0	0	0	0	0	0	0	0	0	0	0	0	0	0	0	0	0	0	0	0	0	0	0	0	0	0	0	0
	0	0	0	0	0	0	0	0	0	0	0	0	0	0	0	0	0	0	0	0	0	0	0	0	0	0	0	0	0	0	0	0	0	0	0	0	0	0	0	0	0	0	0	0	0	0	0	0	0
	0	0	0	0	0	0	0	0	0	0	0	0	0	0	0	0	0	0	0	0	0	0	0	0	0	0	0	0	0	0	0	0	0	0	0	0	0	0	0	0	0	0	0	0	0	0	0	0	0
	0	0	0	0	0	0	0	0	0	0	0	0	0	0	0	0	0	0	0	0	0	0	0	0	0	0	0	0	0	0	0	0	0	0	0	0	0	0	0	0	0	0	0	0	0	0	0	0	0
	0	0	0	0	0	0	0	0	0	0	0	0	0	0	0	0	0	0	0	0	0	0	0	0	0	0	0	0	0	0	0	0	0	0	0	0	0	0	0	0	0	0	0	0	0	0	0	0	0
	0	0	0	0	0	0	0	0	0	0	0	0	0	0	0	0	0	0	0	0	0	0	0	0	0	0	0	0	0	0	0	0	0	0	0	0	0	0	0	0	0	0	0	0	0	0	0	0	0
	0	0	0	0	0	0	0	0	0	0	0	0	0	0	0	0	0	0	0	0	0	0	0	0	0	0	0	0	0	0	0	0	0	0	0	0	0	0	0	0	0	0	0	0	0	0	0	0	0
	0	0	0	0	0	0	0	0	0	0	0	0	0	0	0	0	0	0	0	0	0	0	0	0	0	0	0	0	0	0	0	0	0	0	0	0	0	0	0	0	0	0	0	0	0	0	0	0	0
	0	0	0	0	0	0	0	0	0	0	0	0	0	0	0	0	0	0	0	0	0	0	0	0	0	0	0	0	0	0	0	0	0	0	0	0	0	0	0	0	0	0	0	0	0	0	0	0	0
	0	0	0	0	0	0	0	0	0	0	0	0	0	0	0	0	0	0	0	0	0	0	0	0	0	0	0	0	0	0	0	0	0	0	0	0	0	0	0	0	0	0	0	0	0	0	0	0	0
	0	0	0	0	0	0	0	0	0	0	0	0	0	0	0	0	0	0	0	0	0	0	0	0	0	0	0	0	0	0	0	0	0	0	0	0	0	0	0	0	0	0	0	0	0	0	0	0	0
	0	0	0	0	0	0	0	0	0	0	0	0	0	0	0	0	0	0	0	0	0	0	0	0	0	0	0	0	0	0	0	0	0	0	0	0	0	0	0	0	0	0	0	0	0	0	0	0	0
	0	0	0	0	0	0	0	0	0	0	0	0	0	0	0	0	0	0	0	0	0	0	0	0	0	0	0	0	0	0	0	0	0	0	0	0	0	0	0	0	0	0	0	0	0	0	0	0	0
	0	0	0	0	0	0	0	0	0	0	0	0	0	0	0	0	0	0	0	0	0	0	0	0	0	0	0	0	0	0	0	0	0	0	0	0	0	0	0	0	0	0	0	0	0	0	0	0	0
	0	0	0	0	0	0	0	0	0	0	0	0	0	0	0	0	0	0	0	0	0	0	0	0	0	0	0	0	0	0	0	0	0	0	0	0	0	0	0	0	0	0	0	0	0	0	0	0	0
	0	0	0	0	0	0	0	0	0	0	0	0	0	0	0	0	0	0	0	0	0	0	0	0	0	0	0	0	0	0	0	0	0	0	0	0	0	0	0	0	0	0	0	0	0	0	0	0	0
	0	0	0	0	0	0	0	0	0	0	0	0	0	0	0	0	0	0	0	0	0	0	0	0	0	0	0	0	0	0	0	0	0	0	0	0	0	0	0	0	0	0	0	0	0	0	0	0	0
	0	0	0	0	0	0	0	0	0	0	0	0	0	0	0	0	0	0	0	0	0	0	0	0	0	0	0	0	0	0	0	0	0	0	0	0	0	0	0	0	0	0	0	0	0	0	0	0	0
	0	0	0	0	0	0	0	0	0	0	0	0	0	0	0	0	0	0	0	0	0	0	0	0	0	0	0	0	0	0	0	0	0	0	0	0	0	0	0	0	0	0	0	0	0	0	0	0	0
	0	0	0	0	0	0	0	0	0	0	0	0	0	0	0	0	0	0	0	0	0	0	0	0	0	0	0	0	0	0	0	0	0	0	0	0	0	0	0	0	0	0	0	0	0	0	0	0	0
	0	0	0	0	0	0	0	0	0	0	0	0	0	0	0	0	0	0	0	0	0	0	0	0	0	0	0	0	0	0	0	0	0	0	0	0	0	0	0	0	0	0	0	0	0	0	0	0	0
	0	0	0	0	0	0	0	0	0	0	0	0	0	0	0	0	0	0	0	0	0	0	0	0	0	0	0	0	0	0	0	0	0	0	0	0	0	0	0	0	0	0	0	0	0	0	0	0	0
	0	0	0	0	0	0	0	0	0	0	0	0	0	0	0	0	0	0	0	0	0	0	0	0	0	0	0	0	0	0	0	0	0	0	0	0	0	0	0	0	0	0	0	0	0	0	0	0	0
	0	0	0	0	0	0	0	0	0	0	0	0	0	0	0	0	0	0	0	0	0	0	0	0	0	0	0	0	0	0	0	0	0	0	0	0	0	0	0	0	0	0	0	0	0	0	0	0	0
	0	0	0	0	0	0	0	0	0	0	0	0	0	0	0	0	0	0	0	0	0	0	0	0	0	0	0	0	0	0	0	0	0	0	0	0	0	0	0	0	0	0	0	0	0	0	0	0	0
	0	0	0	0	0	0	0	0	0	0	0	0	0	0	0	0	0	0	0	0	0	0	0	0	0	0	0	0	0	0	0	0	0	0	0	0	0	0	0	0	0	0	0	0	0	0	0	0	0
	0	0	0	0	0	0	0	0	0	0	0	0	0	0	0	0	0	0	0	0	0	0	0	0	0	0	0	0	0	0	0	0	0	0	0	0	0	0	0	0	0	0	0	0	0	0	0	0	0
	0	0	0	0	0	0	0	0	0	0	0	0	0	0	0	0	0	0	0	0	0	0	0	0	0	0	0	0	0	0	0	0	0	0	0	0	0	0	0	0	0	0	0	0	0	0	0	0	0
	0	0	0	0	0	0	0	0	0	0	0	0	0	0	0	0	0	0	0	0	0	0	0	0	0	0	0	0	0	0	0	0	0	0	0	0	0	0	0	0	0	0	0	0	0	0	0	0	0
	0	0	0	0	0	0	0	0	0	0	0	0	0	0	0	0	0	0	0	0	0	0	0	0	0	0	0	0	0	0	0	0	0	0	0	0	0	0	0	0	0	0	0	0	0	0	0	0	0
	0	0	0	0	0	0	0	0	0	0	0	0	0	0	0	0	0	0	0	0	0	0	0	0	0	0	0	0	0	0	0	0	0	0	0	0	0	0	0	0	0	0	0	0	0	0	0	0	0
	0	0	0	0	0	0	0	0	0	0	0	0	0	0	0	0	0	0	0	0	0	0	0	0	0	0	0	0	0	0	0	0	0	0	0	0	0	0	0	0	0	0	0	0	0	0	0	0	0
	0	0	0	0	0	0	0	0	0	0	0	0	0	0	0	0	0	0	0	0	0	0	0	0	0	0	0	0	0	0	0	0	0	0	0	0	0	0	0	0	0	0	0	0	0	0	0	0	0
	0	0	0	0	0	0	0	0	0	0	0	0	0	0	0	0	0	0	0	0	0	0	0	0	0	0	0	0	0	0	0	0	0	0	0	0	0	0	0	0	0	0	0	0	0	0	0	0	0
	0	0	0	0	0	0	0	0	0	0	0	0	0	0	0	0	0	0	0	0	0	0	0	0	0	0	0	0	0	0	0	0	0	0	0	0	0	0	0	0	0	0	0	0	0	0	0	0	0
	0	0	0	0	0	0	0	0	0	0	0	0	0	0	0	0	0	0	0	0	0	0	0	0	0	0	0	0	0	0	0	0	0	0	0	0	0	0	0	0	0	0	0	0	0	0	0	0	0
	0	0	0	0	0	0	0	0	0	0	0	0	0	0	0	0	0	0	0	0	0	0	0	0	0	0	0	0	0	0	0	0	0	0	0	0	0	0	0	0	0	0	0	0	0	0	0	0	0
	0	0	0	0	0	0	0	0	0	0	0	0	0	0	0	0	0	0	0	0	0	0	0	0	0	0	0	0	0	0	0	0	0	0	0	0	0	0	0	0	0	0	0	0	0	0	0	0	0
	0	0	0	0	0	0	0	0	0	0	0	0	0	0	0	0	0	0	0	0	0	0	0	0	0	0	0	0	0	0	0	0	0	0	0	0	0	0	0	0	0	0	0	0	0	0	0	0	0
	0	0	0	0	0	0	0	0	0	0	0	0	0	0	0	0	0	0	0	0	0	0	0	0	0	0	0	0	0	0	0	0	0	0	0	0	0	0	0	0	0	0	0	0	0	0	0	0	0
	0	0	0	0	0	0	0	0	0	0	0	0	0	0	0	0	0	0	0	0	0	0	0	0	0	0	0	0	0	0	0	0	0	0	0	0	0	0	0	0	0	0	0	0	0	0	0	0	0
	0	0	0	0	0	0	0	0	0	0	0	0	0	0	0	0	0	0	0	0	0	0	0	0	0	0	0	0	0	0	0	0	0	0	0	0	0	0	0	0	0	0	0	0	0	0	0	0	0
	0	0	0	0	0	0	0	0	0	0	0	0	0	0	0	0	0	0	0	0	0	0	0	0	0	0	0	0	0	0	0	0	0	0	0	0	0	0	0	0	0	0	0	0	0	0	0	0	0
	0	0	0	0	0	0	0	0	0	0	0	0	0	0	0	0	0	0	0	0	0	0	0	0	0	0	0	0	0	0	0	0	0	0	0	0	0	0	0	0	0	0	0	0	0	0	0	0	0
	0	0	0	0	0	0	0	0	0	0	0	0	0	0	0	0	0	0	0	0	0	0	0	0	0	0	0	0	0	0	0	0	0	0	0	0	0	0	0	0	0	0	0	0	0	0	0	0	0
	0	0	0	0	0	0	0	0	0	0	0	0	0	0	0	0	0	0	0	0	0	0	0	0	0	0	0	0	0	0	0	0	0	0	0	0	0	0	0	0	0	0	0	0	0	0	0	0	0
	0	0	0	0	0	0	0	0	0	0	0	0	0	0	0	0	0	0	0	0	0	0	0	0	0	0	0	0	0	0	0	0	0	0	0	0	0	0	0	0	0	0	0	0	0	0	0	0	0
	0	0	0	0	0	0	0	0	0	0	0	0	0	0	0	0	0	0	0	0	0	0	0	0	0	0	0	0	0	0	0	0	0	0	0	0	0	0	0	0	0	0	0	0	0	0	0	0	0
	0	0	0	0	0	0	0	0	0	0	0	0	0	0	0	0	0	0	0	0	0	0	0	0	0	0	0	0	0	0	0	0	0	0	0	0	0	0	0	0	0	0	0	0	0	0	0	0	0
	0	0	0	0	0	0	0	0	0	0	0	0	0	0	0	0	0	0	0	0	0	0	0	0	0	0	0	0	0	0	0	0	0	0	0	0	0	0	0	0	0	0	0	0	0	0	0	0	0
	0	0	0	0	0	0	0	0	0	0	0	0	0	0	0	0	0	0	0	0	0	0	0	0	0	0	0	0	0	0	0	0	0	0	0	0	0	0	0	0	0	0	0	0	0	0	0	0	0
	0	0	0	0	0	0	0	0	0	0	0	0	0	0	0	0	0	0	0	0	0	0	0	0	0	0	0	0	0	0	0	0	0	0	0	0	0	0	0	0	0	0	0	0	0	0	0	0	0
	0	0	0	0	0	0	0	0	0	0	0	0	0	0	0	0	0	0	0	0	0	0	0	0	0	0	0	0	0	0	0	0	0	0	0	0	0	0	0	0	0	0	0	0	0	0	0	0	0
	0	0	0	0	0	0	0	0	0	0	0	0	0	0	0	0	0	0	0	0	0	0	0	0	0	0	0	0	0	0	0	0	0	0	0	0	0	0	0	0	0	0	0	0	0	0	0	0	0
	0	0	0	0	0	0	0	0	0	0	0	0	0	0	0	0	0	0	0	0	0	0	0	0	0	0	0	0	0	0	0	0	0	0	0	0	0	0	0	0	0	0	0	0	0	0	0	0	0
	0	0	0	0	0	0	0	0	0	0	0	0	0	0	0	0	0	0	0	0	0	0	0	0	0	0	0	0	0	0	0	0	0	0	0	0	0	0	0	0	0	0	0	0	0	0	0	0	0
	0	0	0	0	0	0	0	0	0	0	0	0	0	0	0	0	0	0	0	0	0	0	0	0	0	0	0	0	0	0	0	0	0	0	0	0	0	0	0	0	0	0	0	0	0	0	0	0	0
	0	0	0	0	0	0	0	0	0	0	0	0	0	0	0	0	0	0	0	0	0	0	0	0	0	0	0	0	0	0	0	0	0	0	0	0	0	0	0	0	0	0	0	0	0	0	0	0	0
	0	0	0	0	0	0	0	0	0	0	0	0	0	0	0	0	0	0	0	0	0	0	0	0	0	0	0	0	0	0	0	0	0	0	0	0	0	0	0	0	0	0	0	0	0	0	0	0	0
	0	0	0	0	0	0	0	0	0	0	0	0	0	0	0	0	0	0	0	0	0	0	0	0	0	0	0	0	0	0	0	0	0	0	0	0	0	0	0	0	0	0	0	0	0	0	0	0	0
	0	0	0	0	0	0	0	0	0	0	0	0	0	0	0	0	0	0	0	0	0	0	0	0	0	0	0	0	0	0	0	0	0	0	0	0	0	0	0	0	0	0	0	0	0	0	0	0	0
	0	0	0	0	0	0	0	0	0	0	0	0	0	0	0	0	0	0	0	0	0	0	0	0	0	0	0	0	0	0	0	0	0	0	0	0	0	0	0	0	0	0	0	0	0	0	0	0	0
	0	0	0	0	0	0	0	0	0	0	0	0	0	0	0	0	0	0	0	0	0	0	0	0	0	0	0	0	0	0	0	0	0	0	0	0	0	0	0	0	0	0	0	0	0	0	0	0	0
	0	0	0	0	0	0	0	0	0	0	0	0	0	0	0	0	0	0	0	0	0	0	0	0	0	0	0	0	0	0	0	0	0	0	0	0	0	0	0	0	0	0	0	0	0	0	0	0	0
	0	0	0	0	0	0	0	0	0	0	0	0	0	0	0	0	0	0	0	0	0	0	0	0	0	0	0	0	0	0	0	0	0	0	0	0	0	0	0	0	0	0	0	0	0	0	0	0	0
	0	0	0	0	0	0	0	0	0	0	0	0	0	0	0	0	0	0	0	0	0	0	0	0	0	0	0	0	0	0	0	0	0	0	0	0	0	0	0	0	0	0	0	0	0	0	0	0	0
	0	0	0	0	0	0	0	0	0	0	0	0	0	0	0	0	0	0	0	0	0	0	0	0	0	0	0	0	0	0	0	0	0	0	0	0	0	0	0	0	0	0	0	0	0	0	0	0	0
	0	0	0	0	0	0	0	0	0	0	0	0	0	0	0	0	0	0	0	0	0	0	0	0	0	0	0	0	0	0	0	0	0	0	0	0	0	0	0	0	0	0	0	0	0	0	0	0	0
	0	0	0	0	0	0	0	0	0	0	0	0	0	0	0	0	0	0	0	0	0	0	0	0	0	0	0	0	0	0	0	0	0	0	0	0	0	0	0	0	0	0	0	0	0	0	0	0	0
	0	0	0	0	0	0	0	0	0	0	0	0	0	0	0	0	0	0	0	0	0	0	0	0	0	0	0	0	0	0	0	0	0	0	0	0	0	0	0	0	0	0	0	0	0	0	0	0	0
	0	0	0	0	0	0	0	0	0	0	0	0	0	0	0	0	0	0	0	0	0	0	0	0	0	0	0	0	0	0	0	0	0	0	0	0	0	0	0	0	0	0	0	0	0	0	0	0	0
	0	0	0	0	0	0	0	0	0	0	0	0	0	0	0	0	0	0	0	0	0	0	0	0	0	0	0	0	0	0	0	0	0	0	0	0	0	0	0	0	0	0	0	0	0	0	0	0	0
	0	0	0	0	0	0	0	0	0	0	0	0	0	0	0	0	0	0	0	0	0	0	0	0	0	0	0	0	0	0	0	0	0	0	0	0	0	0	0	0	0	0	0	0	0	0	0	0	0
	0	0	0	0	0	0	0	0	0	0	0	0	0	0	0	0	0	0	0	0	0	0	0	0	0	0	0	0	0	0	0	0	0	0	0	0	0	0	0	0	0	0	0	0	0	0	0	0	0
	0	0	0	0	0	0	0	0	0	0	0	0	0	0	0	0	0	0	0	0	0	0	0	0	0	0	0	0	0	0	0	0	0	0	0	0	0	0	0	0	0	0	0	0	0	0	0	0	0
	0	0	0	0	0	0	0	0	0	0	0	0	0	0	0	0	0	0	0	0	0	0	0	0	0	0	0	0	0	0	0	0	0	0	0	0	0	0	0	0	0	0	0	0	0	0	0	0	0
	0	0	0	0	0	0	0	0	0	0	0	0	0	0	0	0	0	0	0	0	0	0	0	0	0	0	0	0	0	0	0	0	0	0	0	0	0	0	0	0	0	0	0	0	0	0	0	0	0
	0	0	0	0	0	0	0	0	0	0	0	0	0	0	0	0	0	0	0	0	0	0	0	0	0	0	0	0	0	0	0	0	0	0	0	0	0	0	0	0	0	0	0	0	0	0	0	0	0
	0	0	0	0	0	0	0	0	0	0	0	0	0	0	0	0	0	0	0	0	0	0	0	0	0	0	0	0	0	0	0	0	0	0	0	0	0	0	0	0	0	0	0	0	0	0	0	0	0
	0	0	0	0	0	0	0	0	0	0	0	0	0	0	0	0	0	0	0	0	0	0	0	0	0	0	0	0	0	0	0	0	0	0	0	0	0	0	0	0	0	0	0	0	0	0	0	0	0
	0	0	0	0	0	0	0	0	0	0	0	0	0	0	0	0	0	0	0	0	0	0	0	0	0	0	0	0	0	0	0	0	0	0	0	0	0	0	0	0	0	0	0	0	0	0	0	0	0
	0	0	0	0	0	0	0	0	0	0	0	0	0	0	0	0	0	0	0	0	0	0	0	0	0	0	0	0	0	0	0	0	0	0	0	0	0	0	0	0	0	0	0	0	0	0	0	0	0
	0	0	0	0	0	0	0	0	0	0	0	0	0	0	0	0	0	0	0	0	0	0	0	0	0	0	0	0	0	0	0	0	0	0	0	0	0	0	0	0	0	0	0	0	0	0	0	0	0
	0	0	0	0	0	0	0	0	0	0	0	0	0	0	0	0	0	0	0	0	0	0	0	0	0	0	0	0	0	0	0	0	0	0	0	0	0	0	0	0	0	0	0	0	0	0	0	0	0
	0	0	0	0	0	0	0	0	0	0	0	0	0	0	0	0	0	0	0	0	0	0	0	0	0	0	0	0	0	0	0	0	0	0	0	0	0	0	0	0	0	0	0	0	0	0	0	0	0
	0	0	0	0	0	0	0	0	0	0	0	0	0	0	0	0	0	0	0	0	0	0	0	0	0	0	0	0	0	0	0	0	0	0	0	0	0	0	0	0	0	0	0	0	0	0	0	0	0
	0	0	0	0	0	0	0	0	0	0	0	0	0	0	0	0	0	0	0	0	0	0	0	0	0	0	0	0	0	0	0	0	0	0	0	0	0	0	0	0	0	0	0	0	0	0	0	0	0
	0	0	0	0	0	0	0	0	0	0	0	0	0	0	0	0	0	0	0	0	0	0	0	0	0	0	0	0	0	0	0	0	0	0	0	0	0	0	0	0	0	0	0	0	0	0	0	0	0
	0	0	0	0	0	0	0	0	0	0	0	0	0	0	0	0	0	0	0	0	0	0	0	0	0	0	0	0	0	0	0	0	0	0	0	0	0	0	0	0	0	0	0	0	0	0	0	0	0
	0	0	0	0	0	0	0	0	0	0	0	0	0	0	0	0	0	0	0	0	0	0	0	0	0	0	0	0	0	0	0	0	0	0	0	0	0	0	0	0	0	0	0	0	0	0	0	0	0
	0	0	0	0	0	0	0	0	0	0	0	0	0	0	0	0	0	0	0	0	0	0	0	0	0	0	0	0	0	0	0	0	0	0	0	0	0	0	0	0	0	0	0	0	0	0	0	0	0
	0	0	0	0	0	0	0	0	0	0	0	0	0	0	0	0	0	0	0	0	0	0	0	0	0	0	0	0	0	0	0	0	0	0	0	0	0	0	0	0	0	0	0	0	0	0	0	0	0
	0	0	0	0	0	0	0	0	0	0	0	0	0	0	0	0	0	0	0	0	0	0	0	0	0	0	0	0	0	0	0	0	0	0	0	0	0	0	0	0	0	0	0	0	0	0	0	0	0
	0	0	0	0	0	0	0	0	0	0	0	0	0	0	0	0	0	0	0	0	0	0	0	0	0	0	0	0	0	0	0	0	0	0	0	0	0	0	0	0	0	0	0	0	0	0	0	0	0
	0	0	0	0	0	0	0	0	0	0	0	0	0	0	0	0	0	0	0	0	0	0	0	0	0	0	0	0	0	0	0	0	0	0	0	0	0	0	0	0	0	0	0	0	0	0	0	0	0
	0	0	0	0	0	0	0	0	0	0	0	0	0	0	0	0	0	0	0	0	0	0	0	0	0	0	0	0	0	0	0	0	0	0	0	0	0	0	0	0	0	0	0	0	0	0	0	0	0
	0	0	0	0	0	0	0	0	0	0	0	0	0	0	0	0	0	0	0	0	0	0	0	0	0	0	0	0	0	0	0	0	0	0	0	0	0	0	0	0	0	0	0	0	0	0	0	0	0
	0	0	0	0	0	0	0	0	0	0	0	0	0	0	0	0	0	0	0	0	0	0	0	0	0	0	0	0	0	0	0	0	0	0	0	0	0	0	0	0	0	0	0	0	0	0	0	0	0
	0	0	0	0	0	0	0	0	0	0	0	0	0	0	0	0	0	0	0	0	0	0	0	0	0	0	0	0	0	0	0	0	0	0	0	0	0	0	0	0	0	0	0	0	0	0	0	0	0
	0	0	0	0	0	0	0	0	0	0	0	0	0	0	0	0	0	0	0	0	0	0	0	0	0	0	0	0	0	0	0	0	0	0	0	0	0	0	0	0	0	0	0	0	0	0	0	0	0
	0	0	0	0	0	0	0	0	0	0	0	0	0	0	0	0	0	0	0	0	0	0	0	0	0	0	0	0	0	0	0	0	0	0	0	0	0	0	0	0	0	0	0	0	0	0	0	0	0
	0	0	0	0	0	0	0	0	0	0	0	0	0	0	0	0	0	0	0	0	0	0	0	0	0	0	0	0	0	0	0	0	0	0	0	0	0	0	0	0	0	0	0	0	0	0	0	0	0
	0	0	0	0	0	0	0	0	0	0	0	0	0	0	0	0	0	0	0	0	0	0	0	0	0	0	0	0	0	0	0	0	0	0	0	0	0	0	0	0	0	0	0	0	0	0	0	0	0
	0	0	0	0	0	0	0	0	0	0	0	0	0	0	0	0	0	0	0	0	0	0	0	0	0	0	0	0	0	0	0	0	0	0	0	0	0	0	0	0	0	0	0	0	0	0	0	0	0
	0	0	0	0	0	0	0	0	0	0	0	0	0	0	0	0	0	0	0	0	0	0	0	0	0	0	0	0	0	0	0	0	0	0	0	0	0	0	0	0	0	0	0	0	0	0	0	0	0
	0	0	0	0	0	0	0	0	0	0	0	0	0	0	0	0	0	0	0	0	0	0	0	0	0	0	0	0	0	0	0	0	0	0	0	0	0	0	0	0	0	0	0	0	0	0	0	0	0
	0	0	0	0	0	0	0	0	0	0	0	0	0	0	0	0	0	0	0	0	0	0	0	0	0	0	0	0	0	0	0	0	0	0	0	0	0	0	0	0	0	0	0	0	0	0	0	0	0
	0	0	0	0	0	0	0	0	0	0	0	0	0	0	0	0	0	0	0	0	0	0	0	0	0	0	0	0	0	0	0	0	0	0	0	0	0	0	0	0	0	0	0	0	0	0	0	0	0
	0	0	0	0	0	0	0	0	0	0	0	0	0	0	0	0	0	0	0	0	0	0	0	0	0	0	0	0	0	0	0	0	0	0	0	0	0	0	0	0	0	0	0	0	0	0	0	0	0
	0	0	0	0	0	0	0	0	0	0	0	0	0	0	0	0	0	0	0	0	0	0	0	0	0	0	0	0	0	0	0	0	0	0	0	0	0	0	0	0	0	0	0	0	0	0	0	0	0
	0	0	0	0	0	0	0	0	0	0	0	0	0	0	0	0	0	0	0	0	0	0	0	0	0	0	0	0	0	0	0	0	0	0	0	0	0	0	0	0	0	0	0	0	0	0	0	0	0
	0	0	0	0	0	0	0	0	0	0	0	0	0	0	0	0	0	0	0	0	0	0	0	0	0	0	0	0	0	0	0	0	0	0	0	0	0	0	0	0	0	0	0	0	0	0	0	0	0
	0	0	0	0	0	0	0	0	0	0	0	0	0	0	0	0	0	0	0	0	0	0	0	0	0	0	0	0	0	0	0	0	0	0	0	0	0	0	0	0	0	0	0	0	0	0	0	0	0
	0	0	0	0	0	0	0	0	0	0	0	0	0	0	0	0	0	0	0	0	0	0	0	0	0	0	0	0	0	0	0	0	0	0	0	0	0	0	0	0	0	0	0	0	0	0	0	0	0
	0	0	0	0	0	0	0	0	0	0	0	0	0	0	0	0	0	0	0	0	0	0	0	0	0	0	0	0	0	0	0	0	0	0	0	0	0	0	0	0	0	0	0	0	0	0	0	0	0
	0	0	0	0	0	0	0	0	0	0	0	0	0	0	0	0	0	0	0	0	0	0	0	0	0	0	0	0	0	0	0	0	0	0	0	0	0	0	0	0	0	0	0	0	0	0	0	0	0
	0	0	0	0	0	0	0	0	0	0	0	0	0	0	0	0	0	0	0	0	0	0	0	0	0	0	0	0	0	0	0	0	0	0	0	0	0	0	0	0	0	0	0	0	0	0	0	0	0
	0	0	0	0	0	0	0	0	0	0	0	0	0	0	0	0	0	0	0	0	0	0	0	0	0	0	0	0	0	0	0	0	0	0	0	0	0	0	0	0	0	0	0	0	0	0	0	0	0
	0	0	0	0	0	0	0	0	0	0	0	0	0	0	0	0	0	0	0	0	0	0	0	0	0	0	0	0	0	0	0	0	0	0	0	0	0	0	0	0	0	0	0	0	0	0	0	0	0
	0	0	0	0	0	0	0	0	0	0	0	0	0	0	0	0	0	0	0	0	0	0	0	0	0	0	0	0	0	0	0	0	0	0	0	0	0	0	0	0	0	0	0	0	0	0	0	0	0
	0	0	0	0	0	0	0	0	0	0	0	0	0	0	0	0	0	0	0	0	0	0	0	0	0	0	0	0	0	0	0	0	0	0	0	0	0	0	0	0	0	0	0	0	0	0	0	0	0
	0	0	0	0	0	0	0	0	0	0	0	0	0	0	0	0	0	0	0	0	0	0	0	0	0	0	0	0	0	0	0	0	0	0	0	0	0	0	0	0	0	0	0	0	0	0	0	0	0
	0	0	0	0	0	0	0	0	0	0	0	0	0	0	0	0	0	0	0	0	0	0	0	0	0	0	0	0	0	0	0	0	0	0	0	0	0	0	0	0	0	0	0	0	0	0	0	0	0
	0	0	0	0	0	0	0	0	0	0	0	0	0	0	0	0	0	0	0	0	0	0	0	0	0	0	0	0	0	0	0	0	0	0	0	0	0	0	0	0	0	0	0	0	0	0	0	0	0
	0	0	0	0	0	0	0	0	0	0	0	0	0	0	0	0	0	0	0	0	0	0	0	0	0	0	0	0	0	0	0	0	0	0	0	0	0	0	0	0	0	0	0	0	0	0	0	0	0
	0	0	0	0	0	0	0	0	0	0	0	0	0	0	0	0	0	0	0	0	0	0	0	0	0	0	0	0	0	0	0	0	0	0	0	0	0	0	0	0	0	0	0	0	0	0	0	0	0
	0	0	0	0	0	0	0	0	0	0	0	0	0	0	0	0	0	0	0	0	0	0	0	0	0	0	0	0	0	0	0	0	0	0	0	0	0	0	0	0	0	0	0	0	0	0	0	0	0
	0	0	0	0	0	0	0	0	0	0	0	0	0	0	0	0	0	0	0	0	0	0	0	0	0	0	0	0	0	0	0	0	0	0	0	0	0	0	0	0	0	0	0	0	0	0	0	0	0
	0	0	0	0	0	0	0	0	0	0	0	0	0	0	0	0	0	0	0	0	0	0	0	0	0	0	0	0	0	0	0	0	0	0	0	0	0	0	0	0	0	0	0	0	0	0	0	0	0
	0	0	0	0	0	0	0	0	0	0	0	0	0	0	0	0	0	0	0	0	0	0	0	0	0	0	0	0	0	0	0	0	0	0	0	0	0	0	0	0	0	0	0	0	0	0	0	0	0
	0	0	0	0	0	0	0	0	0	0	0	0	0	0	0	0	0	0	0	0	0	0	0	0	0	0	0	0	0	0	0	0	0	0	0	0	0	0	0	0	0	0	0	0	0	0	0	0	0
	0	0	0	0	0	0	0	0	0	0	0	0	0	0	0	0	0	0	0	0	0	0	0	0	0	0	0	0	0	0	0	0	0	0	0	0	0	0	0	0	0	0	0	0	0	0	0	0	0
	0	0	0	0	0	0	0	0	0	0	0	0	0	0	0	0	0	0	0	0	0	0	0	0	0	0	0	0	0	0	0	0	0	0	0	0	0	0	0	0	0	0	0	0	0	0	0	0	0
	0	0	0	0	0	0	0	0	0	0	0	0	0	0	0	0	0	0	0	0	0	0	0	0	0	0	0	0	0	0	0	0	0	0	0	0	0	0	0	0	0	0	0	0	0	0	0	0	0
	0	0	0	0	0	0	0	0	0	0	0	0	0	0	0	0	0	0	0	0	0	0	0	0	0	0	0	0	0	0	0	0	0	0	0	0	0	0	0	0	0	0	0	0	0	0	0	0	0
	0	0	0	0	0	0	0	0	0	0	0	0	0	0	0	0	0	0	0	0	0	0	0	0	0	0	0	0	0	0	0	0	0	0	0	0	0	0	0	0	0	0	0	0	0	0	0	0	0
	0	0	0	0	0	0	0	0	0	0	0	0	0	0	0	0	0	0	0	0	0	0	0	0	0	0	0	0	0	0	0	0	0	0	0	0	0	0	0	0	0	0	0	0	0	0	0	0	0
	0	0	0	0	0	0	0	0	0	0	0	0	0	0	0	0	0	0	0	0	0	0	0	0	0	0	0	0	0	0	0	0	0	0	0	0	0	0	0	0	0	0	0	0	0	0	0	0	0
	0	0	0	0	0	0	0	0	0	0	0	0	0	0	0	0	0	0	0	0	0	0	0	0	0	0	0	0	0	0	0	0	0	0	0	0	0	0	0	0	0	0	0	0	0	0	0	0	0
	0	0	0	0	0	0	0	0	0	0	0	0	0	0	0	0	0	0	0	0	0	0	0	0	0	0	0	0	0	0	0	0	0	0	0	0	0	0	0	0	0	0	0	0	0	0	0	0	0
	0	0	0	0	0	0	0	0	0	0	0	0	0	0	0	0	0	0	0	0	0	0	0	0	0	0	0	0	0	0	0	0	0	0	0	0	0	0	0	0	0	0	0	0	0	0	0	0	0
	0	0	0	0	0	0	0	0	0	0	0	0	0	0	0	0	0	0	0	0	0	0	0	0	0	0	0	0	0	0	0	0	0	0	0	0	0	0	0	0	0	0	0	0	0	0	0	0	0
	0	0	0	0	0	0	0	0	0	0	0	0	0	0	0	0	0	0	0	0	0	0	0	0	0	0	0	0	0	0	0	0	0	0	0	0	0	0	0	0	0	0	0	0	0	0	0	0	0
	0	0	0	0	0	0	0	0	0	0	0	0	0	0	0	0	0	0	0	0	0	0	0	0	0	0	0	0	0	0	0	0	0	0	0	0	0	0	0	0	0	0	0	0	0	0	0	0	0
	0	0	0	0	0	0	0	0	0	0	0	0	0	0	0	0	0	0	0	0	0	0	0	0	0	0	0	0	0	0	0	0	0	0	0	0	0	0	0	0	0	0	0	0	0	0	0	0	0
	0	0	0	0	0	0	0	0	0	0	0	0	0	0	0	0	0	0	0	0	0	0	0	0	0	0	0	0	0	0	0	0	0	0	0	0	0	0	0	0	0	0	0	0	0	0	0	0	0
	0	0	0	0	0	0	0	0	0	0	0	0	0	0	0	0	0	0	0	0	0	0	0	0	0	0	0	0	0	0	0	0	0	0	0	0	0	0	0	0	0	0	0	0	0	0	0	0	0
	0	0	0	0	0	0	0	0	0	0	0	0	0	0	0	0	0	0	0	0	0	0	0	0	0	0	0	0	0	0	0	0	0	0	0	0	0	0	0	0	0	0	0	0	0	0	0	0	0
	0	0	0	0	0	0	0	0	0	0	0	0	0	0	0	0	0	0	0	0	0	0	0	0	0	0	0	0	0	0	0	0	0	0	0	0	0	0	0	0	0	0	0	0	0	0	0	0	0
	0	0	0	0	0	0	0	0	0	0	0	0	0	0	0	0	0	0	0	0	0	0	0	0	0	0	0	0	0	0	0	0	0	0	0	0	0	0	0	0	0	0	0	0	0	0	0	0	0
	0	0	0	0	0	0	0	0	0	0	0	0	0	0	0	0	0	0	0	0	0	0	0	0	0	0	0	0	0	0	0	0	0	0	0	0	0	0	0	0	0	0	0	0	0	0	0	0	0
	0	0	0	0	0	0	0	0	0	0	0	0	0	0	0	0	0	0	0	0	0	0	0	0	0	0	0	0	0	0	0	0	0	0	0	0	0	0	0	0	0	0	0	0	0	0	0	0	0
	0	0	0	0	0	0	0	0	0	0	0	0	0	0	0	0	0	0	0	0	0	0	0	0	0	0	0	0	0	0	0	0	0	0	0	0	0	0	0	0	0	0	0	0	0	0	0	0	0
	0	0	0	0	0	0	0	0	0	0	0	0	0	0	0	0	0	0	0	0	0	0	0	0	0	0	0	0	0	0	0	0	0	0	0	0	0	0	0	0	0	0	0	0	0	0	0	0	0
	0	0	0	0	0	0	0	0	0	0	0	0	0	0	0	0	0	0	0	0	0	0	0	0	0	0	0	0	0	0	0	0	0	0	0	0	0	0	0	0	0	0	0	0	0	0	0	0	0
	0	0	0	0	0	0	0	0	0	0	0	0	0	0	0	0	0	0	0	0	0	0	0	0	0	0	0	0	0	0	0	0	0	0	0	0	0	0	0	0	0	0	0	0	0	0	0	0	0
	0	0	0	0	0	0	0	0	0	0	0	0	0	0	0	0	0	0	0	0	0	0	0	0	0	0	0	0	0	0	0	0	0	0	0	0	0	0	0	0	0	0	0	0	0	0	0	0	0
	0	0	0	0	0	0	0	0	0	0	0	0	0	0	0	0	0	0	0	0	0	0	0	0	0	0	0	0	0	0	0	0	0	0	0	0	0	0	0	0	0	0	0	0	0	0	0	0	0
	0	0	0	0	0	0	0	0	0	0	0	0	0	0	0	0	0	0	0	0	0	0	0	0	0	0	0	0	0	0	0	0	0	0	0	0	0	0	0	0	0	0	0	0	0	0	0	0	0
	0	0	0	0	0	0	0	0	0	0	0	0	0	0	0	0	0	0	0	0	0	0	0	0	0	0	0	0	0	0	0	0	0	0	0	0	0	0	0	0	0	0	0	0	0	0	0	0	0
	0	0	0	0	0	0	0	0	0	0	0	0	0	0	0	0	0	0	0	0	0	0	0	0	0	0	0	0	0	0	0	0	0	0	0	0	0	0	0	0	0	0	0	0	0	0	0	0	0
	0	0	0	0	0	0	0	0	0	0	0	0	0	0	0	0	0	0	0	0	0	0	0	0	0	0	0	0	0	0	0	0	0	0	0	0	0	0	0	0	0	0	0	0	0	0	0	0	0
	0	0	0	0	0	0	0	0	0	0	0	0	0	0	0	0	0	0	0	0	0	0	0	0	0	0	0	0	0	0	0	0	0	0	0	0	0	0	0	0	0	0	0	0	0	0	0	0	0
	0	0	0	0	0	0	0	0	0	0	0	0	0	0	0	0	0	0	0	0	0	0	0	0	0	0	0	0	0	0	0	0	0	0	0	0	0	0	0	0	0	0	0	0	0	0	0	0	0
	0	0	0	0	0	0	0	0	0	0	0	0	0	0	0	0	0	0	0	0	0	0	0	0	0	0	0	0	0	0	0	0	0	0	0	0	0	0	0	0	0	0	0	0	0	0	0	0	0
	0	0	0	0	0	0	0	0	0	0	0	0	0	0	0	0	0	0	0	0	0	0	0	0	0	0	0	0	0	0	0	0	0	0	0	0	0	0	0	0	0	0	0	0	0	0	0	0	0
	0	0	0	0	0	0	0	0	0	0	0	0	0	0	0	0	0	0	0	0	0	0	0	0	0	0	0	0	0	0	0	0	0	0	0	0	0	0	0	0	0	0	0	0	0	0	0	0	0
	0	0	0	0	0	0	0	0	0	0	0	0	0	0	0	0	0	0	0	0	0	0	0	0	0	0	0	0	0	0	0	0	0	0	0	0	0	0	0	0	0	0	0	0	0	0	0	0	0
	0	0	0	0	0	0	0	0	0	0	0	0	0	0	0	0	0	0	0	0	0	0	0	0	0	0	0	0	0	0	0	0	0	0	0	0	0	0	0	0	0	0	0	0	0	0	0	0	0
	0	0	0	0	0	0	0	0	0	0	0	0	0	0	0	0	0	0	0	0	0	0	0	0	0	0	0	0	0	0	0	0	0	0	0	0	0	0	0	0	0	0	0	0	0	0	0	0	0
	0	0	0	0	0	0	0	0	0	0	0	0	0	0	0	0	0	0	0	0	0	0	0	0	0	0	0	0	0	0	0	0	0	0	0	0	0	0	0	0	0	0	0	0	0	0	0	0	0
	0	0	0	0	0	0	0	0	0	0	0	0	0	0	0	0	0	0	0	0	0	0	0	0	0	0	0	0	0	0	0	0	0	0	0	0	0	0	0	0	0	0	0	0	0	0	0	0	0
	0	0	0	0	0	0	0	0	0	0	0	0	0	0	0	0	0	0	0	0	0	0	0	0	0	0	0	0	0	0	0	0	0	0	0	0	0	0	0	0	0	0	0	0	0	0	0	0	0
	0	0	0	0	0	0	0	0	0	0	0	0	0	0	0	0	0	0	0	0	0	0	0	0	0	0	0	0	0	0	0	0	0	0	0	0	0	0	0	0	0	0	0	0	0	0	0	0	0
	0	0	0	0	0	0	0	0	0	0	0	0	0	0	0	0	0	0	0	0	0	0	0	0	0	0	0	0	0	0	0	0	0	0	0	0	0	0	0	0	0	0	0	0	0	0	0	0	0
	0	0	0	0	0	0	0	0	0	0	0	0	0	0	0	0	0	0	0	0	0	0	0	0	0	0	0	0	0	0	0	0	0	0	0	0	0	0	0	0	0	0	0	0	0	0	0	0	0
	0	0	0	0	0	0	0	0	0	0	0	0	0	0	0	0	0	0	0	0	0	0	0	0	0	0	0	0	0	0	0	0	0	0	0	0	0	0	0	0	0	0	0	0	0	0	0	0	0
	0	0	0	0	0	0	0	0	0	0	0	0	0	0	0	0	0	0	0	0	0	0	0	0	0	0	0	0	0	0	0	0	0	0	0	0	0	0	0	0	0	0	0	0	0	0	0	0	0
	0	0	0	0	0	0	0	0	0	0	0	0	0	0	0	0	0	0	0	0	0	0	0	0	0	0	0	0	0	0	0	0	0	0	0	0	0	0	0	0	0	0	0	0	0	0	0	0	0
	0	0	0	0	0	0	0	0	0	0	0	0	0	0	0	0	0	0	0	0	0	0	0	0	0	0	0	0	0	0	0	0	0	0	0	0	0	0	0	0	0	0	0	0	0	0	0	0	0
	0	0	0	0	0	0	0	0	0	0	0	0	0	0	0	0	0	0	0	0	0	0	0	0	0	0	0	0	0	0	0	0	0	0	0	0	0	0	0	0	0	0	0	0	0	0	0	0	0
	0	0	0	0	0	0	0	0	0	0	0	0	0	0	0	0	0	0	0	0	0	0	0	0	0	0	0	0	0	0	0	0	0	0	0	0	0	0	0	0	0	0	0	0	0	0	0	0	0
	0	0	0	0	0	0	0	0	0	0	0	0	0	0	0	0	0	0	0	0	0	0	0	0	0	0	0	0	0	0	0	0	0	0	0	0	0	0	0	0	0	0	0	0	0	0	0	0	0
	0	0	0	0	0	0	0	0	0	0	0	0	0	0	0	0	0	0	0	0	0	0	0	0	0	0	0	0	0	0	0	0	0	0	0	0	0	0	0	0	0	0	0	0	0	0	0	0	0
	0	0	0	0	0	0	0	0	0	0	0	0	0	0	0	0	0	0	0	0	0	0	0	0	0	0	0	0	0	0	0	0	0	0	0	0	0	0	0	0	0	0	0	0	0	0	0	0	0
	0	0	0	0	0	0	0	0	0	0	0	0	0	0	0	0	0	0	0	0	0	0	0	0	0	0	0	0	0	0	0	0	0	0	0	0	0	0	0	0	0	0	0	0	0	0	0	0	0
	0	0	0	0	0	0	0	0	0	0	0	0	0	0	0	0	0	0	0	0	0	0	0	0	0	0	0	0	0	0	0	0	0	0	0	0	0	0	0	0	0	0	0	0	0	0	0	0	0
	0	0	0	0	0	0	0	0	0	0	0	0	0	0	0	0	0	0	0	0	0	0	0	0	0	0	0	0	0	0	0	0	0	0	0	0	0	0	0	0	0	0	0	0	0	0	0	0	0
	0	0	0	0	0	0	0	0	0	0	0	0	0	0	0	0	0	0	0	0	0	0	0	0	0	0	0	0	0	0	0	0	0	0	0	0	0	0	0	0	0	0	0	0	0	0	0	0	0
	0	0	0	0	0	0	0	0	0	0	0	0	0	0	0	0	0	0	0	0	0	0	0	0	0	0	0	0	0	0	0	0	0	0	0	0	0	0	0	0	0	0	0	0	0	0	0	0	0
	0	0	0	0	0	0	0	0	0	0	0	0	0	0	0	0	0	0	0	0	0	0	0	0	0	0	0	0	0	0	0	0	0	0	0	0	0	0	0	0	0	0	0	0	0	0	0	0	0
	0	0	0	0	0	0	0	0	0	0	0	0	0	0	0	0	0	0	0	0	0	0	0	0	0	0	0	0	0	0	0	0	0	0	0	0	0	0	0	0	0	0	0	0	0	0	0	0	0
	0	0	0	0	0	0	0	0	0	0	0	0	0	0	0	0	0	0	0	0	0	0	0	0	0	0	0	0	0	0	0	0	0	0	0	0	0	0	0	0	0	0	0	0	0	0	0	0	0
	0	0	0	0	0	0	0	0	0	0	0	0	0	0	0	0	0	0	0	0	0	0	0	0	0	0	0	0	0	0	0	0	0	0	0	0	0	0	0	0	0	0	0	0	0	0	0	0	0
	0	0	0	0	0	0	0	0	0	0	0	0	0	0	0	0	0	0	0	0	0	0	0	0	0	0	0	0	0	0	0	0	0	0	0	0	0	0	0	0	0	0	0	0	0	0	0	0	0
	0	0	0	0	0	0	0	0	0	0	0	0	0	0	0	0	0	0	0	0	0	0	0	0	0	0	0	0	0	0	0	0	0	0	0	0	0	0	0	0	0	0	0	0	0	0	0	0	0
	0	0	0	0	0	0	0	0	0	0	0	0	0	0	0	0	0	0	0	0	0	0	0	0	0	0	0	0	0	0	0	0	0	0	0	0	0	0	0	0	0	0	0	0	0	0	0	0	0
	0	0	0	0	0	0	0	0	0	0	0	0	0	0	0	0	0	0	0	0	0	0	0	0	0	0	0	0	0	0	0	0	0	0	0	0	0	0	0	0	0	0	0	0	0	0	0	0	0
	0	0	0	0	0	0	0	0	0	0	0	0	0	0	0	0	0	0	0	0	0	0	0	0	0	0	0	0	0	0	0	0	0	0	0	0	0	0	0	0	0	0	0	0	0	0	0	0	0
	0	0	0	0	0	0	0	0	0	0	0	0	0	0	0	0	0	0	0	0	0	0	0	0	0	0	0	0	0	0	0	0	0	0	0	0	0	0	0	0	0	0	0	0	0	0	0	0	0
	0	0	0	0	0	0	0	0	0	0	0	0	0	0	0	0	0	0	0	0	0	0	0	0	0	0	0	0	0	0	0	0	0	0	0	0	0	0	0	0	0	0	0	0	0	0	0	0	0
	0	0	0	0	0	0	0	0	0	0	0	0	0	0	0	0	0	0	0	0	0	0	0	0	0	0	0	0	0	0	0	0	0	0	0	0	0	0	0	0	0	0	0	0	0	0	0	0	0
	0	0	0	0	0	0	0	0	0	0	0	0	0	0	0	0	0	0	0	0	0	0	0	0	0	0	0	0	0	0	0	0	0	0	0	0	0	0	0	0	0	0	0	0	0	0	0	0	0
	0	0	0	0	0	0	0	0	0	0	0	0	0	0	0	0	0	0	0	0	0	0	0	0	0	0	0	0	0	0	0	0	0	0	0	0	0	0	0	0	0	0	0	0	0	0	0	0	0
	0	0	0	0	0	0	0	0	0	0	0	0	0	0	0	0	0	0	0	0	0	0	0	0	0	0	0	0	0	0	0	0	0	0	0	0	0	0	0	0	0	0	0	0	0	0	0	0	0
	0	0	0	0	0	0	0	0	0	0	0	0	0	0	0	0	0	0	0	0	0	0	0	0	0	0	0	0	0	0	0	0	0	0	0	0	0	0	0	0	0	0	0	0	0	0	0	0	0
	0	0	0	0	0	0	0	0	0	0	0	0	0	0	0	0	0	0	0	0	0	0	0	0	0	0	0	0	0	0	0	0	0	0	0	0	0	0	0	0	0	0	0	0	0	0	0	0	0
	0	0	0	0	0	0	0	0	0	0	0	0	0	0	0	0	0	0	0	0	0	0	0	0	0	0	0	0	0	0	0	0	0	0	0	0	0	0	0	0	0	0	0	0	0	0	0	0	0
	0	0	0	0	0	0	0	0	0	0	0	0	0	0	0	0	0	0	0	0	0	0	0	0	0	0	0	0	0	0	0	0	0	0	0	0	0	0	0	0	0	0	0	0	0	0	0	0	0
	0	0	0	0	0	0	0	0	0	0	0	0	0	0	0	0	0	0	0	0	0	0	0	0	0	0	0	0	0	0	0	0	0	0	0	0	0	0	0	0	0	0	0	0	0	0	0	0	0
	0	0	0	0	0	0	0	0	0	0	0	0	0	0	0	0	0	0	0	0	0	0	0	0	0	0	0	0	0	0	0	0	0	0	0	0	0	0	0	0	0	0	0	0	0	0	0	0	0
	0	0	0	0	0	0	0	0	0	0	0	0	0	0	0	0	0	0	0	0	0	0	0	0	0	0	0	0	0	0	0	0	0	0	0	0	0	0	0	0	0	0	0	0	0	0	0	0	0
	0	0	0	0	0	0	0	0	0	0	0	0	0	0	0	0	0	0	0	0	0	0	0	0	0	0	0	0	0	0	0	0	0	0	0	0	0	0	0	0	0	0	0	0	0	0	0	0	0
	0	0	0	0	0	0	0	0	0	0	0	0	0	0	0	0	0	0	0	0	0	0	0	0	0	0	0	0	0	0	0	0	0	0	0	0	0	0	0	0	0	0	0	0	0	0	0	0	0
	0	0	0	0	0	0	0	0	0	0	0	0	0	0	0	0	0	0	0	0	0	0	0	0	0	0	0	0	0	0	0	0	0	0	0	0	0	0	0	0	0	0	0	0	0	0	0	0	0
	0	0	0	0	0	0	0	0	0	0	0	0	0	0	0	0	0	0	0	0	0	0	0	0	0	0	0	0	0	0	0	0	0	0	0	0	0	0	0	0	0	0	0	0	0	0	0	0	0
	0	0	0	0	0	0	0	0	0	0	0	0	0	0	0	0	0	0	0	0	0	0	0	0	0	0	0	0	0	0	0	0	0	0	0	0	0	0	0	0	0	0	0	0	0	0	0	0	0
	0	0	0	0	0	0	0	0	0	0	0	0	0	0	0	0	0	0	0	0	0	0	0	0	0	0	0	0	0	0	0	0	0	0	0	0	0	0	0	0	0	0	0	0	0	0	0	0	0
	0	0	0	0	0	0	0	0	0	0	0	0	0	0	0	0	0	0	0	0	0	0	0	0	0	0	0	0	0	0	0	0	0	0	0	0	0	0	0	0	0	0	0	0	0	0	0	0	0
	0	0	0	0	0	0	0	0	0	0	0	0	0	0	0	0	0	0	0	0	0	0	0	0	0	0	0	0	0	0	0	0	0	0	0	0	0	0	0	0	0	0	0	0	0	0	0	0	0
	0	0	0	0	0	0	0	0	0	0	0	0	0	0	0	0	0	0	0	0	0	0	0	0	0	0	0	0	0	0	0	0	0	0	0	0	0	0	0	0	0	0	0	0	0	0	0	0	0
	0	0	0	0	0	0	0	0	0	0	0	0	0	0	0	0	0	0	0	0	0	0	0	0	0	0	0	0	0	0	0	0	0	0	0	0	0	0	0	0	0	0	0	0	0	0	0	0	0
	0	0	0	0	0	0	0	0	0	0	0	0	0	0	0	0	0	0	0	0	0	0	0	0	0	0	0	0	0	0	0	0	0	0	0	0	0	0	0	0	0	0	0	0	0	0	0	0	0
	0	0	0	0	0	0	0	0	0	0	0	0	0	0	0	0	0	0	0	0	0	0	0	0	0	0	0	0	0	0	0	0	0	0	0	0	0	0	0	0	0	0	0	0	0	0	0	0	0
	0	0	0	0	0	0	0	0	0	0	0	0	0	0	0	0	0	0	0	0	0	0	0	0	0	0	0	0	0	0	0	0	0	0	0	0	0	0	0	0	0	0	0	0	0	0	0	0	0
	0	0	0	0	0	0	0	0	0	0	0	0	0	0	0	0	0	0	0	0	0	0	0	0	0	0	0	0	0	0	0	0	0	0	0	0	0	0	0	0	0	0	0	0	0	0	0	0	0
	0	0	0	0	0	0	0	0	0	0	0	0	0	0	0	0	0	0	0	0	0	0	0	0	0	0	0	0	0	0	0	0	0	0	0	0	0	0	0	0	0	0	0	0	0	0	0	0	0
	0	0	0	0	0	0	0	0	0	0	0	0	0	0	0	0	0	0	0	0	0	0	0	0	0	0	0	0	0	0	0	0	0	0	0	0	0	0	0	0	0	0	0	0	0	0	0	0	0
	0	0	0	0	0	0	0	0	0	0	0	0	0	0	0	0	0	0	0	0	0	0	0	0	0	0	0	0	0	0	0	0	0	0	0	0	0	0	0	0	0	0	0	0	0	0	0	0	0
	0	0	0	0	0	0	0	0	0	0	0	0	0	0	0	0	0	0	0	0	0	0	0	0	0	0	0	0	0	0	0	0	0	0	0	0	0	0	0	0	0	0	0	0	0	0	0	0	0
	0	0	0	0	0	0	0	0	0	0	0	0	0	0	0	0	0	0	0	0	0	0	0	0	0	0	0	0	0	0	0	0	0	0	0	0	0	0	0	0	0	0	0	0	0	0	0	0	0
	0	0	0	0	0	0	0	0	0	0	0	0	0	0	0	0	0	0	0	0	0	0	0	0	0	0	0	0	0	0	0	0	0	0	0	0	0	0	0	0	0	0	0	0	0	0	0	0	0
	0	0	0	0	0	0	0	0	0	0	0	0	0	0	0	0	0	0	0	0	0	0	0	0	0	0	0	0	0	0	0	0	0	0	0	0	0	0	0	0	0	0	0	0	0	0	0	0	0
	0	0	0	0	0	0	0	0	0	0	0	0	0	0	0	0	0	0	0	0	0	0	0	0	0	0	0	0	0	0	0	0	0	0	0	0	0	0	0	0	0	0	0	0	0	0	0	0	0
	0	0	0	0	0	0	0	0	0	0	0	0	0	0	0	0	0	0	0	0	0	0	0	0	0	0	0	0	0	0	0	0	0	0	0	0	0	0	0	0	0	0	0	0	0	0	0	0	0
	0	0	0	0	0	0	0	0	0	0	0	0	0	0	0	0	0	0	0	0	0	0	0	0	0	0	0	0	0	0	0	0	0	0	0	0	0	0	0	0	0	0	0	0	0	0	0	0	0
	0	0	0	0	0	0	0	0	0	0	0	0	0	0	0	0	0	0	0	0	0	0	0	0	0	0	0	0	0	0	0	0	0	0	0	0	0	0	0	0	0	0	0	0	0	0	0	0	0
	0	0	0	0	0	0	0	0	0	0	0	0	0	0	0	0	0	0	0	0	0	0	0	0	0	0	0	0	0	0	0	0	0	0	0	0	0	0	0	0	0	0	0	0	0	0	0	0	0
	0	0	0	0	0	0	0	0	0	0	0	0	0	0	0	0	0	0	0	0	0	0	0	0	0	0	0	0	0	0	0	0	0	0	0	0	0	0	0	0	0	0	0	0	0	0	0	0	0
	0	0	0	0	0	0	0	0	0	0	0	0	0	0	0	0	0	0	0	0	0	0	0	0	0	0	0	0	0	0	0	0	0	0	0	0	0	0	0	0	0	0	0	0	0	0	0	0	0
	0	0	0	0	0	0	0	0	0	0	0	0	0	0	0	0	0	0	0	0	0	0	0	0	0	0	0	0	0	0	0	0	0	0	0	0	0	0	0	0	0	0	0	0	0	0	0	0	0
	0	0	0	0	0	0	0	0	0	0	0	0	0	0	0	0	0	0	0	0	0	0	0	0	0	0	0	0	0	0	0	0	0	0	0	0	0	0	0	0	0	0	0	0	0	0	0	0	0
	0	0	0	0	0	0	0	0	0	0	0	0	0	0	0	0	0	0	0	0	0	0	0	0	0	0	0	0	0	0	0	0	0	0	0	0	0	0	0	0	0	0	0	0	0	0	0	0	0
	0	0	0	0	0	0	0	0	0	0	0	0	0	0	0	0	0	0	0	0	0	0	0	0	0	0	0	0	0	0	0	0	0	0	0	0	0	0	0	0	0	0	0	0	0	0	0	0	0
	0	0	0	0	0	0	0	0	0	0	0	0	0	0	0	0	0	0	0	0	0	0	0	0	0	0	0	0	0	0	0	0	0	0	0	0	0	0	0	0	0	0	0	0	0	0	0	0	0
	0	0	0	0	0	0	0	0	0	0	0	0	0	0	0	0	0	0	0	0	0	0	0	0	0	0	0	0	0	0	0	0	0	0	0	0	0	0	0	0	0	0	0	0	0	0	0	0	0
	0	0	0	0	0	0	0	0	0	0	0	0	0	0	0	0	0	0	0	0	0	0	0	0	0	0	0	0	0	0	0	0	0	0	0	0	0	0	0	0	0	0	0	0	0	0	0	0	0
	0	0	0	0	0	0	0	0	0	0	0	0	0	0	0	0	0	0	0	0	0	0	0	0	0	0	0	0	0	0	0	0	0	0	0	0	0	0	0	0	0	0	0	0	0	0	0	0	0
	0	0	0	0	0	0	0	0	0	0	0	0	0	0	0	0	0	0	0	0	0	0	0	0	0	0	0	0	0	0	0	0	0	0	0	0	0	0	0	0	0	0	0	0	0	0	0	0	0
	0	0	0	0	0	0	0	0	0	0	0	0	0	0	0	0	0	0	0	0	0	0	0	0	0	0	0	0	0	0	0	0	0	0	0	0	0	0	0	0	0	0	0	0	0	0	0	0	0
	0	0	0	0	0	0	0	0	0	0	0	0	0	0	0	0	0	0	0	0	0	0	0	0	0	0	0	0	0	0	0	0	0	0	0	0	0	0	0	0	0	0	0	0	0	0	0	0	0
	0	0	0	0	0	0	0	0	0	0	0	0	0	0	0	0	0	0	0	0	0	0	0	0	0	0	0	0	0	0	0	0	0	0	0	0	0	0	0	0	0	0	0	0	0	0	0	0	0
[truncated: 451 more columns]

## Sheet: Fig. 3c
		212	296	186	258	160	270	188	276	276	178	222	176	256	154	262	164	220	142	226	180	104	126	106	158	104	180	116	162	104	142	120	86	138	76	92	52	90	40	76	32	58	64	22	52	28	60	32	68
		174	264	186	270	238	304	194	262	294	178	266	156	236	156	256	152	228	176	220	226	142	212	126	188	140	214	122	160	96	162	146	108	108	82	106	78	104	54	80	46	54	52	42	40	44	42	32	60
		218	318	202	308	188	322	220	334	378	190	302	184	254	160	280	188	258	174	232	230	158	228	162	246	162	224	156	200	110	150	126	96	124	88	114	72	94	56	66	58	50	52	44	50	26	64	36	68
		218	342	220	344	238	370	238	354	316	200	276	216	358	220	318	170	272	206	266	272	158	252	146	254	184	250	160	244	150	194	242	126	164	100	138	92	114	84	102	58	102	82	34	72	34	52	54	68
		174	320	238	342	198	316	218	278	284	234	314	170	312	198	274	232	336	170	268	286	182	286	204	228	178	200	172	210	140	196	174	120	172	100	168	96	112	126	136	74	76	84	54	86	60	68	30	52
		154	238	188	268	180	250	194	348	300	214	312	202	316	210	290	192	306	188	258	268	188	290	146	208	150	244	148	236	136	206	186	128	174	96	188	118	180	88	134	80	122	88	50	74	28	58	40	50
		188	312	200	332	204	328	198	318	276	216	356	226	288	192	294	194	326	184	276	290	198	282	162	226	140	186	128	218	116	222	224	110	222	154	262	116	156	102	146	98	140	120	60	74	38	52	32	44
		168	306	204	342	222	286	218	308	388	224	332	234	362	214	272	216	336	208	306	264	188	278	214	266	142	196	146	228	158	192	180	144	244	122	164	88	166	88	134	90	122	98	62	92	54	76	46	66
		194	262	214	328	244	408	260	364	440	260	352	272	350	234	372	248	318	220	322	292	192	250	154	294	182	254	182	190	150	204	240	150	238	142	234	178	188	142	188	112	152	142	70	96	54	82	64	60
		200	270	176	286	182	238	178	324	292	240	326	218	364	232	346	196	328	194	294	284	178	278	166	212	116	208	106	194	112	222	178	172	170	114	156	118	210	102	154	124	156	142	88	124	58	82	62	70
		162	278	160	238	180	278	192	256	260	218	336	212	318	236	300	216	304	224	270	246	150	248	164	242	150	242	160	214	148	256	196	122	216	154	162	138	130	108	154	106	148	142	98	116	88	100	60	114
		182	248	170	232	174	278	172	306	256	158	300	242	334	188	308	178	332	206	302	242	186	304	192	274	176	314	160	248	154	214	240	146	212	132	198	128	186	96	166	106	194	146	86	116	64	100	50	52
		172	260	190	274	176	294	216	264	340	244	330	194	368	218	322	252	314	210	368	354	216	318	210	332	202	306	200	284	194	246	260	164	232	180	210	128	218	134	172	112	148	158	124	138	94	136	78	146
		170	194	164	236	150	258	192	286	266	192	306	174	304	244	312	192	288	222	322	346	224	288	168	280	226	262	220	296	162	262	270	136	200	152	200	136	180	120	144	94	148	140	86	136	98	124	84	96
		126	248	140	248	182	194	160	244	256	180	236	174	296	210	286	186	314	208	332	300	220	294	180	280	164	318	172	288	218	250	214	136	182	134	184	134	188	128	208	118	152	170	80	136	96	114	64	94
		150	194	142	234	178	246	130	226	232	158	254	164	204	160	270	196	298	196	310	378	224	278	202	310	198	318	164	272	188	224	266	168	188	152	204	132	206	134	180	108	152	170	102	164	90	138	94	94
		146	264	144	200	152	290	176	234	232	136	230	162	252	166	294	200	286	154	268	302	218	294	252	312	230	294	216	314	194	304	280	198	282	138	218	108	202	96	200	96	206	168	122	142	108	170	116	176
		120	180	158	202	148	226	178	316	286	188	286	164	242	160	302	190	246	202	294	334	242	396	258	380	274	372	250	360	180	332	296	172	276	174	282	146	232	120	194	160	146	174	130	168	106	164	110	154
		106	158	144	200	116	194	134	206	224	142	254	186	282	172	252	166	262	160	246	220	204	242	182	272	180	296	198	272	176	324	294	190	266	186	198	142	198	142	216	120	176	198	128	154	98	114	74	108
		90	148	112	156	126	196	152	194	170	184	250	160	226	170	230	144	242	112	250	254	126	320	202	282	180	268	162	258	188	264	272	136	260	146	282	158	204	100	182	142	194	154	108	164	124	172	98	158
		94	154	76	164	108	158	94	180	226	132	234	148	238	142	256	174	230	134	214	218	124	248	156	260	184	310	192	262	158	268	212	172	236	176	216	164	228	138	210	146	214	194	146	144	86	118	112	156
		92	122	108	172	98	152	100	140	190	122	204	150	212	158	212	168	264	198	258	256	154	242	160	258	154	220	198	270	216	260	258	142	254	168	264	132	226	160	228	140	168	192	120	158	112	190	84	114
		106	156	130	162	124	192	120	200	192	128	226	158	196	150	236	168	242	196	270	290	150	226	192	300	174	268	172	270	196	238	286	202	236	136	228	166	246	154	218	160	212	184	148	204	142	196	138	138
		60	122	94	154	110	146	88	200	184	108	154	154	204	146	192	142	222	154	226	222	150	262	170	322	160	192	160	280	156	210	244	164	240	156	212	138	192	154	214	172	216	210	108	220	118	132	82	142
		44	78	60	136	108	152	110	152	160	140	228	124	228	116	202	142	242	168	186	246	180	264	174	256	166	236	160	236	142	204	180	158	212	166	254	158	230	168	162	146	208	216	110	212	120	170	100	176
		72	116	72	128	72	150	106	178	186	120	218	146	276	168	274	176	268	172	288	264	164	226	186	226	160	242	162	234	184	270	212	164	300	166	244	178	240	196	256	178	246	178	114	174	110	224	92	124
		52	92	62	138	86	164	82	150	178	104	154	152	248	172	242	134	256	180	260	258	164	242	150	218	216	280	174	298	186	304	326	194	282	192	250	182	218	126	210	132	264	218	142	214	144	148	128	164
		80	98	74	96	88	124	114	178	200	128	194	134	218	172	286	186	254	168	304	262	196	318	210	332	218	380	220	358	226	314	346	230	298	220	318	212	336	208	314	174	312	324	172	244	150	262	182	238
		54	98	66	118	70	130	92	166	162	120	204	114	202	154	278	194	256	174	294	362	208	274	190	318	236	336	258	348	234	358	362	214	352	250	328	230	348	238	338	156	280	270	190	250	160	278	172	238
		68	106	66	86	62	112	66	134	152	110	218	144	194	126	198	138	250	166	246	256	186	344	216	352	214	350	232	376	254	352	326	242	400	226	378	226	300	200	364	202	282	296	218	262	184	236	200	266
		54	96	56	116	68	112	92	142	172	126	164	124	206	140	198	164	260	196	242	282	206	278	214	328	224	330	224	326	246	384	426	264	380	250	316	230	384	226	308	240	342	282	196	328	208	300	164	230
		60	80	70	72	68	112	74	118	150	102	130	148	226	140	202	144	218	116	290	252	208	298	206	258	240	316	246	312	244	358	364	276	430	272	378	278	424	282	358	222	370	366	240	360	230	320	212	322
		40	102	70	82	70	102	92	132	148	108	154	112	220	170	218	148	250	226	296	318	176	328	218	314	212	322	218	358	246	400	428	286	402	256	408	236	366	280	424	304	364	404	304	380	208	318	222	370
		34	56	52	86	52	120	64	86	102	74	140	96	130	92	184	110	230	134	208	280	216	282	162	292	196	334	226	374	244	390	346	236	372	218	350	226	406	238	374	254	376	406	212	324	210	286	150	302
		32	52	46	62	62	72	68	68	98	80	102	84	126	98	156	120	206	142	228	208	148	268	174	268	160	298	168	266	194	318	350	222	296	242	376	232	344	230	400	212	334	308	186	280	198	306	204	320
		24	44	42	68	44	74	66	82	100	56	72	66	130	90	136	104	138	104	172	194	154	190	172	254	148	232	184	258	198	272	306	152	254	196	300	246	336	246	398	262	376	348	232	262	188	304	210	332
		32	34	28	60	38	98	60	92	88	62	88	50	60	58	126	70	116	82	126	146	86	150	114	180	156	254	146	258	156	264	258	184	284	206	298	160	316	186	246	198	290	292	184	308	200	264	174	250
		12	50	26	54	28	44	24	62	72	38	74	46	106	54	90	80	118	60	144	136	120	180	90	182	136	218	162	216	94	264	216	166	262	210	262	194	334	216	282	188	284	286	170	320	186	268	194	236
		22	26	32	32	26	30	32	50	46	24	56	38	72	76	86	34	82	74	114	84	92	142	104	146	110	146	102	160	146	162	190	128	212	160	254	158	200	166	260	166	236	226	162	232	134	192	122	192
		24	34	12	40	30	28	30	34	44	40	54	40	50	50	110	80	66	44	70	80	72	108	84	120	80	122	74	116	96	160	150	92	184	144	186	138	224	96	194	126	220	208	110	200	154	172	130	178
		12	10	10	26	18	36	32	40	36	24	52	32	44	32	72	48	86	50	80	80	84	120	58	120	86	116	82	142	86	148	164	104	152	86	162	128	166	156	216	126	224	194	102	186	106	184	110	182
		14	12	10	20	8	12	2	26	20	24	20	22	24	14	60	44	70	46	72	102	62	108	94	122	84	118	56	128	102	88	128	100	110	84	132	134	176	116	148	122	158	174	102	170	96	136	84	170
		18	40	16	24	14	30	20	12	8	20	34	14	50	28	52	28	58	48	70	72	52	90	50	116	70	112	82	120	84	154	128	82	118	86	140	124	164	98	154	132	172	154	116	152	118	184	118	124
		20	16	18	12	10	18	16	20	10	18	30	12	30	32	32	42	66	42	64	84	38	90	64	114	54	110	48	108	74	116	140	66	114	80	138	80	116	80	144	86	156	158	98	172	102	124	72	120
		16	30	10	20	20	24	12	16	24	26	22	16	30	22	38	42	52	46	64	50	58	50	56	60	74	86	64	88	62	104	116	88	144	90	122	82	132	100	158	84	116	132	130	166	88	132	66	126
		8	8	18	18	16	36	12	32	38	24	38	34	40	26	40	32	42	42	56	58	46	76	38	86	42	90	82	80	58	132	98	64	102	78	154	114	132	94	118	88	134	160	94	158	108	144	104	126
		12	20	14	34	20	24	18	30	36	16	42	14	20	32	30	22	50	50	60	80	24	66	44	44	26	80	62	98	54	136	148	98	158	82	174	86	152	120	172	96	142	148	98	164	136	206	112	154
		6	30	16	16	18	34	20	34	24	24	38	20	32	28	42	48	76	50	86	62	44	44	46	78	62	90	58	80	90	92	100	84	140	100	160	120	208	128	182	122	154	166	102	174	120	200	104	176
		14	16	6	24	16	28	16	20	26	22	24	28	44	20	36	18	38	34	52	56	58	62	40	76	50	98	102	120	58	98	130	86	160	80	152	104	144	78	132	114	188	146	140	176	154	168	126	200
		14	34	14	16	20	22	22	44	38	22	42	22	32	28	58	34	30	36	58	48	40	70	62	74	78	126	76	114	88	138	142	100	142	128	130	116	142	68	90	106	126	152	142	178	110	188	140	188
		16	22	20	46	14	20	14	22	32	22	44	34	52	32	44	46	44	22	58	64	34	86	38	78	44	72	56	98	92	128	148	102	150	72	134	92	172	94	194	110	170	172	108	182	142	172	128	234
		16	24	20	24	20	14	22	18	28	22	54	40	70	22	36	24	46	42	54	50	56	68	58	70	68	70	76	126	64	104	142	106	194	108	164	102	196	134	178	122	202	220	162	264	164	230	140	220
[truncated: 948 more rows]
[truncated: 452 more columns]

## Sheet: Fig. 3d
	Experimental		Fitting			Experimental		Fitting
[truncated: 1,101 more rows]

## Sheet: Fig. 3e
	Experimental		Fitting			Experimental		Fitting
[truncated: 1,101 more rows]

## Sheet: Fig. 3f
		linear SSDA		cyclic SSDA
[truncated: 302 more rows]

## Sheet: Fig. 4b
		Experimental		Fitting				414	338	376	310	478	498	408	542	402	570	584	398	576	390	542	526	376	440	356	472	328	460	486	328	380	220	344	282	210	292	164	200	150	92	142	76	92	54	80	62	26	22
[truncated: 999 more rows]
[truncated: 458 more columns]

[truncated: 84 more sheets: Fig. 4c, Fig. 4d, Fig. 4e, Fig. 4f, Fig. 5a, Fig. 5b, Fig. 5c, Fig. 5d, Fig. 5e, Fig. 5f, Extended Data Fig. 1b, Extended Data Fig. 1c, Extended Data Fig. 1d, Supplementary Figure S15a, Supplementary Figure S15b, Supplementary Figure S16a, Supplementary Figure S16b, Supplementary Figure S17a, Supplementary Figure S17b, Supplementary Figure S18a …]
